# Supplementary material for: Transcriptomics analysis reveals molecular alterations underpinning spaceflight dermatology
Source: Commun Med (Lond). 2024 Jun 11;4:106. doi: 10.1038/s43856-024-00532-9 (PMC11166967; doi:10.1038/s43856-024-00532-9)
Supplement: Supplementary file 4 — Supplementary Data 1 [file 43856_2024_532_MOESM4_ESM.csv]

mouse_ensembl_gene_id	log2FoldChange	stat	pvalue	padj	mgi_symbol	HGNC.symbol	subset	isKeyGene
ENSMUSG00000000001	0.0573928745357364	0.349404868356684	0.72678537895036	1	Gnai3	GNAI3	238_GCvsFLT_JC	FALSE
ENSMUSG00000000028	-0.161273303292331	-0.480165595351557	0.631109648644451	1	Cdc45	CDC45	238_GCvsFLT_JC	FALSE
ENSMUSG00000000031	1.57592600644785	2.48956383754199	0.0127899947122955	0.56991337524596	H19		238_GCvsFLT_JC	FALSE
ENSMUSG00000000037	-0.368007518038969	-1.49243228668814	0.135585856216656	1	Scml2	SCML2	238_GCvsFLT_JC	FALSE
ENSMUSG00000000049	-1.48988735144065	-1.31213674956926	0.189473998336921	1	Apoh	APOH	238_GCvsFLT_JC	FALSE
ENSMUSG00000000056	-0.211694779474429	-1.18190066528768	0.237245117985814	1	Narf	NARF	238_GCvsFLT_JC	FALSE
ENSMUSG00000000058	0.136835471168949	0.490310692157122	0.623914062115409	1	Cav2	CAV2	238_GCvsFLT_JC	FALSE
ENSMUSG00000000078	0.154287935666934	0.606740695659597	0.544023010344444	1	Klf6	KLF6	238_GCvsFLT_JC	FALSE
ENSMUSG00000000085	0.0361879026180639	0.163415936340472	0.870190956158951	1	Scmh1	SCMH1	238_GCvsFLT_JC	FALSE
ENSMUSG00000000088	0.0781619331876136	0.324412436531739	0.745625805467076	1	Cox5a	COX5A	238_GCvsFLT_JC	FALSE
ENSMUSG00000000093	0.186654910021176	0.718128274720049	0.472678197736185	1	Tbx2	TBX2	238_GCvsFLT_JC	FALSE
ENSMUSG00000000094	0.293676811573536	0.354768553879921	0.722762988329908	1	Tbx4	TBX4	238_GCvsFLT_JC	FALSE
ENSMUSG00000000120	0.248530029545094	0.953646514951829	0.340262602043063	1	Ngfr	NGFR	238_GCvsFLT_JC	FALSE
ENSMUSG00000000125	0.0742973616947547	0.462636175003695	0.643625174274409	1	Wnt3	WNT3	238_GCvsFLT_JC	FALSE
ENSMUSG00000000126	0.623069207072031	2.29681268941474	0.0216294573684754	0.752584114167422	Wnt9a	WNT9A	238_GCvsFLT_JC	FALSE
ENSMUSG00000000127	-0.0650855970728087	-0.378992038370662	0.704693776074393	1	Fer	FER	238_GCvsFLT_JC	FALSE
ENSMUSG00000000131	0.0614808406396978	0.531674021016054	0.594951787963044	1	Xpo6	XPO6	238_GCvsFLT_JC	FALSE
ENSMUSG00000000134	-0.0861441270197968	-0.59172278808752	0.55403623426359	1	Tfe3	TFE3	238_GCvsFLT_JC	FALSE
ENSMUSG00000000142	0.117908143788973	0.512854447033808	0.608053140181319	1	Axin2	AXIN2	238_GCvsFLT_JC	FALSE
ENSMUSG00000000148	0.147603374061796	1.0248488259621	0.305434523969712	1	Brat1	BRAT1	238_GCvsFLT_JC	FALSE
ENSMUSG00000000149	0.0301557106898905	0.161546436860124	0.871663040293132	1	Gna12	GNA12	238_GCvsFLT_JC	FALSE
ENSMUSG00000000154	-0.0970009902142948	-0.329136227408646	0.742052722804943	1	Slc22a18	SLC22A18	238_GCvsFLT_JC	FALSE
ENSMUSG00000000157	-2.47790577967423	-0.57394621532638	0.566004197847223	1	Itgb2l	ITGB2	238_GCvsFLT_JC	FALSE
ENSMUSG00000000159	1.77916177822714	0.507773804625627	0.611611982534524	1	Igsf5		238_GCvsFLT_JC	FALSE
ENSMUSG00000000167	-0.43012113214116	-1.02339441740357	0.30612139786143	1	Pih1d2	PIH1D2	238_GCvsFLT_JC	FALSE
ENSMUSG00000000168	-0.158416280405332	-1.03268929256998	0.301749325963974	1	Dlat	DLAT	238_GCvsFLT_JC	FALSE
ENSMUSG00000000171	0.079971437054584	0.54014833018629	0.589094742691664	1	Sdhd	SDHD	238_GCvsFLT_JC	FALSE
ENSMUSG00000000182	-1.81475495087083	-0.502717976675439	0.615162568947485	1	Fgf23	FGF23	238_GCvsFLT_JC	FALSE
ENSMUSG00000000183	0.728469695507326	1.30591953094916	0.191579923967864	1	Fgf6	FGF6	238_GCvsFLT_JC	FALSE
ENSMUSG00000000184	-0.273769327053591	-1.09605615688238	0.273054199733376	1	Ccnd2	CCND2	238_GCvsFLT_JC	FALSE
ENSMUSG00000000194	-0.00574716444274758	-0.0406572161933248	0.967569169903742	1	Gpr107	GPR107	238_GCvsFLT_JC	FALSE
ENSMUSG00000000197	0.405833826349512	0.795493128189708	0.426326706698492	1	Nalcn	NALCN	238_GCvsFLT_JC	FALSE
ENSMUSG00000000202	-2.58464817080548	-1.91412460789172	0.0556042359556063	1	Btbd17	BTBD17	238_GCvsFLT_JC	FALSE
ENSMUSG00000000204	0.475222815953085	0.990925404499766	0.321722006358582	1	Slfn4	SLFN12	238_GCvsFLT_JC	FALSE
ENSMUSG00000000204	0.475222815953085	0.990925404499766	0.321722006358582	1	Slfn4	SLFN12L	238_GCvsFLT_JC	FALSE
ENSMUSG00000000214	1.84273917749624	2.87296699772021	0.0040663659232606	0.281028940936495	Th	TH	238_GCvsFLT_JC	FALSE
ENSMUSG00000000216	0.0505755148896511	0.128601791489595	0.897672748677861	1	Scnn1g	SCNN1G	238_GCvsFLT_JC	FALSE
ENSMUSG00000000223	0.589952942043999	1.20306438700593	0.2289514053714	1	Drp2	DRP2	238_GCvsFLT_JC	FALSE
ENSMUSG00000000244	-0.131615770401684	-0.351339574099387	0.725333609086614	1	Tspan32	TSPAN32	238_GCvsFLT_JC	FALSE
ENSMUSG00000000247	0.154057334712061	0.51086140125543	0.609448110681887	1	Lhx2	LHX2	238_GCvsFLT_JC	FALSE
ENSMUSG00000000248	0.0599601825264946	0.0967988349169153	0.922886149192498	1	Clec2g	CLEC2D	238_GCvsFLT_JC	FALSE
ENSMUSG00000000253	0.657211493921108	1.06799455304625	0.28552296883269	1	Gmpr	GMPR	238_GCvsFLT_JC	FALSE
ENSMUSG00000000266	0.0782746961617381	0.359706523778193	0.719066612898334	1	Mid2	MID2	238_GCvsFLT_JC	FALSE
ENSMUSG00000000275	0.0107898607900771	0.0420557141629871	0.966454283890668	1	Trim25	TRIM25	238_GCvsFLT_JC	FALSE
ENSMUSG00000000276	0.0557255935833062	0.268914593305896	0.787995406663961	1	Dgke	DGKE	238_GCvsFLT_JC	FALSE
ENSMUSG00000000278	-0.355264421377742	-1.86987403692567	0.06150131198595	1	Scpep1	SCPEP1	238_GCvsFLT_JC	FALSE
ENSMUSG00000000282	0.0554984176773258	0.227056730598116	0.820379629305306	1	Mnt	MNT	238_GCvsFLT_JC	FALSE
ENSMUSG00000000290	-0.50685308901551	-1.94104051847557	0.0522533628868762	1	Itgb2	ITGB2	238_GCvsFLT_JC	FALSE
ENSMUSG00000000295	-0.0422848406961193	-0.146379045016041	0.883622168774819	1	Hddc2	HDDC2	238_GCvsFLT_JC	FALSE
ENSMUSG00000000296	0.236581665592149	0.457811527090019	0.647087853552475	1	Tpd52l1	TPD52L1	238_GCvsFLT_JC	FALSE
ENSMUSG00000000301	-0.33150495313719	-0.879624132059627	0.379062961393502	1	Pemt	PEMT	238_GCvsFLT_JC	FALSE
ENSMUSG00000000303	0.137947427244675	0.824606852120456	0.409594829957474	1	Cdh1	CDH1	238_GCvsFLT_JC	FALSE
ENSMUSG00000000305	-0.691057106979408	-1.70075935500436	0.0889881844080078	1	Cdh4	CDH4	238_GCvsFLT_JC	FALSE
ENSMUSG00000000308	0.109544075824952	0.503869018183471	0.614353423324531	1	Ckmt1	CKMT1B	238_GCvsFLT_JC	FALSE
ENSMUSG00000000308	0.109544075824952	0.503869018183471	0.614353423324531	1	Ckmt1	CKMT1A	238_GCvsFLT_JC	FALSE
ENSMUSG00000000317	-0.0173314677430544	-0.0644316537767532	0.948626526313165	1	Bcl6b	BCL6B	238_GCvsFLT_JC	FALSE
ENSMUSG00000000318	-0.241934930444703	-0.719052541691772	0.472108546958066	1	Clec10a	CLEC10A	238_GCvsFLT_JC	FALSE
ENSMUSG00000000320	0.373828193030915	1.37964623196123	0.167695595387378	1	Alox12	ALOX12	238_GCvsFLT_JC	FALSE
ENSMUSG00000000325	-0.0231325293167247	-0.0856073697159038	0.931778539784076	1			238_GCvsFLT_JC	FALSE
ENSMUSG00000000326	0.107055693434637	0.420029707753421	0.67446375156507	1	Comt	COMT	238_GCvsFLT_JC	FALSE
ENSMUSG00000000339	0.0148215191427562	0.0819849892532441	0.934658650109071	1	Rtca	RTCA	238_GCvsFLT_JC	FALSE
ENSMUSG00000000340	0.0312543871516055	0.15002946430987	0.880741369188402	1	Dbt	DBT	238_GCvsFLT_JC	FALSE
ENSMUSG00000000346	0.195024619293525	1.03730690756021	0.299592847580897	1	Dazap2	DAZAP2	238_GCvsFLT_JC	FALSE
ENSMUSG00000000355	-0.0963203137184163	-0.488111676310758	0.625470740982347	1	Mcts1	MCTS1	238_GCvsFLT_JC	FALSE
ENSMUSG00000000359	0.0100283655997832	0.0303938020490449	0.975752987822194	1	Rem1	REM1	238_GCvsFLT_JC	FALSE
ENSMUSG00000000365	-0.533194748451637	-0.787887198813957	0.43076268959716	1	Rnf17	RNF17	238_GCvsFLT_JC	FALSE
ENSMUSG00000000374	-0.00965790710111548	-0.0497096248787035	0.960353786399576	1	Trappc10	TRAPPC10	238_GCvsFLT_JC	FALSE
ENSMUSG00000000378	0.0529910313445945	0.299342356436368	0.764678839557859	1	Ccm2	CCM2	238_GCvsFLT_JC	FALSE
ENSMUSG00000000384	-0.0228018346271453	-0.146891643643821	0.883217547780894	1	Tbrg4	TBRG4	238_GCvsFLT_JC	FALSE
ENSMUSG00000000385	0.619034765718761	1.1167849417059	0.26408628883709	1	Tmprss2	TMPRSS2	238_GCvsFLT_JC	FALSE
ENSMUSG00000000386	-0.967498416973137	-1.94883359319678	0.0513153005766519	1	Mx1	MX1	238_GCvsFLT_JC	FALSE
ENSMUSG00000000392	-0.260818946815739	-0.971407826287184	0.33134523280333	1	Fap	FAP	238_GCvsFLT_JC	FALSE
ENSMUSG00000000394	-0.873117658874835	-0.198104622067725	0.842963208615832	1	Gcg	GCG	238_GCvsFLT_JC	FALSE
ENSMUSG00000000399	0.17390121875799	0.858315662069899	0.390718183382308	1	Ndufa9	NDUFA9	238_GCvsFLT_JC	FALSE
ENSMUSG00000000402	-0.193034815472341	-0.776362814329729	0.437534794238267	1	Egfl6	EGFL6	238_GCvsFLT_JC	FALSE
ENSMUSG00000000409	-0.0480009179796982	-0.132797205332776	0.894353764606056	1	Lck	LCK	238_GCvsFLT_JC	FALSE
ENSMUSG00000000411	-1.01505641313821	-0.351939690318114	0.72488349244486	1	Tssk3	TSSK3	238_GCvsFLT_JC	FALSE
ENSMUSG00000000416	-0.0165665873508565	-0.0922635357049119	0.926488659050274	1	Cttnbp2	CTTNBP2	238_GCvsFLT_JC	FALSE
ENSMUSG00000000420	-0.102222560603667	-0.506571501066953	0.612455508918435	1	Galnt1	GALNT1	238_GCvsFLT_JC	FALSE
ENSMUSG00000000435	0.319846230133872	0.51665270295587	0.605398618243145	1	Myf5	MYF5	238_GCvsFLT_JC	FALSE
ENSMUSG00000000439	0.567243796809449	2.29080075807826	0.0219749397859703	0.752584114167422	Mkrn2	MKRN2	238_GCvsFLT_JC	FALSE
ENSMUSG00000000440	-0.0135890163504535	-0.0543095074648712	0.9566885748727	1	Pparg	PPARG	238_GCvsFLT_JC	FALSE
ENSMUSG00000000441	0.0765414642727956	1.03168039534052	0.302221864374333	1	Raf1	RAF1	238_GCvsFLT_JC	FALSE
ENSMUSG00000000486	0.369015625329831	1.55541861038702	0.119846404653301	1	Septin1	SEPTIN1	238_GCvsFLT_JC	FALSE
ENSMUSG00000000489	0.165440820398569	0.518547550357934	0.604076292780199	1	Pdgfb	PDGFB	238_GCvsFLT_JC	FALSE
ENSMUSG00000000530	-0.246251347839066	-0.920313095840256	0.357409167485625	1	Acvrl1	ACVRL1	238_GCvsFLT_JC	FALSE
ENSMUSG00000000531	-0.0351394306734945	-0.127002488626134	0.898938428862425	1	Tamalin	TAMALIN	238_GCvsFLT_JC	FALSE
ENSMUSG00000000532	0.081521832611813	0.665403052367751	0.505792733155695	1	Acvr1b	ACVR1B	238_GCvsFLT_JC	FALSE
ENSMUSG00000000538	0.065641337610748	0.296102331701901	0.767151933353037	1	Tom1l2	TOM1L2	238_GCvsFLT_JC	FALSE
ENSMUSG00000000544	0.908527705528989	0.75500261164032	0.450247415203091	1	Gpa33	GPA33	238_GCvsFLT_JC	FALSE
ENSMUSG00000000552	0.0288620689566634	0.142806674518373	0.886442865611325	1	Zfp385a	ZNF385A	238_GCvsFLT_JC	FALSE
ENSMUSG00000000555	-0.0844643049093804	-0.328912798720883	0.742221600097749	1	Itga5	ITGA5	238_GCvsFLT_JC	FALSE
ENSMUSG00000000560	-3.66618474449546	-2.04862077876156	0.040499211194767	0.971747201091467	Gabra2	GABRA2	238_GCvsFLT_JC	FALSE
ENSMUSG00000000561	0.215189101845546	1.2360578071678	0.216437076889851	1	Wdr77	WDR77	238_GCvsFLT_JC	FALSE
ENSMUSG00000000562	-0.182666335822072	-0.474033199964246	0.635476232416007	1	Adora3	ADORA3	238_GCvsFLT_JC	FALSE
ENSMUSG00000000563	0.107279208665076	0.64459620289217	0.5191888961991	1	Atp5pb	ATP5PB	238_GCvsFLT_JC	FALSE
ENSMUSG00000000567	0.282445789730708	0.904137714643835	0.365922382209461	1	Sox9	SOX9	238_GCvsFLT_JC	FALSE
ENSMUSG00000000568	-0.160979571191396	-0.567432022403689	0.570420698800011	1	Hnrnpd	HNRNPD	238_GCvsFLT_JC	FALSE
ENSMUSG00000000579	-0.0527510122116394	-0.2087723123005	0.834625986628467	1	Dynlt1c	DYNLT1	238_GCvsFLT_JC	FALSE
ENSMUSG00000000581	0.126960842663631	0.854998613300155	0.392551915433504	1	C1d	C1D	238_GCvsFLT_JC	FALSE
ENSMUSG00000000594	-0.366295530315162	-2.53299927789331	0.0113091185851319	0.527256239813483	Gm2a	GM2A	238_GCvsFLT_JC	FALSE
ENSMUSG00000000600	-0.0722922072610837	-0.623841103642413	0.532731942554356	1	Krit1	KRIT1	238_GCvsFLT_JC	FALSE
ENSMUSG00000000605	-0.00922080415577008	-0.111814939506917	0.910970141795604	1	Clcn4	CLCN4	238_GCvsFLT_JC	FALSE
ENSMUSG00000000627	0.670639123681854	1.34651838220399	0.178135396172687	1	Sema4f	SEMA4F	238_GCvsFLT_JC	FALSE
ENSMUSG00000000628	0.254731831274539	1.35979864601686	0.173893651002448	1	Hk2	HK2	238_GCvsFLT_JC	FALSE
ENSMUSG00000000631	0.371994999915673	2.0178200465384	0.0436100063154269	1	Myo18a	MYO18A	238_GCvsFLT_JC	FALSE
ENSMUSG00000000632	1.13723604992038	0.861200600454861	0.389127569426432	1	Sez6	SEZ6	238_GCvsFLT_JC	FALSE
ENSMUSG00000000673	0.476260941412475	1.50290165330479	0.132864406627401	1	Haao	HAAO	238_GCvsFLT_JC	FALSE
ENSMUSG00000000682	-0.306771916490426	-1.10831849454899	0.267724290922828	1	Cd52	CD52	238_GCvsFLT_JC	FALSE
ENSMUSG00000000686	-0.00263406192411769	-0.00950707458669761	0.99241456623661	1	Abhd15	ABHD15	238_GCvsFLT_JC	FALSE
ENSMUSG00000000690	0.535628629198887	0.935289117772706	0.34963932195487	1	Hoxb6	HOXB6	238_GCvsFLT_JC	FALSE
ENSMUSG00000000693	0.131526771407104	0.410864831644758	0.68117165130827	1	Loxl3	LOXL3	238_GCvsFLT_JC	FALSE
ENSMUSG00000000706	-0.221566064893299	-0.16744579301039	0.867019296148994	1	Btn1a1	BTN1A1	238_GCvsFLT_JC	FALSE
ENSMUSG00000000708	0.193217193407526	1.5904630707521	0.111730463416431	1	Kat2b	KAT2B	238_GCvsFLT_JC	FALSE
ENSMUSG00000000711	0.0744280342572489	0.772955622534199	0.439548644480612	1	Rab5b	RAB5B	238_GCvsFLT_JC	FALSE
ENSMUSG00000000724	1.11331391160826	0.255164168189916	0.798596304858485	1	Cryba1	CRYBA1	238_GCvsFLT_JC	FALSE
ENSMUSG00000000730	0.0602151008441004	0.048588997379064	0.961246838428897	1	Dnmt3l	DNMT3L	238_GCvsFLT_JC	FALSE
ENSMUSG00000000731	1.12219509344002	0.664905737691501	0.506110785646361	1	Aire	AIRE	238_GCvsFLT_JC	FALSE
ENSMUSG00000000732	0.151926580029057	0.692117628732911	0.488863461761442	1	Icosl	ICOSLG	238_GCvsFLT_JC	FALSE
ENSMUSG00000000738	-0.0622634713944286	-0.537862005145129	0.590672320992836	1	Spg7	SPG7	238_GCvsFLT_JC	FALSE
ENSMUSG00000000739	0.474400427556451	1.43755541383027	0.150560239282322	1	Sult5a1	SULT1A4	238_GCvsFLT_JC	FALSE
ENSMUSG00000000739	0.474400427556451	1.43755541383027	0.150560239282322	1	Sult5a1	SULT1A3	238_GCvsFLT_JC	FALSE
ENSMUSG00000000739	0.474400427556451	1.43755541383027	0.150560239282322	1	Sult5a1	SULT1A2	238_GCvsFLT_JC	FALSE
ENSMUSG00000000739	0.474400427556451	1.43755541383027	0.150560239282322	1	Sult5a1	SULT1A1	238_GCvsFLT_JC	FALSE
ENSMUSG00000000740	0.0858589425570459	0.676292687957583	0.498854834293342	1	Rpl13	RPL13	238_GCvsFLT_JC	FALSE
ENSMUSG00000000743	0.16756233206648	1.15664681465762	0.247416687328236	1	Chmp1a	CHMP1A	238_GCvsFLT_JC	FALSE
ENSMUSG00000000751	0.183489813538264	1.28072429162134	0.200290524332928	1	Rpa1	RPA1	238_GCvsFLT_JC	FALSE
ENSMUSG00000000753	-1.35578234749198	-5.61561896569238	1.95859844264427e-08	1.55480955290128e-05	Serpinf1	SERPINF1	238_GCvsFLT_JC	FALSE
ENSMUSG00000000759	0.0308413279823381	0.31043946572059	0.756226786232008	1	Tubgcp3	TUBGCP3	238_GCvsFLT_JC	FALSE
ENSMUSG00000000776	-0.0544167890023966	-0.247149119097684	0.804792820995656	1	Polr3d	POLR3D	238_GCvsFLT_JC	FALSE
ENSMUSG00000000782	0.0390120192749505	0.0869801364421109	0.930687301081846	1	Tcf7	TCF7	238_GCvsFLT_JC	FALSE
ENSMUSG00000000787	0.0358509329564756	0.188014072458564	0.850865619679163	1	Ddx3x	DDX3X	238_GCvsFLT_JC	FALSE
ENSMUSG00000000791	-0.54249372762745	-0.696806976257291	0.485923599647068	1	Il12rb1	IL12RB1	238_GCvsFLT_JC	FALSE
ENSMUSG00000000792	0.892588896689334	0.941535122535661	0.346430699121894	1	Slc5a5	SLC5A5	238_GCvsFLT_JC	FALSE
ENSMUSG00000000794	0.073290399002489	0.203449571609677	0.838783657350934	1	Kcnn3	KCNN3	238_GCvsFLT_JC	FALSE
ENSMUSG00000000804	0.00740916213148449	0.0545839369119766	0.956469936166073	1	Usp32	USP6	238_GCvsFLT_JC	FALSE
ENSMUSG00000000804	0.00740916213148449	0.0545839369119766	0.956469936166073	1	Usp32	USP32	238_GCvsFLT_JC	FALSE
ENSMUSG00000000805	0.342815246822411	0.536812555168697	0.591397098276219	1	Car4	CA4	238_GCvsFLT_JC	TRUE
ENSMUSG00000000811	0.187822415484756	0.524305091026493	0.600066356487915	1	Txnrd3	TXNRD3	238_GCvsFLT_JC	FALSE
ENSMUSG00000000817	2.08739279167245	1.26435691615466	0.206101949399377	1	Fasl	FASLG	238_GCvsFLT_JC	FALSE
ENSMUSG00000000823	-0.0100359347037841	-0.0550517091388478	0.956097268284854	1	Zfp512b	ZNF512B	238_GCvsFLT_JC	FALSE
ENSMUSG00000000826	0.118748723759099	0.780730915749039	0.434960773462394	1	Dnajc5	DNAJC5	238_GCvsFLT_JC	FALSE
ENSMUSG00000000827	0.0566621513516904	0.326556619449958	0.744003258781544	1	Tpd52l2	TPD52L2	238_GCvsFLT_JC	FALSE
ENSMUSG00000000838	-0.0523840320447592	-0.460266050012928	0.645325266654801	1	Fmr1	FMR1	238_GCvsFLT_JC	FALSE
ENSMUSG00000000861	-0.206408983233517	-1.13599602599617	0.25595822749211	1	Bcl11a	BCL11A	238_GCvsFLT_JC	FALSE
ENSMUSG00000000869	1.82747308321734	1.49093724568193	0.135977971526763	1	Il4	IL4	238_GCvsFLT_JC	FALSE
ENSMUSG00000000876	0.196279212225559	0.431763839105113	0.665913063760716	1	Pxmp4	PXMP4	238_GCvsFLT_JC	FALSE
ENSMUSG00000000881	0.0433296868524369	0.268641931251789	0.788205241536184	1	Dlg3	DLG3	238_GCvsFLT_JC	FALSE
ENSMUSG00000000884	0.0594209270077866	0.20861829186498	0.834746229914455	1	Gnb1l	GNB1L	238_GCvsFLT_JC	FALSE
ENSMUSG00000000889	0.565066171658727	0.128267235456933	0.897937493203788	1	Dbh	DBH	238_GCvsFLT_JC	FALSE
ENSMUSG00000000901	0.667965486391623	1.78766125041211	0.0738306770365803	1	Mmp11	MMP11	238_GCvsFLT_JC	FALSE
ENSMUSG00000000902	0.067504598911895	0.361631880202145	0.717627137871733	1	Smarcb1	SMARCB1	238_GCvsFLT_JC	FALSE
ENSMUSG00000000903	-0.0888244037100109	-0.0323979886926626	0.974154666438294	1	Vpreb3	VPREB3	238_GCvsFLT_JC	FALSE
ENSMUSG00000000915	0.100291408889958	0.431810451845208	0.665879182486656	1	Hip1r	HIP1R	238_GCvsFLT_JC	FALSE
ENSMUSG00000000916	0.0734511061066679	0.471324665581632	0.637408904207678	1	Nsun5	NSUN5	238_GCvsFLT_JC	FALSE
ENSMUSG00000000934	0.194363426158964	0.600750148099163	0.548006412432957	1	Top1mt	TOP1MT	238_GCvsFLT_JC	FALSE
ENSMUSG00000000938	0.274733886323673	0.260646408529788	0.79436519748999	1	Hoxa10	HOXA10	238_GCvsFLT_JC	FALSE
ENSMUSG00000000942	1.02542420181261	3.33261136928677	0.000860350287938543	0.103992628219469	Hoxa4	HOXA4	238_GCvsFLT_JC	FALSE
ENSMUSG00000000948	-0.0194028273812088	-0.0476219664139428	0.96201752522213	1	Gm38393	SNURF	238_GCvsFLT_JC	FALSE
ENSMUSG00000000957	-0.629156227138235	-2.29504443916921	0.0217305776781076	0.752584114167422	Mmp14	MMP14	238_GCvsFLT_JC	FALSE
ENSMUSG00000000958	0.093132684408587	0.325668966245983	0.744674826576834	1	Slc7a7	SLC7A7	238_GCvsFLT_JC	FALSE
ENSMUSG00000000959	0.106362153871995	0.688173854803282	0.491343306246449	1	Oxa1l	OXA1L	238_GCvsFLT_JC	FALSE
ENSMUSG00000000976	0.0417924938479462	0.360420294931209	0.718532851885922	1	Heatr6	HEATR6	238_GCvsFLT_JC	FALSE
ENSMUSG00000000982	-0.0869409383092989	-0.0576950624594779	0.953991526733181	1	Ccl3	CCL3	238_GCvsFLT_JC	FALSE
ENSMUSG00000000982	-0.0869409383092989	-0.0576950624594779	0.953991526733181	1	Ccl3	CCL18	238_GCvsFLT_JC	FALSE
ENSMUSG00000000982	-0.0869409383092989	-0.0576950624594779	0.953991526733181	1	Ccl3	CCL3L3	238_GCvsFLT_JC	FALSE
ENSMUSG00000000982	-0.0869409383092989	-0.0576950624594779	0.953991526733181	1	Ccl3	CCL3L1	238_GCvsFLT_JC	FALSE
ENSMUSG00000000983	0.204849668364224	0.19977415263876	0.84165721703067	1	Wfdc18		238_GCvsFLT_JC	FALSE
ENSMUSG00000001014	0.858620521743974	1.0429432563281	0.296974574065548	1	Icam4	ICAM4	238_GCvsFLT_JC	FALSE
ENSMUSG00000001016	0.00819472720845118	0.0422543191053951	0.96629596080985	1	Ilf2	ILF2	238_GCvsFLT_JC	FALSE
ENSMUSG00000001017	0.0524002320540502	0.419568927728814	0.674800391415412	1	Chtop	CHTOP	238_GCvsFLT_JC	FALSE
ENSMUSG00000001018	0.227095612152644	1.23414600656849	0.217148502718978	1	Snapin	SNAPIN	238_GCvsFLT_JC	FALSE
ENSMUSG00000001020	-0.490039217155846	-1.06027488670752	0.289019560790484	1	S100a4	S100A4	238_GCvsFLT_JC	FALSE
ENSMUSG00000001021	-0.263789805931293	-0.168826272114155	0.865933292780739	1	S100a3	S100A3	238_GCvsFLT_JC	FALSE
ENSMUSG00000001025	0.174112458348206	0.547239740712728	0.584214036914024	1	S100a6	S100A6	238_GCvsFLT_JC	FALSE
ENSMUSG00000001027	0.482431656882747	0.404203942058221	0.686062755160646	1	Scn4a	SCN4A	238_GCvsFLT_JC	FALSE
ENSMUSG00000001029	0.35640571657182	1.16777084842093	0.242899209917051	1	Icam2	ICAM2	238_GCvsFLT_JC	FALSE
ENSMUSG00000001034	0.0120946611943526	0.05281506065677	0.957879261580148	1	Mapk7	MAPK7	238_GCvsFLT_JC	FALSE
ENSMUSG00000001036	0.119804360525765	0.693996216957553	0.487684581364176	1	Epn2	EPN2	238_GCvsFLT_JC	FALSE
ENSMUSG00000001039	-0.426490422007244	-1.05775278442104	0.290168163676414	1	B9d1	B9D1	238_GCvsFLT_JC	FALSE
ENSMUSG00000001052	0.0412947766080366	0.39892132313074	0.689951177013228	1	Sec24b	SEC24B	238_GCvsFLT_JC	FALSE
ENSMUSG00000001053	-0.0375870391901085	-0.177307267362297	0.859267042707993	1	N4bp3	N4BP3	238_GCvsFLT_JC	FALSE
ENSMUSG00000001054	-0.0417882895285301	-0.196762651951419	0.844013279137077	1	Rmnd5b	RMND5B	238_GCvsFLT_JC	FALSE
ENSMUSG00000001056	0.217154869488349	0.768027379303937	0.44247091895148	1	Nhp2	NHP2	238_GCvsFLT_JC	FALSE
ENSMUSG00000001062	-0.0392273200200594	-0.323550170078078	0.746278618658605	1	Vps9d1	VPS9D1	238_GCvsFLT_JC	FALSE
ENSMUSG00000001065	-0.00236121800645863	-0.0169469449013259	0.986478941519167	1	Zfp276	ZNF276	238_GCvsFLT_JC	FALSE
ENSMUSG00000001076	1.75496966236877	0.535895532745195	0.592030752056397	1	C1ql4	C1QL4	238_GCvsFLT_JC	FALSE
ENSMUSG00000001082	-0.0929139712068639	-0.745724354744279	0.455833943824202	1	Mfsd10	MFSD10	238_GCvsFLT_JC	FALSE
ENSMUSG00000001089	-0.00176443316479475	-0.0075449682360998	0.993980043448611	1	Luzp1	LUZP1	238_GCvsFLT_JC	FALSE
ENSMUSG00000001095	-0.657067655688833	-0.512269145959671	0.608462655868504	1	Slc13a2	SLC13A2	238_GCvsFLT_JC	FALSE
ENSMUSG00000001098	7.33786029433455e-05	0.000596528038568724	0.999524039516168	1	Kctd10	KCTD10	238_GCvsFLT_JC	FALSE
ENSMUSG00000001100	0.0895666111311291	0.757396010863964	0.448812645327694	1	Poldip2	POLDIP2	238_GCvsFLT_JC	FALSE
ENSMUSG00000001103	-0.613861687751304	-2.40053069990056	0.0163713174312786	0.656910294523927	Sebox	SEBOX	238_GCvsFLT_JC	FALSE
ENSMUSG00000001105	-0.186427623582912	-1.91349027384688	0.0556853174645465	1	Ift20	IFT20	238_GCvsFLT_JC	FALSE
ENSMUSG00000001119	-1.22547765960351	-5.09682722353219	3.4539329121998e-07	0.000166309700814971	Col6a1	COL6A1	238_GCvsFLT_JC	FALSE
ENSMUSG00000001120	0.139363770633707	0.662036255906338	0.507947986290921	1	Pcbp3	PCBP3	238_GCvsFLT_JC	FALSE
ENSMUSG00000001123	-0.337176214805526	-1.39816036915146	0.16206491469444	1	Lgals9	LGALS16	238_GCvsFLT_JC	FALSE
ENSMUSG00000001123	-0.337176214805526	-1.39816036915146	0.16206491469444	1	Lgals9	LGALS14	238_GCvsFLT_JC	FALSE
ENSMUSG00000001123	-0.337176214805526	-1.39816036915146	0.16206491469444	1	Lgals9	LGALS13	238_GCvsFLT_JC	FALSE
ENSMUSG00000001127	0.11570507894386	1.09568145942963	0.273218199225965	1	Araf	ARAF	238_GCvsFLT_JC	FALSE
ENSMUSG00000001128	-0.246054275674371	-0.656162521167115	0.511719560610222	1	Cfp	CFP	238_GCvsFLT_JC	FALSE
ENSMUSG00000001131	-2.03366148876886	-3.8635378169438	0.000111756582511512	0.0232802435569372	Timp1	TIMP1	238_GCvsFLT_JC	FALSE
ENSMUSG00000001134	0.236461435811134	1.29100890317095	0.196700590297333	1	Uxt	UXT	238_GCvsFLT_JC	FALSE
ENSMUSG00000001138	0.130505913190053	0.688118178520566	0.491378363776556	1	Cnnm3	CNNM3	238_GCvsFLT_JC	FALSE
ENSMUSG00000001143	-0.0779712839633878	-0.330710078730703	0.740863488571379	1	Lman2l	LMAN2L	238_GCvsFLT_JC	FALSE
ENSMUSG00000001150	0.0215575450390468	0.204431446526663	0.838016358265159	1	Mcm3ap	MCM3AP	238_GCvsFLT_JC	FALSE
ENSMUSG00000001151	0.288803142591945	2.10531523011809	0.0352638772399785	0.927278963556534	Pcnt	PCNT	238_GCvsFLT_JC	FALSE
ENSMUSG00000001156	0.0518489757000303	0.164806525928419	0.869096267336949	1	Mxd1	MXD1	238_GCvsFLT_JC	FALSE
ENSMUSG00000001157	-0.277983117757292	-0.745279346649203	0.456102864005609	1	Gmcl1	GMCL2	238_GCvsFLT_JC	FALSE
ENSMUSG00000001157	-0.277983117757292	-0.745279346649203	0.456102864005609	1	Gmcl1	GMCL1	238_GCvsFLT_JC	FALSE
ENSMUSG00000001158	0.0911577414012067	0.5637621974303	0.572915981901003	1	Snrnp27		238_GCvsFLT_JC	FALSE
ENSMUSG00000001166	0.0318467220435719	0.0885248422763317	0.929459540564002	1	Oas1c	OAS1	238_GCvsFLT_JC	FALSE
ENSMUSG00000001173	-0.0807253198012894	-0.534314519483295	0.593123948394139	1	Ocrl	OCRL	238_GCvsFLT_JC	FALSE
ENSMUSG00000001175	0.0751926876165998	0.511579677971343	0.608945211204276	1	Calm1	CALM1	238_GCvsFLT_JC	FALSE
ENSMUSG00000001211	0.333479079717578	2.01176545149542	0.0442446674331446	1	Agpat3	AGPAT3	238_GCvsFLT_JC	FALSE
ENSMUSG00000001225	-1.01555958489362	-0.827869305065838	0.407744519990004	1	Slc26a3	SLC26A3	238_GCvsFLT_JC	FALSE
ENSMUSG00000001227	0.112862339938518	0.45863937154874	0.646493158576578	1	Sema6b	SEMA6B	238_GCvsFLT_JC	FALSE
ENSMUSG00000001228	-0.68076983984733	-1.16079891068345	0.24572368609692	1	Uhrf1	UHRF1	238_GCvsFLT_JC	FALSE
ENSMUSG00000001229	-0.0071360804175861	-0.0438369915551264	0.965034340416722	1	Dpp9	DPP9	238_GCvsFLT_JC	FALSE
ENSMUSG00000001240	-0.32813818267231	-1.59330456908077	0.111091882186095	1	Ramp2	RAMP2	238_GCvsFLT_JC	FALSE
ENSMUSG00000001247	0.0922080243144883	0.64376750771198	0.519726206565468	1	Lsr	LSR	238_GCvsFLT_JC	FALSE
ENSMUSG00000001248	0.115337432932056	0.668948053605182	0.503528615206684	1	Gramd1a	GRAMD1A	238_GCvsFLT_JC	FALSE
ENSMUSG00000001249	0.172134569823636	0.495407523508588	0.620312485058865	1	Hpn	HPN	238_GCvsFLT_JC	FALSE
ENSMUSG00000001270	-0.449172998488202	-2.50022812620063	0.0124113356024984	0.561282352332464	Ckb	CKB	238_GCvsFLT_JC	FALSE
ENSMUSG00000001280	0.096534956302236	0.964987260338719	0.334551192767043	1	Sp1	SP1	238_GCvsFLT_JC	FALSE
ENSMUSG00000001281	-0.562097998057142	-1.5163119651116	0.129440487563983	1	Itgb7	ITGB7	238_GCvsFLT_JC	FALSE
ENSMUSG00000001285	0.0239628180026621	0.212070696173888	0.832051880800399	1	Myg1	MYG1	238_GCvsFLT_JC	FALSE
ENSMUSG00000001288	0.0132495732637499	0.115671377421136	0.907912991457791	1	Rarg	RARG	238_GCvsFLT_JC	FALSE
ENSMUSG00000001289	0.162634354792899	1.26198692624754	0.206953490792572	1	Pfdn5	PFDN5	238_GCvsFLT_JC	FALSE
ENSMUSG00000001300	0.149195734702134	1.11064687666302	0.266720376843322	1	Efnb2	EFNB2	238_GCvsFLT_JC	FALSE
ENSMUSG00000001305	0.215672145513169	0.914303218258945	0.360557540010113	1	Rrp15	RRP15	238_GCvsFLT_JC	FALSE
ENSMUSG00000001313	0.164576630726477	0.486395987441445	0.626686434947558	1	Rnd2	RND2	238_GCvsFLT_JC	FALSE
ENSMUSG00000001323	-0.0136449235631088	-0.0560829333080234	0.955275739785395	1	Srr	SRR	238_GCvsFLT_JC	FALSE
ENSMUSG00000001333	1.45012137132075	2.58060849460526	0.00986263601162744	0.493608644148241	Sync	SYNC	238_GCvsFLT_JC	FALSE
ENSMUSG00000001334	-0.606427113651879	-0.821539702466684	0.411338919015922	1	Fndc5	FNDC5	238_GCvsFLT_JC	FALSE
ENSMUSG00000001348	-0.501512758492541	-1.85617360378155	0.0634288172211568	1	Acp5	ACP5	238_GCvsFLT_JC	FALSE
ENSMUSG00000001349	0.215515788194549	0.618841746687445	0.536020617461461	1	Cnn1	CNN1	238_GCvsFLT_JC	FALSE
ENSMUSG00000001366	-0.0211020137133774	-0.155970709561085	0.876056109015245	1	Fbxo9	FBXO9	238_GCvsFLT_JC	FALSE
ENSMUSG00000001376	0.0157607048517778	0.092918223942864	0.925968527768913	1	Vps50	VPS50	238_GCvsFLT_JC	FALSE
ENSMUSG00000001380	-0.0282226802526217	-0.145523618975074	0.884297468993372	1	Hars	HARS1	238_GCvsFLT_JC	FALSE
ENSMUSG00000001383	0.0106353187374434	0.0953636263034049	0.924026006373572	1	Zmat2	ZMAT2	238_GCvsFLT_JC	FALSE
ENSMUSG00000001403	-0.371610809649236	-0.64027385335448	0.521994576206254	1	Ube2c	UBE2C	238_GCvsFLT_JC	FALSE
ENSMUSG00000001415	0.176624865822094	1.54666675971439	0.12194362245854	1	Smg5	SMG5	238_GCvsFLT_JC	FALSE
ENSMUSG00000001416	0.0675064653604822	0.258566687439259	0.795969588887414	1	Cct3	CCT3	238_GCvsFLT_JC	FALSE
ENSMUSG00000001418	-0.108115210581175	-0.572496129433686	0.566985907310464	1	Glmp	GLMP	238_GCvsFLT_JC	FALSE
ENSMUSG00000001419	0.23571689965353	1.49826259706721	0.134065037758431	1	Mef2d	MEF2D	238_GCvsFLT_JC	FALSE
ENSMUSG00000001420	0.148027143854378	0.913672784435344	0.360888808701527	1	Tmem79	TMEM79	238_GCvsFLT_JC	FALSE
ENSMUSG00000001424	-0.0617164918460771	-0.551479587797512	0.581304955669735	1	Snd1	SND1	238_GCvsFLT_JC	FALSE
ENSMUSG00000001435	-0.398067149122137	-1.33126447563715	0.18310200282682	1	Col18a1	COL18A1	238_GCvsFLT_JC	FALSE
ENSMUSG00000001436	0.041563968222425	0.18000382541078	0.857149565010899	1	Slc19a1	SLC19A1	238_GCvsFLT_JC	FALSE
ENSMUSG00000001440	-0.0402705647522355	-0.217924472992419	0.827487958680658	1	Kpnb1	KPNB1	238_GCvsFLT_JC	FALSE
ENSMUSG00000001441	0.0463038171575308	0.242271632300826	0.808569693238203	1	Npepps	NPEPPS	238_GCvsFLT_JC	FALSE
ENSMUSG00000001444	0.137528491662548	0.206604451339404	0.836318783606002	1	Tbx21	TBX21	238_GCvsFLT_JC	FALSE
ENSMUSG00000001445	0.0332330050249293	0.283518776453771	0.776779190366871	1	Mrpl10	MRPL10	238_GCvsFLT_JC	FALSE
ENSMUSG00000001467	-0.193659953373825	-0.676763758716388	0.498555855771473	1	Cyp51	CYP51A1	238_GCvsFLT_JC	FALSE
ENSMUSG00000001472	0.0143303106535945	0.0915152629337462	0.927083179059145	1	Tcf25	TCF25	238_GCvsFLT_JC	FALSE
ENSMUSG00000001473	0.257075621611384	0.438722812158653	0.660862395571526	1	Tubb6	TUBB6	238_GCvsFLT_JC	FALSE
ENSMUSG00000001482	0.110114859571933	0.58323394473164	0.559735822999171	1	Def8	DEF8	238_GCvsFLT_JC	FALSE
ENSMUSG00000001493	0.0504756295857765	0.160136259247732	0.872773738974199	1	Meox1	MEOX1	238_GCvsFLT_JC	FALSE
ENSMUSG00000001494	-4.63407702502728	-2.25697116131896	0.0240098768349579	0.783780131410687	Sost	SOST	238_GCvsFLT_JC	FALSE
ENSMUSG00000001497	-3.5679685089204	-2.03220068183096	0.042133343913442	0.987662072965379	Pax9	PAX9	238_GCvsFLT_JC	FALSE
ENSMUSG00000001504	0.215556370765435	0.717967536772282	0.47277730350331	1	Irx2	IRX2	238_GCvsFLT_JC	FALSE
ENSMUSG00000001506	-2.82445339050275	-6.08707871442208	1.14989444993256e-09	1.68873498917096e-06	Col1a1	COL1A1	238_GCvsFLT_JC	FALSE
ENSMUSG00000001507	0.0978139805122235	0.407421940142424	0.683698115448897	1	Itga3	ITGA3	238_GCvsFLT_JC	FALSE
ENSMUSG00000001508	1.21906313620831	1.03166623729281	0.302228499097454	1	Sgca	SGCA	238_GCvsFLT_JC	FALSE
ENSMUSG00000001510	-0.179134313104493	-0.181945306374093	0.855625648514018	1	Dlx3	DLX3	238_GCvsFLT_JC	FALSE
ENSMUSG00000001517	-1.05813108568593	-2.18897849552239	0.0285984030588741	0.843220992805484	Foxm1	FOXM1	238_GCvsFLT_JC	FALSE
ENSMUSG00000001518	-0.027802319428215	-0.120113108672063	0.904393548353522	1	Itfg2	ITFG2	238_GCvsFLT_JC	FALSE
ENSMUSG00000001520	-0.421415705184541	-1.13528736460286	0.256254934590754	1	Nrip2	NRIP2	238_GCvsFLT_JC	FALSE
ENSMUSG00000001521	-0.200589749293706	-0.706274785701123	0.480017270505197	1	Tulp3	TULP3	238_GCvsFLT_JC	FALSE
ENSMUSG00000001524	0.0618576850156643	0.230388208273213	0.81779012316806	1	Gtf2h4	GTF2H4	238_GCvsFLT_JC	FALSE
ENSMUSG00000001525	-0.184822015062148	-0.591231878230491	0.554365066086457	1	Tubb5	TUBB	238_GCvsFLT_JC	FALSE
ENSMUSG00000001542	0.137773799913144	0.48563202305845	0.62722808763128	1	Ell2	ELL2	238_GCvsFLT_JC	FALSE
ENSMUSG00000001552	0.162095506255522	0.647938640341161	0.517024637496582	1	Jup	JUP	238_GCvsFLT_JC	FALSE
ENSMUSG00000001555	-1.39030485234562	-4.51810720644955	6.23948923771809e-06	0.00215607385753242	Fkbp10	FKBP10	238_GCvsFLT_JC	FALSE
ENSMUSG00000001558	-0.0146594218109377	-0.0213182893141945	0.982991754391263	1	Klhl10	KLHL10	238_GCvsFLT_JC	FALSE
ENSMUSG00000001569	0.235909114821169	1.33857903692115	0.180707754331852	1	Nom1	NOM1	238_GCvsFLT_JC	FALSE
ENSMUSG00000001576	-0.131639270858254	-0.689345991119435	0.490605562324165	1	Ergic1	ERGIC1	238_GCvsFLT_JC	FALSE
ENSMUSG00000001583	0.0790374276404296	0.242528302222275	0.808370829336487	1	Tnk1	TNK1	238_GCvsFLT_JC	FALSE
ENSMUSG00000001588	-0.0782752782521146	-0.243993037918452	0.807236211937755	1	Acap1	ACAP1	238_GCvsFLT_JC	FALSE
ENSMUSG00000001604	0.639579884441044	1.32234378903857	0.186053697534123	1	Tcea3	TCEA3	238_GCvsFLT_JC	FALSE
ENSMUSG00000001622	0.509277568985742	0.262909788209107	0.792620111745483	1	Csn3	CSN3	238_GCvsFLT_JC	FALSE
ENSMUSG00000001627	0.381774091197997	1.45184604755494	0.146544416972386	1	Ifrd1	IFRD1	238_GCvsFLT_JC	FALSE
ENSMUSG00000001630	0.170559325070973	0.580351612509282	0.561677528606004	1	Stk38l	STK38L	238_GCvsFLT_JC	FALSE
ENSMUSG00000001632	0.00770682455049818	0.0444016126856784	0.964584276181052	1	Brpf1	BRPF1	238_GCvsFLT_JC	FALSE
ENSMUSG00000001642	0.235798523898746	1.13620876347713	0.255869203737126	1	Akr1b3	AKR1B1	238_GCvsFLT_JC	FALSE
ENSMUSG00000001655	-0.118356630638783	-0.116111412691841	0.907564243974736	1	Hoxc13	HOXC13	238_GCvsFLT_JC	FALSE
ENSMUSG00000001656	-3.92610937477029	-1.5734432210448	0.115616225781651	1	Hoxc11	HOXC11	238_GCvsFLT_JC	TRUE
ENSMUSG00000001657	0.699121562013257	1.62194594283484	0.104814923191816	1	Hoxc8	HOXC8	238_GCvsFLT_JC	FALSE
ENSMUSG00000001661	0.403115086347158	1.65264047909322	0.0984040546527271	1	Hoxc6	HOXC6	238_GCvsFLT_JC	FALSE
ENSMUSG00000001663	-0.0257308943588234	-0.0851842969578051	0.932114874413408	1	Gstt1		238_GCvsFLT_JC	FALSE
ENSMUSG00000001665	-0.0133653129742812	-0.0576137547597628	0.95405629315914	1	Gstt3		238_GCvsFLT_JC	FALSE
ENSMUSG00000001666	0.173772980851814	0.854457159150956	0.392851736890305	1	Ddt	DDTL	238_GCvsFLT_JC	FALSE
ENSMUSG00000001666	0.173772980851814	0.854457159150956	0.392851736890305	1	Ddt	DDT	238_GCvsFLT_JC	FALSE
ENSMUSG00000001670	2.26413915058563	0.52839131667217	0.597227763088727	1	Tat	TAT	238_GCvsFLT_JC	FALSE
ENSMUSG00000001672	0.203509060613266	1.00676477650933	0.314047825145213	1	Marveld3	MARVELD3	238_GCvsFLT_JC	FALSE
ENSMUSG00000001674	0.155679463218558	0.803212184728662	0.421852104010762	1	Ddx18	DDX18	238_GCvsFLT_JC	FALSE
ENSMUSG00000001687	0.042749584233827	0.194802529852112	0.84554754169732	1	Ubl3	UBL3	238_GCvsFLT_JC	FALSE
ENSMUSG00000001700	-0.0231087055559614	-0.148608600672068	0.881862486021368	1	Gramd3	GRAMD2B	238_GCvsFLT_JC	FALSE
ENSMUSG00000001707	0.266830860572664	0.900593514639058	0.367804484072914	1	Eef1e1	EEF1E1	238_GCvsFLT_JC	FALSE
ENSMUSG00000001729	0.183221031970796	1.4954945533785	0.134785420321907	1	Akt1	AKT1	238_GCvsFLT_JC	FALSE
ENSMUSG00000001739	0.718800175448446	2.07733271980914	0.0377708611643366	0.955560494503786	Cldn15	CLDN15	238_GCvsFLT_JC	FALSE
ENSMUSG00000001741	-0.207451138836775	-0.768048389205797	0.442458437278644	1	Il16	IL16	238_GCvsFLT_JC	FALSE
ENSMUSG00000001750	-0.101135101786122	-0.534182662691021	0.593215162932382	1	Tcirg1	TCIRG1	238_GCvsFLT_JC	FALSE
ENSMUSG00000001751	-0.833197451369717	-3.70557439254397	0.000210912211484855	0.0384777234517588	Naglu	NAGLU	238_GCvsFLT_JC	FALSE
ENSMUSG00000001755	-0.0528898473176188	-0.295609689300104	0.767528173191458	1	Coasy	COASY	238_GCvsFLT_JC	FALSE
ENSMUSG00000001761	-0.119464238486144	-0.857242131139411	0.391311082786965	1	Smo	SMO	238_GCvsFLT_JC	FALSE
ENSMUSG00000001763	-0.142707399102847	-0.284438296205528	0.776074514287595	1	Tspan33	TSPAN33	238_GCvsFLT_JC	FALSE
ENSMUSG00000001767	0.16288880597553	1.14433728122693	0.252483787786147	1	Crnkl1	CRNKL1	238_GCvsFLT_JC	FALSE
ENSMUSG00000001768	0.0401823589072346	0.191917831063601	0.84780656990079	1	Rin2	RIN2	238_GCvsFLT_JC	FALSE
ENSMUSG00000001773	0.821961519208417	1.02525552110092	0.305242636994376	1	Folh1	FOLH1	238_GCvsFLT_JC	FALSE
ENSMUSG00000001774	0.0993555689087349	0.52503920389166	0.599555937984588	1	Chordc1	CHORDC1	238_GCvsFLT_JC	FALSE
ENSMUSG00000001783	0.0270515276126743	0.246188730470714	0.805536138926207	1	Rtcb	RTCB	238_GCvsFLT_JC	FALSE
ENSMUSG00000001785	0.238827212215532	1.14266758204492	0.253176634329261	1	Pwp1	PWP1	238_GCvsFLT_JC	FALSE
ENSMUSG00000001786	-0.0233559314373402	-0.177789433910683	0.858888345667485	1	Fbxo7	FBXO7	238_GCvsFLT_JC	FALSE
ENSMUSG00000001794	0.0482162259850323	0.437377018976171	0.661837947671457	1	Capns1	CAPNS1	238_GCvsFLT_JC	FALSE
ENSMUSG00000001802	-0.144569246344203	-0.536978720516918	0.591282312962114	1	Lrp3	LRP3	238_GCvsFLT_JC	FALSE
ENSMUSG00000001804	-0.0659375157252777	-0.0471458805602497	0.962396960570653	1	Dsg4	DSG4	238_GCvsFLT_JC	FALSE
ENSMUSG00000001815	-1.45126767539352	-0.330655110285125	0.740905013438766	1	Evx2	EVX2	238_GCvsFLT_JC	FALSE
ENSMUSG00000001819	1.75580325351115	0.401674432736604	0.687923643116772	1	Hoxd13	HOXD13	238_GCvsFLT_JC	FALSE
ENSMUSG00000001827	-0.0890742486458639	-0.0674787015160228	0.946200617101013	1	Folr1	FOLR1	238_GCvsFLT_JC	FALSE
ENSMUSG00000001829	0.26375084289743	1.4778999637303	0.139434556048308	1	Clpb	CLPB	238_GCvsFLT_JC	FALSE
ENSMUSG00000001833	0.0576494541644962	0.531327985971318	0.595191515266254	1	Septin7	SEPTIN7	238_GCvsFLT_JC	FALSE
ENSMUSG00000001844	0.230699343875114	1.24022383525325	0.214892614672116	1	Zdhhc4	ZDHHC4	238_GCvsFLT_JC	FALSE
ENSMUSG00000001847	0.0637836355260015	0.797849906813922	0.424957595859828	1	Rac1	RAC1	238_GCvsFLT_JC	FALSE
ENSMUSG00000001855	-0.0584114247200156	-0.31076759330709	0.755977307446635	1	Nup214	NUP214	238_GCvsFLT_JC	FALSE
ENSMUSG00000001864	-0.128058013893052	-0.33712385852609	0.736023532607622	1	Aif1l	AIF1L	238_GCvsFLT_JC	FALSE
ENSMUSG00000001865	-0.605365817170446	-1.26353863950936	0.206395669462678	1	Cpa3	CPA3	238_GCvsFLT_JC	FALSE
ENSMUSG00000001870	-0.286465591560247	-1.28818625823341	0.197681134329866	1	Ltbp1	LTBP1	238_GCvsFLT_JC	FALSE
ENSMUSG00000001891	1.01237266432284	3.38275111533559	0.000717636360399745	0.090855237834747	Ugp2	UGP2	238_GCvsFLT_JC	FALSE
ENSMUSG00000001901	2.70420059673074	1.43046852724433	0.152582592532685	1	Kcnh6	KCNH6	238_GCvsFLT_JC	FALSE
ENSMUSG00000001909	0.051832844783071	0.361410629518464	0.717792503046807	1	Trmt1	TRMT1	238_GCvsFLT_JC	FALSE
ENSMUSG00000001910	-0.013430336729271	-0.102562345839667	0.918310328855943	1	Nacc1	NACC1	238_GCvsFLT_JC	FALSE
ENSMUSG00000001911	-0.0322744592209972	-0.134969012759568	0.892636374346967	1	Nfix	NFIX	238_GCvsFLT_JC	FALSE
ENSMUSG00000001918	0.130444434859503	0.466696314435388	0.640717166988584	1	Slc1a5	SLC1A5	238_GCvsFLT_JC	FALSE
ENSMUSG00000001924	-0.0321848227205328	-0.184469731553028	0.853644970379719	1	Uba1	UBA1	238_GCvsFLT_JC	FALSE
ENSMUSG00000001930	-0.237508193062262	-0.786325795581198	0.431676643827375	1	Vwf	VWF	238_GCvsFLT_JC	FALSE
ENSMUSG00000001942	-0.360353842839161	-1.33718813921688	0.181161232492698	1	Siae	SIAE	238_GCvsFLT_JC	FALSE
ENSMUSG00000001943	0.40969921903116	1.10728845454286	0.268169234423651	1	Vsig2	VSIG2	238_GCvsFLT_JC	FALSE
ENSMUSG00000001946	0.173018899268472	0.668145897860845	0.504040466370494	1	Esam	ESAM	238_GCvsFLT_JC	FALSE
ENSMUSG00000001948	0.146739309603152	0.37211414351628	0.709807866286269	1	Spa17	SPA17	238_GCvsFLT_JC	FALSE
ENSMUSG00000001962	0.085915167055732	0.627649471725511	0.530233592664561	1	Fam50a	FAM50A	238_GCvsFLT_JC	FALSE
ENSMUSG00000001964	0.210477952101762	1.84696077436558	0.064752825514773	1	Emd	EMD	238_GCvsFLT_JC	FALSE
ENSMUSG00000001983	0.0343436816415757	0.136023703684571	0.891802542290268	1	Taco1	TACO1	238_GCvsFLT_JC	FALSE
ENSMUSG00000001985	-0.227251943989351	-0.515154185956183	0.606445280553196	1	Grik3	GRIK3	238_GCvsFLT_JC	FALSE
ENSMUSG00000001986	-1.36701935265667	-3.66226561476183	0.000249994451582881	0.0434487398336827	Gria3	GRIA3	238_GCvsFLT_JC	FALSE
ENSMUSG00000001988	-0.0585856041442637	-0.0275175005464549	0.97804698171493	1	Npas1	NPAS1	238_GCvsFLT_JC	FALSE
ENSMUSG00000001995	0.285875070827131	2.07923250032567	0.0375959858057133	0.954424628423	Sipa1l2	SIPA1L2	238_GCvsFLT_JC	FALSE
ENSMUSG00000001998	0.127100923627945	1.04882595117476	0.294258231189622	1	Ap4e1	AP4E1	238_GCvsFLT_JC	FALSE
ENSMUSG00000001999	0.0687031204369583	0.401091186208536	0.688352989714885	1	Blvra	BLVRA	238_GCvsFLT_JC	FALSE
ENSMUSG00000002006	-0.225611643676151	-1.13494100203818	0.256400038869171	1	Pdzd4	PDZD4	238_GCvsFLT_JC	FALSE
ENSMUSG00000002007	0.720426741676236	1.86560270427059	0.0620969710023759	1	Srpk3	SRPK3	238_GCvsFLT_JC	FALSE
ENSMUSG00000002010	0.359471106214467	1.99558568386462	0.0459790390893943	1	Idh3g	IDH3G	238_GCvsFLT_JC	FALSE
ENSMUSG00000002012	0.857797499881795	2.13513458291437	0.0327500185039079	0.896077982738558	Pnck	PNCK	238_GCvsFLT_JC	FALSE
ENSMUSG00000002014	-0.0882750123404062	-0.689212207710268	0.490689735639522	1	Ssr4	SSR4	238_GCvsFLT_JC	FALSE
ENSMUSG00000002015	-0.114157128693928	-0.793835224117544	0.427291363609204	1	Bcap31	BCAP31	238_GCvsFLT_JC	FALSE
ENSMUSG00000002017	-0.0521533193885228	-0.33349449945489	0.738761040849149	1	Fam98a	FAM98A	238_GCvsFLT_JC	FALSE
ENSMUSG00000002020	0.404653604082409	1.34080192838492	0.17998476996097	1	Ltbp2	LTBP2	238_GCvsFLT_JC	FALSE
ENSMUSG00000002028	-0.0920165558435933	-0.609868040659207	0.541949224825763	1	Kmt2a	KMT2A	238_GCvsFLT_JC	FALSE
ENSMUSG00000002031	-0.194593927040857	-1.12085267704086	0.262350577238393	1	Ift46	IFT46	238_GCvsFLT_JC	FALSE
ENSMUSG00000002032	-0.194378923600593	-0.455760341215433	0.648562325486872	1	Tmem25	TMEM25	238_GCvsFLT_JC	FALSE
ENSMUSG00000002033	0.0717906753382217	0.168899790463593	0.865875464015942	1	Cd3g	CD3G	238_GCvsFLT_JC	FALSE
ENSMUSG00000002043	0.0822641382897704	0.557284087153302	0.577333346154795	1	Trappc6a	TRAPPC6A	238_GCvsFLT_JC	FALSE
ENSMUSG00000002052	0.00570535401695745	0.0482927071826118	0.961482966599433	1	Supt6	SUPT6H	238_GCvsFLT_JC	FALSE
ENSMUSG00000002055	-0.798705293975985	-1.44099261988486	0.14958676777709	1	Spag5	SPAG5	238_GCvsFLT_JC	FALSE
ENSMUSG00000002057	0.083365924245848	0.0926846695839082	0.92615407648009	1	Foxn1	FOXN1	238_GCvsFLT_JC	FALSE
ENSMUSG00000002058	0.195808013984492	0.80564820027579	0.420445724998438	1	Unc119	UNC119	238_GCvsFLT_JC	FALSE
ENSMUSG00000002059	-0.157943727939441	-0.755207599754001	0.450124429417833	1	Rab34	RAB34	238_GCvsFLT_JC	FALSE
ENSMUSG00000002064	-0.0530566286340918	-0.271182566468631	0.786250620713391	1	Sdf2	SDF2	238_GCvsFLT_JC	FALSE
ENSMUSG00000002068	-0.296617699257205	-0.489305423444426	0.624625481999077	1	Ccne1	CCNE1	238_GCvsFLT_JC	FALSE
ENSMUSG00000002076	0.200589712971995	0.219838292210917	0.825997096185041	1	Hsf2bp	HSF2BP	238_GCvsFLT_JC	FALSE
ENSMUSG00000002083	-0.120917795808745	-0.312896266356702	0.754359474276114	1	Bbc3	BBC3	238_GCvsFLT_JC	FALSE
ENSMUSG00000002100	2.13325421056955	1.20615221061358	0.227758806610836	1	Mybpc3	MYBPC3	238_GCvsFLT_JC	FALSE
ENSMUSG00000002102	0.323079436263468	1.99334024203521	0.0462242026554776	1	Psmc3	PSMC3	238_GCvsFLT_JC	FALSE
ENSMUSG00000002103	-0.166880007964495	-1.34304795088718	0.179256447640637	1	Acp2	ACP2	238_GCvsFLT_JC	FALSE
ENSMUSG00000002104	0.922613241210174	2.16429545204145	0.0304416815565231	0.863045928108793	Rapsn	RAPSN	238_GCvsFLT_JC	FALSE
ENSMUSG00000002105	-0.370105522108685	-1.65500417705198	0.0979236506087002	1	Slc39a13	SLC39A13	238_GCvsFLT_JC	FALSE
ENSMUSG00000002107	-0.300409461737781	-1.30440893836418	0.192094189210049	1	Celf2	CELF2	238_GCvsFLT_JC	FALSE
ENSMUSG00000002108	0.284619351807422	0.737787546821563	0.460643561958873	1	Nr1h3	NR1H3	238_GCvsFLT_JC	FALSE
ENSMUSG00000002109	0.25843388989723	0.8345613443351	0.403964734483137	1	Ddb2	DDB2	238_GCvsFLT_JC	FALSE
ENSMUSG00000002111	0.0972840084907782	0.379307160472387	0.704459782975577	1	Spi1	SPI1	238_GCvsFLT_JC	FALSE
ENSMUSG00000002129	0.0403179541293416	0.22234301448527	0.824046869294167	1	Sf3a1	SF3A1	238_GCvsFLT_JC	FALSE
ENSMUSG00000002147	0.117543045288031	0.792290865854677	0.4281910964296	1	Stat6	STAT6	238_GCvsFLT_JC	FALSE
ENSMUSG00000002190	-2.20499491838114	-0.886437234839043	0.375381962091201	1	Clgn	CLGN	238_GCvsFLT_JC	FALSE
ENSMUSG00000002204	0.163088355847646	0.406243009626989	0.684564055110533	1	Napsa	NAPSA	238_GCvsFLT_JC	FALSE
ENSMUSG00000002205	-0.0149371992937392	-0.125004235058561	0.900520197549092	1	Vrk3	VRK3	238_GCvsFLT_JC	FALSE
ENSMUSG00000002210	-0.149630023172859	-1.35391446212381	0.1757636690125	1	Smg9	SMG9	238_GCvsFLT_JC	FALSE
ENSMUSG00000002221	-0.228946690218959	-0.96277419783045	0.335660851931962	1	Paxip1	PAXIP1	238_GCvsFLT_JC	FALSE
ENSMUSG00000002222	0.0856016467905662	0.675383928129446	0.499431873817257	1	Rmnd5a	RMND5A	238_GCvsFLT_JC	FALSE
ENSMUSG00000002227	-0.0448763669568534	-0.160109102782844	0.872795130698799	1	Mov10	MOV10	238_GCvsFLT_JC	FALSE
ENSMUSG00000002228	1.0675379657942	1.74911831292567	0.0802705703336896	1	Ppm1j	PPM1J	238_GCvsFLT_JC	FALSE
ENSMUSG00000002233	-0.0942966408182265	-0.347866132600514	0.727940720883668	1	Rhoc	RHOC	238_GCvsFLT_JC	FALSE
ENSMUSG00000002249	0.112117424627807	0.919612782358931	0.357775144600879	1	Tead3	TEAD3	238_GCvsFLT_JC	FALSE
ENSMUSG00000002250	0.0114496635334808	0.0752735603198433	0.939997057594752	1	Ppard	PPARD	238_GCvsFLT_JC	FALSE
ENSMUSG00000002257	0.0268818055386131	0.137098404708725	0.89095301342116	1	Def6	DEF6	238_GCvsFLT_JC	FALSE
ENSMUSG00000002265	0.658074838057195	1.54878771958403	0.121432758597153	1	Peg3	PEG3	238_GCvsFLT_JC	FALSE
ENSMUSG00000002266	0.466126484773173	0.713331132840946	0.475640876876591	1	Zim1		238_GCvsFLT_JC	FALSE
ENSMUSG00000002274	-0.294150359784515	-1.0011180392794	0.316769744780166	1	Metrn	METRN	238_GCvsFLT_JC	FALSE
ENSMUSG00000002279	-0.205055873354314	-1.16636624777409	0.24346639886139	1	Lmf1	LMF1	238_GCvsFLT_JC	FALSE
ENSMUSG00000002280	0.0504324787017553	0.4287393975974	0.668112886002951	1	Ciao3	CIAO3	238_GCvsFLT_JC	FALSE
ENSMUSG00000002289	0.277890516222773	0.46180705319347	0.644219692453969	1	Angptl4	ANGPTL4	238_GCvsFLT_JC	FALSE
ENSMUSG00000002297	-0.369967970259928	-0.774146230240965	0.438844321352616	1	Dbf4	DBF4	238_GCvsFLT_JC	TRUE
ENSMUSG00000002307	0.0272265544206593	0.166744679813349	0.86757094823677	1	Daxx	DAXX	238_GCvsFLT_JC	FALSE
ENSMUSG00000002308	-0.181191713830269	-0.660175233271498	0.509141383817678	1	Cd320	CD320	238_GCvsFLT_JC	FALSE
ENSMUSG00000002319	0.0148617858235421	0.0929627333339684	0.925933167463183	1	Ipo4	IPO4	238_GCvsFLT_JC	FALSE
ENSMUSG00000002320	-0.19604072814179	-1.47435865629119	0.140385049872514	1	Tm9sf1	TM9SF1	238_GCvsFLT_JC	FALSE
ENSMUSG00000002324	0.387768721157902	1.386169018911	0.165695299235489	1	Rec8	REC8	238_GCvsFLT_JC	FALSE
ENSMUSG00000002325	-0.0588568406097482	-0.296913529496234	0.766532526668332	1	Irf9	IRF9	238_GCvsFLT_JC	FALSE
ENSMUSG00000002326	-0.229244292823002	-0.966018923200948	0.334034712158949	1	Gmpr2	GMPR2	238_GCvsFLT_JC	FALSE
ENSMUSG00000002329	-0.13092204816763	-1.09137916389342	0.275106076859721	1	Mdp1		238_GCvsFLT_JC	FALSE
ENSMUSG00000002332	0.0695797108302443	0.338804174334868	0.734757256414298	1	Dhrs1	DHRS1	238_GCvsFLT_JC	FALSE
ENSMUSG00000002341	-1.42316466276168	-1.89730567788194	0.0577876060571812	1	Ncan	NCAN	238_GCvsFLT_JC	FALSE
ENSMUSG00000002342	0.152345989295291	1.06061047599947	0.28886695968325	1	Tmem161a	TMEM161A	238_GCvsFLT_JC	FALSE
ENSMUSG00000002343	0.154107964161748	0.478196646360098	0.632510249242358	1	Armc6	ARMC6	238_GCvsFLT_JC	FALSE
ENSMUSG00000002345	0.125123800120955	0.705311661533534	0.480616304849478	1	Borcs8	BORCS8	238_GCvsFLT_JC	FALSE
ENSMUSG00000002346	0.166051550225308	0.80012838240709	0.42363641838892	1	Slc25a42	SLC25A42	238_GCvsFLT_JC	FALSE
ENSMUSG00000002365	-0.088459049212682	-0.631764635730238	0.52754068527623	1	Snx9	SNX9	238_GCvsFLT_JC	FALSE
ENSMUSG00000002372	0.0229178283807664	0.183066382098658	0.854745933174925	1	Ranbp3	RANBP3	238_GCvsFLT_JC	FALSE
ENSMUSG00000002379	0.223806070817157	1.77806315254375	0.075393483367489	1	Ndufa11	NDUFA11	238_GCvsFLT_JC	FALSE
ENSMUSG00000002384	0.799879816621697	0.560979893803372	0.574811243844403	1	Bmp8b		238_GCvsFLT_JC	FALSE
ENSMUSG00000002393	0.082678447448709	0.42073176006079	0.673950966611789	1	Nr2f6	NR2F6	238_GCvsFLT_JC	FALSE
ENSMUSG00000002395	0.211971580331967	1.27648618881281	0.201783705955537	1	Use1	USE1	238_GCvsFLT_JC	FALSE
ENSMUSG00000002396	0.00105198101909393	0.00515457887534001	0.995887259310303	1	Ocel1	OCEL1	238_GCvsFLT_JC	FALSE
ENSMUSG00000002409	0.147708615512461	0.762588930832603	0.445708588071123	1	Dyrk1b	DYRK1B	238_GCvsFLT_JC	FALSE
ENSMUSG00000002413	0.0199877404593096	0.048784262604833	0.961091223863025	1	Braf	BRAF	238_GCvsFLT_JC	FALSE
ENSMUSG00000002416	0.18188758379014	0.675638974554284	0.499269890010457	1	Ndufb2	NDUFB2	238_GCvsFLT_JC	FALSE
ENSMUSG00000002428	-0.255467301813251	-2.47033340422083	0.0134987177359942	0.58738420346907	Hltf	HLTF	238_GCvsFLT_JC	FALSE
ENSMUSG00000002455	0.0615037829589033	0.411069624725707	0.681021482248774	1	Prpf6	PRPF6	238_GCvsFLT_JC	FALSE
ENSMUSG00000002458	-0.10369026760273	-0.390673918913604	0.696038279489621	1	Rgs19	RGS19	238_GCvsFLT_JC	FALSE
ENSMUSG00000002459	-0.465477908304175	-0.780846465210753	0.434892801735633	1	Rgs20	RGS20	238_GCvsFLT_JC	FALSE
ENSMUSG00000002475	-0.114742963934923	-0.279037777810184	0.780215833203965	1	Abhd3	ABHD3	238_GCvsFLT_JC	FALSE
ENSMUSG00000002477	0.0598042144678658	0.241772023357738	0.808956818004103	1	Snrpd1	SNRPD1	238_GCvsFLT_JC	FALSE
ENSMUSG00000002486	-0.252896656635281	-1.02067531451325	0.307408293753802	1	Tchp		238_GCvsFLT_JC	FALSE
ENSMUSG00000002489	0.175303410682905	0.838329024946703	0.401845938942563	1	Tiam1	TIAM1	238_GCvsFLT_JC	FALSE
ENSMUSG00000002496	-0.11087301031029	-0.972627429216773	0.330738505081447	1	Tsc2	TSC2	238_GCvsFLT_JC	FALSE
ENSMUSG00000002500	0.577744387942271	0.528206094228029	0.597356300035787	1	Rpl3l	RPL3L	238_GCvsFLT_JC	FALSE
ENSMUSG00000002504	0.22327293226334	0.883349356105721	0.377047544487879	1	Slc9a3r2	SLC9A3R2	238_GCvsFLT_JC	FALSE
ENSMUSG00000002524	0.0591751107064888	0.481842608534356	0.629917758471046	1	Puf60	PUF60	238_GCvsFLT_JC	FALSE
ENSMUSG00000002546	0.047944457782631	0.346061256296478	0.729296679520371	1	Golga2		238_GCvsFLT_JC	FALSE
ENSMUSG00000002550	-0.0173329089452361	-0.153970988154536	0.877632610870578	1	Uck1	UCK1	238_GCvsFLT_JC	FALSE
ENSMUSG00000002565	0.158049512251776	0.429418982659022	0.66761834178609	1	Scin	SCIN	238_GCvsFLT_JC	FALSE
ENSMUSG00000002578	0.522931492211019	1.51397004962837	0.130033435894828	1	Ikzf4	IKZF4	238_GCvsFLT_JC	FALSE
ENSMUSG00000002580	-0.0228521623379295	-0.145176826860769	0.88457126157134	1	Mien1	MIEN1	238_GCvsFLT_JC	FALSE
ENSMUSG00000002588	-1.35530623972153	-1.77798468608189	0.075406370062893	1	Pon1	PON1	238_GCvsFLT_JC	FALSE
ENSMUSG00000002602	0.130735771481997	0.82664607230504	0.408437695634995	1	Axl	AXL	238_GCvsFLT_JC	FALSE
ENSMUSG00000002603	-0.0741436679598973	-0.357540483407771	0.720687224897206	1	Tgfb1	TGFB1	238_GCvsFLT_JC	FALSE
ENSMUSG00000002608	0.0794902753164136	0.451628867031229	0.65153637047255	1	Ccdc97	CCDC97	238_GCvsFLT_JC	FALSE
ENSMUSG00000002617	-0.293123570918501	-1.37395906988586	0.169454389571683	1	Zfp40		238_GCvsFLT_JC	FALSE
ENSMUSG00000002625	0.173742433112156	1.0484546314345	0.294429194494593	1	Akap8l	AKAP8L	238_GCvsFLT_JC	FALSE
ENSMUSG00000002633	-0.781727302444784	-0.5228693455369	0.601065178199339	1	Shh	SHH	238_GCvsFLT_JC	TRUE
ENSMUSG00000002635	0.158031781029751	0.822489435517246	0.410798396872282	1	Pdcd2l	PDCD2L	238_GCvsFLT_JC	FALSE
ENSMUSG00000002658	0.112857563165621	0.555853161205731	0.578311240175864	1	Gtf2f1	GTF2F1	238_GCvsFLT_JC	FALSE
ENSMUSG00000002660	0.34014517388051	1.59146162171416	0.111505725859543	1	Clpp	CLPP	238_GCvsFLT_JC	FALSE
ENSMUSG00000002661	-0.153598574818663	-0.78741346304449	0.431039868135078	1	Alkbh7	ALKBH7	238_GCvsFLT_JC	FALSE
ENSMUSG00000002668	-0.127769573697317	-0.365439289743077	0.714783517242193	1	Dennd1c	DENND1C	238_GCvsFLT_JC	FALSE
ENSMUSG00000002679	0.0923875655810668	0.458206892798183	0.646803808288959	1	Med6	MED6	238_GCvsFLT_JC	FALSE
ENSMUSG00000002688	-0.222605722535079	-1.02907408525697	0.303444862710303	1	Prkd1	PRKD1	238_GCvsFLT_JC	FALSE
ENSMUSG00000002699	-0.148179219612673	-0.448621445256042	0.653704760951058	1	Lcp2	LCP2	238_GCvsFLT_JC	FALSE
ENSMUSG00000002718	0.0471139246334637	0.266180948635881	0.790099854698082	1	Cse1l	CSE1L	238_GCvsFLT_JC	FALSE
ENSMUSG00000002728	0.00826694021760377	0.0365254277857288	0.9708634037926	1	Naa20	NAA20	238_GCvsFLT_JC	FALSE
ENSMUSG00000002731	-0.0339908126583412	-0.171941371567126	0.863483621093812	1	Prkra	PRKRA	238_GCvsFLT_JC	FALSE
ENSMUSG00000002732	-1.48598498929567	-5.84230533956557	5.14833296374512e-09	5.04056119370406e-06	Fkbp7	FKBP7	238_GCvsFLT_JC	FALSE
ENSMUSG00000002733	0.0218672680272243	0.119277844747551	0.905055235507588	1	Plekha3	PLEKHA3	238_GCvsFLT_JC	FALSE
ENSMUSG00000002741	-0.173190207202757	-0.996849175119835	0.318837724829249	1	Ykt6	YKT6	238_GCvsFLT_JC	FALSE
ENSMUSG00000002748	-0.0414675201727808	-0.224619002436272	0.822275680805039	1	Baz1b	BAZ1B	238_GCvsFLT_JC	FALSE
ENSMUSG00000002763	0.216004126322134	0.951692755280123	0.341252824624777	1	Pex6	PEX6	238_GCvsFLT_JC	FALSE
ENSMUSG00000002767	0.176367399490859	1.36804703882813	0.171297352710527	1	Mrpl2	MRPL2	238_GCvsFLT_JC	FALSE
ENSMUSG00000002768	0.143286865881667	1.05626885266894	0.290845401943436	1	Mea1	MEA1	238_GCvsFLT_JC	FALSE
ENSMUSG00000002769	-1.35557742858311	-1.8334462894136	0.0667362291122991	1	Gnmt	GNMT	238_GCvsFLT_JC	FALSE
ENSMUSG00000002771	-0.691337250973063	-1.73761827404515	0.0822780976980334	1	Grin2d	GRIN2D	238_GCvsFLT_JC	FALSE
ENSMUSG00000002778	-0.184202363885698	-1.41257688143416	0.157780170550678	1	Kdelr1	KDELR1	238_GCvsFLT_JC	FALSE
ENSMUSG00000002781	-0.0158329081901391	-0.0744539285997688	0.940649199019101	1	Tmem143	TMEM143	238_GCvsFLT_JC	FALSE
ENSMUSG00000002791	-1.78925484517083	-0.930253531198622	0.352239831375598	1	Pdxk-ps		238_GCvsFLT_JC	FALSE
ENSMUSG00000002797	-0.208596887404241	-0.815441128007635	0.414819850426021	1	Ggct	GGCT	238_GCvsFLT_JC	FALSE
ENSMUSG00000002799	0.271825992037468	1.73691916709165	0.0824014397152734	1	Jag2	JAG2	238_GCvsFLT_JC	FALSE
ENSMUSG00000002803	0.0645701215356094	0.380814043084803	0.703341238172402	1	Btbd6	BTBD6	238_GCvsFLT_JC	FALSE
ENSMUSG00000002804	0.088948169123501	0.56597093025368	0.571413542041811	1	Nudt14	NUDT14	238_GCvsFLT_JC	FALSE
ENSMUSG00000002808	0.219701382936641	0.747901055922841	0.454519840616697	1	Epdr1	EPDR1	238_GCvsFLT_JC	FALSE
ENSMUSG00000002812	0.232738339611263	2.16066163175255	0.0307214867834484	0.867645682503313	Flii	FLII	238_GCvsFLT_JC	FALSE
ENSMUSG00000002814	0.133992782047037	0.792646580721464	0.427983761649786	1	Top3a	TOP3A	238_GCvsFLT_JC	FALSE
ENSMUSG00000002820	0.252788589623861	1.43771975992676	0.150513584180666	1	Atg4d	ATG4D	238_GCvsFLT_JC	FALSE
ENSMUSG00000002825	0.0665453028236563	0.26309909941359	0.792474198064207	1	Qtrt1	QTRT1	238_GCvsFLT_JC	FALSE
ENSMUSG00000002831	0.300142228526286	0.846589391436375	0.397224029036992	1	Plin4	PLIN4	238_GCvsFLT_JC	FALSE
ENSMUSG00000002833	0.0209354084644935	0.139571985833451	0.88899817599333	1	Hdgfl2	HDGFL2	238_GCvsFLT_JC	FALSE
ENSMUSG00000002835	-0.406794862509596	-1.03664298999111	0.299902270225864	1	Chaf1a	CHAF1A	238_GCvsFLT_JC	FALSE
ENSMUSG00000002844	-0.085126844873061	-0.683792128167204	0.494106438048665	1	Adprh	ADPRH	238_GCvsFLT_JC	FALSE
ENSMUSG00000002845	0.0426652845315749	0.237069730816722	0.812602694366258	1	Tmem39a	TMEM39A	238_GCvsFLT_JC	FALSE
ENSMUSG00000002846	0.0888853216262885	0.354128563613325	0.723242536673379	1	Timmdc1	TIMMDC1	238_GCvsFLT_JC	FALSE
ENSMUSG00000002847	-0.826411639859079	-1.65403969310031	0.0981194480165162	1	Pla1a	PLA1A	238_GCvsFLT_JC	FALSE
ENSMUSG00000002870	-0.242904046487837	-0.579858480078351	0.562010057072121	1	Mcm2	MCM2	238_GCvsFLT_JC	FALSE
ENSMUSG00000002871	0.0516629958968449	0.468838755493333	0.639184895718635	1	Tpra1	TPRA1	238_GCvsFLT_JC	FALSE
ENSMUSG00000002881	0.0355181220695677	0.270936616250472	0.786439782212765	1	Nab1	NAB1	238_GCvsFLT_JC	FALSE
ENSMUSG00000002885	0.0923105282609435	0.390122774187051	0.69644576307004	1	Adgre5	ADGRE5	238_GCvsFLT_JC	FALSE
ENSMUSG00000002897	0.095934163902664	0.543500870967915	0.586784991364242	1	Il17ra	IL17RA	238_GCvsFLT_JC	FALSE
ENSMUSG00000002900	-0.477286990951422	-1.38632391694053	0.16564801693447	1	Lamb1	LAMB1	238_GCvsFLT_JC	FALSE
ENSMUSG00000002908	-0.179367818495105	-0.465437251720815	0.641618362581508	1	Kcnn1	KCNN1	238_GCvsFLT_JC	FALSE
ENSMUSG00000002910	0.127014830055179	0.524012181016546	0.60027006761273	1	Arrdc2	ARRDC2	238_GCvsFLT_JC	FALSE
ENSMUSG00000002944	0.188204940456032	0.485009714653682	0.627669454424145	1	Cd36	CD36	238_GCvsFLT_JC	FALSE
ENSMUSG00000002948	0.108894940269838	0.632814603433596	0.526854719167556	1	Map2k7	MAP2K7	238_GCvsFLT_JC	FALSE
ENSMUSG00000002949	0.203609171774269	1.39563292644019	0.162825061867064	1	Timm44	TIMM44	238_GCvsFLT_JC	FALSE
ENSMUSG00000002957	-0.148450204465082	-1.05158405722447	0.292990425459157	1	Ap2a2	AP2A2	238_GCvsFLT_JC	FALSE
ENSMUSG00000002963	-0.0246845520381198	-0.133174977410127	0.894054999688556	1	Pnkp	PNKP	238_GCvsFLT_JC	FALSE
ENSMUSG00000002968	0.143496414785588	0.962127002854852	0.335985811467793	1	Med25	MED25	238_GCvsFLT_JC	FALSE
ENSMUSG00000002980	0.162211564575549	0.936312984340864	0.349112064830849	1	Bcam	BCAM	238_GCvsFLT_JC	FALSE
ENSMUSG00000002981	0.089737155769505	0.784651955065363	0.43265765926025	1	Clptm1	CLPTM1	238_GCvsFLT_JC	FALSE
ENSMUSG00000002983	0.208396225376022	0.637014612300692	0.524115325612851	1	Relb	RELB	238_GCvsFLT_JC	FALSE
ENSMUSG00000002984	0.129822440349186	0.576172918304047	0.56449830833373	1	Tomm40	TOMM40	238_GCvsFLT_JC	FALSE
ENSMUSG00000002985	0.45630449310357	1.35365835044317	0.175845401652667	1	Apoe	APOE	238_GCvsFLT_JC	FALSE
ENSMUSG00000002992	0.731209846543929	0.813142153268852	0.416136560678644	1	Apoc2	APOC4-APOC2	238_GCvsFLT_JC	FALSE
ENSMUSG00000002992	0.731209846543929	0.813142153268852	0.416136560678644	1	Apoc2	APOC2	238_GCvsFLT_JC	FALSE
ENSMUSG00000002996	0.0669030608197927	0.337414835923604	0.73580420228184	1	Hbp1	HBP1	238_GCvsFLT_JC	FALSE
ENSMUSG00000002997	0.107537087673821	0.309252137326255	0.757129736429237	1	Prkar2b	PRKAR2B	238_GCvsFLT_JC	FALSE
ENSMUSG00000003031	0.139509824500206	1.14555244958749	0.251980381681931	1	Cdkn1b	CDKN1B	238_GCvsFLT_JC	FALSE
ENSMUSG00000003032	0.104456926366461	0.278154895940184	0.780893456868674	1	Klf4	KLF4	238_GCvsFLT_JC	FALSE
ENSMUSG00000003033	-0.0928059221403855	-0.740913728988657	0.458745750639557	1	Ap1m1	AP1M1	238_GCvsFLT_JC	FALSE
ENSMUSG00000003037	-0.0274145515155981	-0.126693176268469	0.899183246865444	1	Rab8a	RAB8A	238_GCvsFLT_JC	FALSE
ENSMUSG00000003038	-0.23665280322097	-1.17960705133149	0.238156537141238	1	Hmgn2		238_GCvsFLT_JC	FALSE
ENSMUSG00000003039	0.0221259453667477	0.19618861229106	0.84446254093459	1	Fam32a	FAM32A	238_GCvsFLT_JC	FALSE
ENSMUSG00000003051	0.150150907999449	0.223464289170265	0.823174173524014	1	Elf3	ELF3	238_GCvsFLT_JC	FALSE
ENSMUSG00000003062	-0.0994467993444512	-0.589587044753681	0.555467539327634	1	Stard3nl	STARD3NL	238_GCvsFLT_JC	FALSE
ENSMUSG00000003068	0.339520356947294	2.77379348010009	0.00554068392540503	0.344838565577128	Stk11	STK11	238_GCvsFLT_JC	FALSE
ENSMUSG00000003070	0.0697651978676483	0.131908635907719	0.895056557854176	1	Efna2	EFNA2	238_GCvsFLT_JC	FALSE
ENSMUSG00000003072	0.0574644712601	0.449307872209496	0.653209579722165	1	Atp5d	ATP5F1D	238_GCvsFLT_JC	FALSE
ENSMUSG00000003099	0.142319614335695	1.11422531057287	0.265182539676365	1	Ppp5c	PPP5C	238_GCvsFLT_JC	FALSE
ENSMUSG00000003119	-0.0572462194657274	-0.584017417307795	0.559208593876368	1	Cdk12	CDK12	238_GCvsFLT_JC	FALSE
ENSMUSG00000003123	0.114953425719723	0.266941794426938	0.789513976543861	1	Lipe	LIPE	238_GCvsFLT_JC	FALSE
ENSMUSG00000003131	-0.0882204885192418	-0.661805535603356	0.508095858016263	1	Pafah1b2	PAFAH1B2	238_GCvsFLT_JC	FALSE
ENSMUSG00000003134	0.334135625918995	1.48912247206218	0.136455121254441	1	Tbc1d8	TBC1D8	238_GCvsFLT_JC	FALSE
ENSMUSG00000003135	0.0341689703205665	0.236966532783173	0.812682753829383	1	Cnot11	CNOT11	238_GCvsFLT_JC	FALSE
ENSMUSG00000003153	0.304165482742416	1.36284621012422	0.172930984059701	1	Slc2a3		238_GCvsFLT_JC	FALSE
ENSMUSG00000003154	0.0850256696255261	0.414803867839352	0.678285487888948	1	Foxj2	FOXJ2	238_GCvsFLT_JC	FALSE
ENSMUSG00000003161	0.0267549563090783	0.234201731336999	0.814828370981457	1	Sri	SRI	238_GCvsFLT_JC	FALSE
ENSMUSG00000003166	0.108270016085664	0.867323588077475	0.385764735936067	1	Dgcr2	DGCR2	238_GCvsFLT_JC	FALSE
ENSMUSG00000003184	0.0535361336911353	0.341485635556476	0.732738016860284	1	Irf3	IRF3	238_GCvsFLT_JC	FALSE
ENSMUSG00000003190	0.0149287634699397	0.0591791357228714	0.952809427793241	1	Bcl2l12	BCL2L12	238_GCvsFLT_JC	FALSE
ENSMUSG00000003198	-0.292332146902217	-1.91095009904426	0.0560109939518593	1	Zfp959		238_GCvsFLT_JC	FALSE
ENSMUSG00000003199	-0.415908764860864	-2.02818196161315	0.0425416802233057	0.990224404386909	Mpnd	MPND	238_GCvsFLT_JC	FALSE
ENSMUSG00000003200	-0.0195771302777642	-0.162604272987221	0.870830022416302	1	Sh3gl1	SH3GL1	238_GCvsFLT_JC	FALSE
ENSMUSG00000003206	-0.361502715241496	-0.797435385382331	0.425198215258671	1	Ebi3	EBI3	238_GCvsFLT_JC	FALSE
ENSMUSG00000003208	0.0930785369497136	0.510297223582072	0.609843247565629	1	Yju2	YJU2	238_GCvsFLT_JC	FALSE
ENSMUSG00000003226	0.148350449781985	1.32150259828445	0.186333836743763	1	Ranbp2	RANBP2	238_GCvsFLT_JC	FALSE
ENSMUSG00000003227	-0.380501377174096	-0.804671881078517	0.421009050077825	1	Edar	EDAR	238_GCvsFLT_JC	FALSE
ENSMUSG00000003228	-0.00762029751819177	-0.0286410264455233	0.977150891122245	1	Grk5	GRK5	238_GCvsFLT_JC	FALSE
ENSMUSG00000003233	-0.0261169870536049	-0.15969699510956	0.873119768078957	1	Dvl3	DVL3	238_GCvsFLT_JC	FALSE
ENSMUSG00000003234	0.355896560094017	2.41097490086371	0.0159099432851762	0.647260919173451	Abcf3	ABCF3	238_GCvsFLT_JC	FALSE
ENSMUSG00000003235	0.0904198305496471	0.261071172410776	0.794037622034671	1	Eif2b5	EIF2B5	238_GCvsFLT_JC	FALSE
ENSMUSG00000003269	-0.127378058077226	-0.886888971175851	0.375138680009436	1	Cyth2	CYTH2	238_GCvsFLT_JC	FALSE
ENSMUSG00000003271	0.17070417993717	0.723566455734963	0.469331941343917	1	Sult2b1	SULT2B1	238_GCvsFLT_JC	FALSE
ENSMUSG00000003273	-0.0535569539173415	-0.13690946784135	0.891102355055728	1	Car11	CA11	238_GCvsFLT_JC	FALSE
ENSMUSG00000003279	-0.240751332254231	-0.601402568349785	0.547571888444605	1	Dlgap1	DLGAP1	238_GCvsFLT_JC	FALSE
ENSMUSG00000003282	0.155005660850771	0.427099232570657	0.669307051901129	1	Plag1	PLAG1	238_GCvsFLT_JC	FALSE
ENSMUSG00000003283	-0.293781305020021	-0.653225239407567	0.513611081077326	1	Hck	HCK	238_GCvsFLT_JC	FALSE
ENSMUSG00000003299	0.212564908885964	1.82070108726639	0.0686523068280151	1	Mrpl4	MRPL4	238_GCvsFLT_JC	FALSE
ENSMUSG00000003308	0.131183489470748	1.26268316341312	0.206703067129945	1	Keap1	KEAP1	238_GCvsFLT_JC	FALSE
ENSMUSG00000003309	0.0460262710836219	0.152811303489846	0.878547083535995	1	Ap1m2	AP1M2	238_GCvsFLT_JC	FALSE
ENSMUSG00000003316	-0.199123635920956	-2.01196332775127	0.044223802887119	1	Glg1	GLG1	238_GCvsFLT_JC	FALSE
ENSMUSG00000003341	2.02770676194734	1.00018810836059	0.31721948299239	1	Atp8b3	ATP8B3	238_GCvsFLT_JC	FALSE
ENSMUSG00000003344	0.221621842250707	1.34106885252973	0.179898098964079	1	Btbd2	BTBD2	238_GCvsFLT_JC	FALSE
ENSMUSG00000003345	0.160856290758519	0.98229011982338	0.32595694062001	1	Csnk1g2	CSNK1G2	238_GCvsFLT_JC	FALSE
ENSMUSG00000003346	0.0860938244117453	0.557074638935487	0.577476434288963	1	Abhd17a	ABHD17A	238_GCvsFLT_JC	FALSE
ENSMUSG00000003348	0.075709902736964	0.377929458775264	0.70548299767912	1	Mob3a	MOB3A	238_GCvsFLT_JC	FALSE
ENSMUSG00000003352	-0.010796741632493	-0.0544126874611755	0.956606370698447	1	Cacnb3	CACNB3	238_GCvsFLT_JC	FALSE
ENSMUSG00000003354	-0.86900769296406	-0.708238837582746	0.478796951756424	1	Ccdc65	CCDC65	238_GCvsFLT_JC	FALSE
ENSMUSG00000003355	-1.16113933466681	-2.74960178620815	0.00596677280088854	0.361352681871543	Fkbp11	FKBP11	238_GCvsFLT_JC	FALSE
ENSMUSG00000003360	0.112617138160214	1.09841334933208	0.27202403583548	1	Ddx23	DDX23	238_GCvsFLT_JC	FALSE
ENSMUSG00000003363	-0.192188787526102	-0.945664672677404	0.344319646570553	1	Pld3	PLD3	238_GCvsFLT_JC	FALSE
ENSMUSG00000003378	-0.00254276792466442	-0.0109900135883754	0.991231414347389	1	Grik5	GRIK5	238_GCvsFLT_JC	FALSE
ENSMUSG00000003379	2.36613425378536	1.99431998862949	0.0461170961772894	1	Cd79a	CD79A	238_GCvsFLT_JC	FALSE
ENSMUSG00000003380	0.370650364128001	1.76144250763197	0.0781635357735391	1	Rabac1	RABAC1	238_GCvsFLT_JC	FALSE
ENSMUSG00000003382	-0.0151678972958024	-0.0977209226278868	0.922153901217325	1	Etv3	ETV3	238_GCvsFLT_JC	FALSE
ENSMUSG00000003402	-0.0826204907026072	-0.492853968625413	0.622115774212684	1	Prkcsh	PRKCSH	238_GCvsFLT_JC	FALSE
ENSMUSG00000003410	-1.04949283504401	-0.64174063617346	0.521041599773812	1	Elavl3	ELAVL3	238_GCvsFLT_JC	FALSE
ENSMUSG00000003411	-0.150433755294951	-0.546246237964536	0.584896686378388	1	Rab3b	RAB3B	238_GCvsFLT_JC	FALSE
ENSMUSG00000003418	0.122413051272318	0.156104291462051	0.875950815737717	1	St8sia6	ST8SIA6	238_GCvsFLT_JC	FALSE
ENSMUSG00000003420	-0.346080300689365	-1.34762186676145	0.177780033827355	1	Fcgrt	FCGRT	238_GCvsFLT_JC	FALSE
ENSMUSG00000003421	0.032732179105248	0.278865744303076	0.780347858147423	1	Nosip	NOSIP	238_GCvsFLT_JC	FALSE
ENSMUSG00000003423	-0.157390572639774	-1.13870494307642	0.254826240341776	1	Pih1d1	PIH1D1	238_GCvsFLT_JC	FALSE
ENSMUSG00000003429	0.116122911820189	0.708610822400723	0.478566018481384	1	Rps11	RPS11	238_GCvsFLT_JC	FALSE
ENSMUSG00000003435	0.150409579946951	1.33898341892696	0.180576070866274	1	Supt5	SUPT5H	238_GCvsFLT_JC	FALSE
ENSMUSG00000003436	-1.07260644705883	-0.55634681346179	0.577973790504742	1	Dll3	DLL3	238_GCvsFLT_JC	FALSE
ENSMUSG00000003437	0.184891880220478	1.23325771262673	0.217479629467804	1	Paf1	PAF1	238_GCvsFLT_JC	FALSE
ENSMUSG00000003438	0.0260445334239464	0.113965622071351	0.909265045456654	1	Timm50	TIMM50	238_GCvsFLT_JC	FALSE
ENSMUSG00000003444	0.239278733343216	1.2478489356994	0.212086383942591	1	Med29	MED29	238_GCvsFLT_JC	FALSE
ENSMUSG00000003452	0.594926550313403	2.01010928363051	0.0444196237184747	1	Bicd1	BICD1	238_GCvsFLT_JC	FALSE
ENSMUSG00000003458	-0.0212230761815614	-0.141975770278644	0.887099144308709	1	Ncstn	NCSTN	238_GCvsFLT_JC	FALSE
ENSMUSG00000003464	0.123077652361389	0.608684713873974	0.542733441081648	1	Pex19	PEX19	238_GCvsFLT_JC	FALSE
ENSMUSG00000003469	0.282761580558775	2.24511724777171	0.0247606066375234	0.794617505051654	Phyhip	PHYHIP	238_GCvsFLT_JC	FALSE
ENSMUSG00000003476	0.244391405126519	0.491545001738684	0.623041031544726	1	Crhr2	CRHR2	238_GCvsFLT_JC	FALSE
ENSMUSG00000003477	0.944291504517857	2.14028936383979	0.032331389013683	0.891678458319153	Inmt	INMT	238_GCvsFLT_JC	FALSE
ENSMUSG00000003477	0.944291504517857	2.14028936383979	0.032331389013683	0.891678458319153	Inmt	INMT-MINDY4	238_GCvsFLT_JC	FALSE
ENSMUSG00000003484	-0.631328076141682	-1.22957514452742	0.218856242407552	1	Cyp4f18	CYP4F3	238_GCvsFLT_JC	FALSE
ENSMUSG00000003500	-0.33321911021347	-1.72248157682638	0.0849823173220572	1	Impdh1	IMPDH1	238_GCvsFLT_JC	FALSE
ENSMUSG00000003518	0.302831566862591	1.57802430322722	0.11456002663421	1	Dusp3		238_GCvsFLT_JC	FALSE
ENSMUSG00000003526	0.189684302746971	0.890539904339627	0.373176051500271	1	Prodh	PRODH	238_GCvsFLT_JC	FALSE
ENSMUSG00000003527	0.0431921700040052	0.242892228678897	0.808088885945203	1	Ess2	ESS2	238_GCvsFLT_JC	FALSE
ENSMUSG00000003528	-0.353804823235374	-1.63069157809118	0.102955414549027	1	Slc25a1	SLC25A1	238_GCvsFLT_JC	FALSE
ENSMUSG00000003531	0.0584957781193204	0.240310337581097	0.810089681562056	1	Dgcr6	DGCR6	238_GCvsFLT_JC	FALSE
ENSMUSG00000003531	0.0584957781193204	0.240310337581097	0.810089681562056	1	Dgcr6	DGCR6L	238_GCvsFLT_JC	FALSE
ENSMUSG00000003534	0.196926903498894	2.08708640456881	0.0368803247841523	0.943387351221349	Ddr1	DDR1	238_GCvsFLT_JC	FALSE
ENSMUSG00000003541	0.494552516750619	2.16648203151375	0.0302743714697458	0.860812041441794	Ier3	IER3	238_GCvsFLT_JC	FALSE
ENSMUSG00000003545	-0.2989544062794	-0.348423487761334	0.727522165633843	1	Fosb	FOSB	238_GCvsFLT_JC	FALSE
ENSMUSG00000003546	-0.00274419622104168	-0.0128908254194778	0.989714894274379	1	Klc4	KLC4	238_GCvsFLT_JC	FALSE
ENSMUSG00000003549	0.135487151365955	0.838049290897418	0.402003020860877	1	Ercc1	ERCC1	238_GCvsFLT_JC	FALSE
ENSMUSG00000003555	-1.11702779506296	-2.11950170780211	0.034048089581205	0.912463948156162	Cyp17a1	CYP17A1	238_GCvsFLT_JC	FALSE
ENSMUSG00000003559	0.200090650253573	0.560818045514517	0.574921583592782	1	As3mt	AS3MT	238_GCvsFLT_JC	FALSE
ENSMUSG00000003573	0.116258183285718	0.661282327995034	0.508431272420875	1	Homer3	HOMER3	238_GCvsFLT_JC	FALSE
ENSMUSG00000003575	-0.037829392816282	-0.262511318158037	0.792927260620536	1	Crtc1	CRTC1	238_GCvsFLT_JC	FALSE
ENSMUSG00000003581	-0.0148287781284801	-0.116918096719375	0.906924957399388	1	Rnf215	RNF215	238_GCvsFLT_JC	FALSE
ENSMUSG00000003585	0.230994888265043	0.955668984471308	0.339239496939902	1	Sec14l2	SEC14L2	238_GCvsFLT_JC	FALSE
ENSMUSG00000003604	0.0827643321445692	0.402312077652069	0.687454367195319	1	Aven	AVEN	238_GCvsFLT_JC	FALSE
ENSMUSG00000003617	-0.277580829533351	-0.762539516684154	0.445738067519007	1	Cp	CP	238_GCvsFLT_JC	FALSE
ENSMUSG00000003623	-0.0336717895766041	-0.0651193920398041	0.948078940586682	1	Crot	CROT	238_GCvsFLT_JC	FALSE
ENSMUSG00000003644	0.120682506209782	0.624168501914305	0.532516930297674	1	Rps6ka1	RPS6KA1	238_GCvsFLT_JC	FALSE
ENSMUSG00000003660	0.106897038289045	1.23453874412911	0.217002218753017	1	Snrnp200	SNRNP200	238_GCvsFLT_JC	FALSE
ENSMUSG00000003662	0.187583779594901	1.09100387051023	0.275271179486351	1	Ciao1	CIAO1	238_GCvsFLT_JC	FALSE
ENSMUSG00000003665	-0.119347766019399	-0.228736695318473	0.819073572045704	1	Has1	HAS1	238_GCvsFLT_JC	FALSE
ENSMUSG00000003680	-0.239510275861104	-0.9587906171414	0.337664236961609	1	Taf6l	TAF6L	238_GCvsFLT_JC	FALSE
ENSMUSG00000003721	0.125027408807702	0.289391258088498	0.772281983984423	1	Insig2	INSIG2	238_GCvsFLT_JC	FALSE
ENSMUSG00000003731	0.0720359488364688	0.622490863007835	0.533619149959714	1	Kpna6	KPNA6	238_GCvsFLT_JC	FALSE
ENSMUSG00000003746	-0.457644598978601	-1.68004522401216	0.0929485170726289	1	Man1a	MAN1A1	238_GCvsFLT_JC	FALSE
ENSMUSG00000003752	0.256882995673674	1.54263912271368	0.122918360111129	1	Itpkc	ITPKC	238_GCvsFLT_JC	FALSE
ENSMUSG00000003762	-0.137904046019384	-0.567776478295614	0.570186753483318	1	Coq8b	COQ8B	238_GCvsFLT_JC	FALSE
ENSMUSG00000003778	-0.131732133027633	-0.993139434370596	0.32064200876875	1	Brd8	BRD8	238_GCvsFLT_JC	FALSE
ENSMUSG00000003779	-0.764701484049651	-1.29381655818554	0.195728791840654	1	Kif20a	KIF20A	238_GCvsFLT_JC	TRUE
ENSMUSG00000003808	0.0610867120973144	0.247196439685984	0.804756200542005	1	Farsa	FARSA	238_GCvsFLT_JC	FALSE
ENSMUSG00000003809	0.16922201931415	0.760115048664271	0.447185818139628	1	Gcdh	GCDH	238_GCvsFLT_JC	FALSE
ENSMUSG00000003810	0.253591307077563	2.00508244196846	0.0449542342105647	1	Mast2	MAST2	238_GCvsFLT_JC	FALSE
ENSMUSG00000003812	-0.055975760133351	-0.200247754128384	0.841286821040688	1	Dnase2a	DNASE2	238_GCvsFLT_JC	FALSE
ENSMUSG00000003813	0.290642210117524	2.29937056675227	0.0214839058245816	0.751015823910294	Rad23a	RAD23A	238_GCvsFLT_JC	FALSE
ENSMUSG00000003814	0.156944631275365	0.730705870055079	0.464958829309147	1	Calr	CALR	238_GCvsFLT_JC	FALSE
ENSMUSG00000003824	-0.0855761626157401	-0.163775411027776	0.869907949441557	1	Syce2	SYCE2	238_GCvsFLT_JC	FALSE
ENSMUSG00000003847	-0.038806577962009	-0.245690379643271	0.80592191990927	1	Nfat5	NFAT5	238_GCvsFLT_JC	FALSE
ENSMUSG00000003848	0.133205598905641	0.753963515466129	0.450871129765941	1	Nob1	NOB1	238_GCvsFLT_JC	FALSE
ENSMUSG00000003849	0.225831882926665	0.84365061386813	0.398864672198895	1	Nqo1	NQO1	238_GCvsFLT_JC	FALSE
ENSMUSG00000003863	0.170114156585821	1.2046241292834	0.228348437403671	1	Ppfia3	PPFIA3	238_GCvsFLT_JC	FALSE
ENSMUSG00000003865	0.466764617177953	1.36894364751204	0.17101689065497	1	Gys1	GYS1	238_GCvsFLT_JC	FALSE
ENSMUSG00000003868	0.195225652269148	0.759823712071167	0.44735996712879	1	Ruvbl2	RUVBL2	238_GCvsFLT_JC	FALSE
ENSMUSG00000003872	-0.318850646225945	-0.757190484485717	0.448935750186414	1	Lin7b	LIN7B	238_GCvsFLT_JC	FALSE
ENSMUSG00000003873	0.0910308829017336	0.466300689544113	0.641000285261024	1	Bax	BAX	238_GCvsFLT_JC	FALSE
ENSMUSG00000003882	-0.221210395244698	-0.458466719725598	0.646617167085313	1	Il7r	IL7R	238_GCvsFLT_JC	FALSE
ENSMUSG00000003923	-0.148121437981319	-0.863334861114442	0.387953382335894	1	Tfam	TFAM	238_GCvsFLT_JC	FALSE
ENSMUSG00000003929	-0.208921670274788	-1.12595202925312	0.260185824768749	1	Zfp81	ZNF700	238_GCvsFLT_JC	FALSE
ENSMUSG00000003929	-0.208921670274788	-1.12595202925312	0.260185824768749	1	Zfp81	ZNF878	238_GCvsFLT_JC	FALSE
ENSMUSG00000003934	-0.392410010966002	-1.05265224531273	0.292500402881478	1	Efnb3	EFNB3	238_GCvsFLT_JC	FALSE
ENSMUSG00000003948	-0.070117473059712	-0.197070865922635	0.843772081952532	1	Mmd	MMD	238_GCvsFLT_JC	FALSE
ENSMUSG00000003949	0.19727100303775	0.409390781314643	0.682252903819375	1	Hlf	HLF	238_GCvsFLT_JC	FALSE
ENSMUSG00000003955	0.200685399841543	1.36779328701827	0.171376789573239	1	Fam162a	FAM162A	238_GCvsFLT_JC	FALSE
ENSMUSG00000003970	0.151694284831505	0.840546072004857	0.400602280933203	1	Rpl8	RPL8	238_GCvsFLT_JC	FALSE
ENSMUSG00000003974	-2.54940785935336	-1.0637677738117	0.287433913507943	1	Grm3	GRM3	238_GCvsFLT_JC	FALSE
ENSMUSG00000003992	-0.116650447300585	-0.603269566386534	0.546329375373682	1	Ssbp2	SSBP2	238_GCvsFLT_JC	FALSE
ENSMUSG00000004018	0.0444603236954093	0.167368954933529	0.867079750971003	1	Fancl	FANCL	238_GCvsFLT_JC	FALSE
ENSMUSG00000004031	0.0697648163434874	0.0794864892765808	0.936645677605449	1	Brinp2	BRINP2	238_GCvsFLT_JC	FALSE
ENSMUSG00000004032	0.189281268349554	1.24678489792189	0.212476379404354	1	Gstm5	GSTM3	238_GCvsFLT_JC	FALSE
ENSMUSG00000004035	-0.0692569439520351	-0.176854234739276	0.859622887259089	1	Gstm7	GSTM2	238_GCvsFLT_JC	FALSE
ENSMUSG00000004038	-0.0395573960155366	-0.00916259690966456	0.99268940768031	1	Gstm3	GSTM1	238_GCvsFLT_JC	FALSE
ENSMUSG00000004040	-0.0180869078967098	-0.0817137589499848	0.934874336891035	1	Stat3	STAT3	238_GCvsFLT_JC	FALSE
ENSMUSG00000004043	0.0472098508510022	0.152013183496457	0.879176537568917	1	Stat5a	STAT5A	238_GCvsFLT_JC	FALSE
ENSMUSG00000004044	0.115472335476266	0.477002190595341	0.63336056174565	1	Cavin1	CAVIN1	238_GCvsFLT_JC	FALSE
ENSMUSG00000004054	0.104480157195406	0.978265625696954	0.327942966282394	1	Map3k11	MAP3K11	238_GCvsFLT_JC	FALSE
ENSMUSG00000004056	0.0579189941068287	0.414728026390345	0.678341013158012	1	Akt2	AKT2	238_GCvsFLT_JC	FALSE
ENSMUSG00000004069	0.128440822918534	1.0855456856845	0.277680040831218	1	Dnaja3	DNAJA3	238_GCvsFLT_JC	FALSE
ENSMUSG00000004070	-0.173691816264127	-1.05339988495456	0.292157756895749	1	Hmox2	HMOX2	238_GCvsFLT_JC	FALSE
ENSMUSG00000004071	0.0328577917442514	0.317438074172387	0.750911220914997	1	Cdip1	CDIP1	238_GCvsFLT_JC	FALSE
ENSMUSG00000004085	0.247671216663972	1.54588784945977	0.122131655512165	1	Map3k20	MAP3K20	238_GCvsFLT_JC	FALSE
ENSMUSG00000004096	0.182411269241069	1.2159938623219	0.223987260092162	1	Cwc15	CWC15	238_GCvsFLT_JC	FALSE
ENSMUSG00000004098	-0.742909228826191	-2.58230438505372	0.00981429821125803	0.493608644148241	Col5a3	COL5A3	238_GCvsFLT_JC	FALSE
ENSMUSG00000004099	-0.217808172134153	-1.01315144008122	0.310987831037369	1	Dnmt1	DNMT1	238_GCvsFLT_JC	FALSE
ENSMUSG00000004100	0.311840386662266	1.19804609544106	0.230899072314601	1	Ppan	PPAN-P2RY11	238_GCvsFLT_JC	FALSE
ENSMUSG00000004100	0.311840386662266	1.19804609544106	0.230899072314601	1	Ppan	PPAN	238_GCvsFLT_JC	FALSE
ENSMUSG00000004105	-0.00201718871255082	-0.0102696750606647	0.991806128854331	1	Angptl2	ANGPTL2	238_GCvsFLT_JC	FALSE
ENSMUSG00000004110	0.486879579864324	1.08493824851033	0.277949006121636	1	Cacna1e	CACNA1E	238_GCvsFLT_JC	FALSE
ENSMUSG00000004113	-1.76958550799204	-1.83440453697701	0.0665939666484198	1	Cacna1b	CACNA1B	238_GCvsFLT_JC	FALSE
ENSMUSG00000004127	-0.276857444190483	-0.962762484570821	0.335666731414238	1	Trmt10a	TRMT10A	238_GCvsFLT_JC	FALSE
ENSMUSG00000004151	-0.610701578257036	-2.09770230745655	0.0359314509272927	0.93437646281099	Etv1	ETV1	238_GCvsFLT_JC	FALSE
ENSMUSG00000004187	0.2983944670033	2.22183534957504	0.0262944348213215	0.811116681470574	Kifc2	KIFC2	238_GCvsFLT_JC	FALSE
ENSMUSG00000004207	-0.147916372664004	-0.995157662583115	0.319659589412582	1	Psap	PSAP	238_GCvsFLT_JC	FALSE
ENSMUSG00000004221	0.115526838864825	0.694890574374787	0.487123880072928	1	Ikbkg	IKBKG	238_GCvsFLT_JC	FALSE
ENSMUSG00000004233	-0.15245762853552	-0.630103265423713	0.528627023378195	1	Wars2	WARS2	238_GCvsFLT_JC	FALSE
ENSMUSG00000004263	-0.0526558046544367	-0.261514968008287	0.793695408231945	1	Atn1	ATN1	238_GCvsFLT_JC	FALSE
ENSMUSG00000004264	0.18068566133459	1.08754542961504	0.276795832706937	1	Phb2	PHB2	238_GCvsFLT_JC	FALSE
ENSMUSG00000004266	0.0608047742293484	0.21736781978006	0.82792170773869	1	Ptpn6	PTPN6	238_GCvsFLT_JC	FALSE
ENSMUSG00000004267	-0.1032166491196	-0.321127419444653	0.748113832113569	1	Eno2	ENO2	238_GCvsFLT_JC	FALSE
ENSMUSG00000004268	0.0738294763668539	0.424769897243934	0.671004424108689	1	Emg1	EMG1	238_GCvsFLT_JC	FALSE
ENSMUSG00000004270	0.0160831820649011	0.067359317788604	0.946295655298607	1	Lpcat3	LPCAT3	238_GCvsFLT_JC	FALSE
ENSMUSG00000004285	0.136247599929316	1.08610682343822	0.277431733864982	1	Atp6v1f	ATP6V1F	238_GCvsFLT_JC	FALSE
ENSMUSG00000004296	-2.03172227790635	-1.39613593462637	0.162673564472027	1	Il12b	IL12B	238_GCvsFLT_JC	FALSE
ENSMUSG00000004317	-0.139978826519769	-0.930126217383423	0.352305737875573	1	Clcn5	CLCN5	238_GCvsFLT_JC	FALSE
ENSMUSG00000004319	0.158564438707338	0.875074337762703	0.381533459100685	1	Clcn3	CLCN3	238_GCvsFLT_JC	FALSE
ENSMUSG00000004328	-0.260472762900213	-0.487894961969719	0.62562424321497	1	Hif3a	HIF3A	238_GCvsFLT_JC	FALSE
ENSMUSG00000004347	0.041371022244983	0.0946982371861823	0.924554518208394	1	Pde1c	PDE1C	238_GCvsFLT_JC	FALSE
ENSMUSG00000004356	0.134292886858039	0.742857134480047	0.457568180134793	1	Utp20	UTP20	238_GCvsFLT_JC	FALSE
ENSMUSG00000004359	0.0162664816804227	0.0196420457161575	0.984328922663259	1	Spic	SPIC	238_GCvsFLT_JC	FALSE
ENSMUSG00000004360	0.260949441665258	0.721367431072739	0.47068347938763	1	9330159F19Rik	KIAA0408	238_GCvsFLT_JC	FALSE
ENSMUSG00000004364	0.293277352854283	1.65473265560823	0.0979787398827462	1	Cul3	CUL3	238_GCvsFLT_JC	FALSE
ENSMUSG00000004366	-0.854791958139032	-0.237916419425703	0.811945920264819	1	Sst	SST	238_GCvsFLT_JC	FALSE
ENSMUSG00000004371	0.34402291959943	0.506631657344332	0.612413291543431	1	Il11	IL11	238_GCvsFLT_JC	FALSE
ENSMUSG00000004383	0.0658753920881323	0.39445842587914	0.693242615446207	1	Large1	LARGE1	238_GCvsFLT_JC	FALSE
ENSMUSG00000004393	0.253698694252839	1.93295418951704	0.0532418413967801	1	Ddx56	DDX56	238_GCvsFLT_JC	FALSE
ENSMUSG00000004394	0.178697970110197	1.34228888259013	0.179502346714836	1	Tmed4	TMED4	238_GCvsFLT_JC	FALSE
ENSMUSG00000004415	0.0129846208998472	0.0209360703638559	0.983296652934225	1	Col26a1	COL26A1	238_GCvsFLT_JC	FALSE
ENSMUSG00000004446	-0.129255055459757	-0.669915879088502	0.502911416618997	1	Bid	BID	238_GCvsFLT_JC	FALSE
ENSMUSG00000004451	-0.0112369790591549	-0.0627260174062059	0.94998467929	1	Ralb	RALB	238_GCvsFLT_JC	FALSE
ENSMUSG00000004455	-0.00157836744659202	-0.0193180809783071	0.984587360085058	1	Ppp1cc	PPP1CC	238_GCvsFLT_JC	FALSE
ENSMUSG00000004460	0.107925068342658	0.945721097988639	0.344290858560893	1	Dnajb11	DNAJB11	238_GCvsFLT_JC	FALSE
ENSMUSG00000004462	0.151668816835674	1.01007237155375	0.312460617939447	1	Tbccd1	TBCCD1	238_GCvsFLT_JC	FALSE
ENSMUSG00000004473	-2.32553137607486	-6.48564876755453	8.83507721676077e-11	1.62189930006686e-07	Clec11a	CLEC11A	238_GCvsFLT_JC	FALSE
ENSMUSG00000004500	-0.082022557578248	-0.505725461323897	0.613049391614669	1	Zfp324	ZNF324B	238_GCvsFLT_JC	FALSE
ENSMUSG00000004500	-0.082022557578248	-0.505725461323897	0.613049391614669	1	Zfp324	ZNF324	238_GCvsFLT_JC	FALSE
ENSMUSG00000004508	0.118695184222255	0.336653095238458	0.736378425882417	1	Gab2	GAB2	238_GCvsFLT_JC	FALSE
ENSMUSG00000004530	-0.0154016027276762	-0.0758124963237301	0.939568274110237	1	Coro1c	CORO1C	238_GCvsFLT_JC	FALSE
ENSMUSG00000004535	0.0380494396592197	0.272587955429657	0.785169971613903	1	Tax1bp1	TAX1BP1	238_GCvsFLT_JC	FALSE
ENSMUSG00000004540	2.34012707295399	0.879925882582936	0.378899462338753	1	Psg17	CEACAM21	238_GCvsFLT_JC	FALSE
ENSMUSG00000004552	-0.347426247655554	-0.216378040641607	0.828693081862141	1	Ctse	CTSE	238_GCvsFLT_JC	FALSE
ENSMUSG00000004558	0.760709915806479	2.03568499208707	0.0417819970719854	0.985725084070675	Ndrg2	NDRG2	238_GCvsFLT_JC	FALSE
ENSMUSG00000004561	0.151581536767575	0.990229390866948	0.322062009924008	1	Mettl17	METTL17	238_GCvsFLT_JC	FALSE
ENSMUSG00000004562	-0.305318283805682	-1.60800173758714	0.10783479822589	1	Arhgef40	ARHGEF40	238_GCvsFLT_JC	FALSE
ENSMUSG00000004565	0.0918228817504614	0.584997718590375	0.558549250781792	1	Pnpla6	PNPLA6	238_GCvsFLT_JC	FALSE
ENSMUSG00000004567	0.0752558356755228	0.493711449462497	0.621509978064695	1	Mcoln1	MCOLN1	238_GCvsFLT_JC	FALSE
ENSMUSG00000004568	0.0744457674707447	0.442403592004128	0.65819718020005	1	Arhgef18	ARHGEF18	238_GCvsFLT_JC	FALSE
ENSMUSG00000004591	0.078157976139754	0.905989218847109	0.364941558878432	1	Pkn2	PKN2	238_GCvsFLT_JC	FALSE
ENSMUSG00000004609	-0.604444136283444	-1.89835987267061	0.057648691830645	1	Cd33	SIGLEC6	238_GCvsFLT_JC	FALSE
ENSMUSG00000004609	-0.604444136283444	-1.89835987267061	0.057648691830645	1	Cd33	CD33	238_GCvsFLT_JC	FALSE
ENSMUSG00000004610	0.185691147184983	1.13659335956946	0.255708317319477	1	Etfb	ETFB	238_GCvsFLT_JC	FALSE
ENSMUSG00000004612	0.281973739005787	0.596538312929889	0.550815667017193	1	Nkg7	NKG7	238_GCvsFLT_JC	FALSE
ENSMUSG00000004626	0.133332563665914	0.634732223838874	0.525603073485722	1	Stxbp2	STXBP2	238_GCvsFLT_JC	FALSE
ENSMUSG00000004630	0.428667780592948	0.331748336214902	0.740079298597682	1	Pcp2	PCP2	238_GCvsFLT_JC	FALSE
ENSMUSG00000004631	-0.295308489227541	-1.52559024400742	0.127111943300797	1	Sgce	SGCE	238_GCvsFLT_JC	FALSE
ENSMUSG00000004633	-0.312559261711624	-0.586770379672528	0.557357932664562	1	Chn2	CHN2	238_GCvsFLT_JC	FALSE
ENSMUSG00000004637	-0.289548550922632	-1.86233766473976	0.0625555096002891	1	Wwox	WWOX	238_GCvsFLT_JC	FALSE
ENSMUSG00000004642	-0.16644275883231	-0.764636467143681	0.44448804772367	1	Slbp	SLBP	238_GCvsFLT_JC	FALSE
ENSMUSG00000004651	0.038744010658961	0.0288019936030252	0.977022510875585	1	Tyr	TYR	238_GCvsFLT_JC	TRUE
ENSMUSG00000004655	0.502849876630997	1.36690102787888	0.171656329786264	1	Aqp1	AQP1	238_GCvsFLT_JC	FALSE
ENSMUSG00000004661	0.0229224249235317	0.106295175233775	0.915348159510469	1	Arid3b	ARID3B	238_GCvsFLT_JC	FALSE
ENSMUSG00000004665	0.171413024084276	0.850315164970275	0.395149887519597	1	Cnn2	CNN2	238_GCvsFLT_JC	FALSE
ENSMUSG00000004667	0.0850096069877751	0.602779844812877	0.546655156660147	1	Polr2e	POLR2E	238_GCvsFLT_JC	FALSE
ENSMUSG00000004668	0.425009761826473	0.33583160893936	0.736997852612976	1	Abca13	ABCA13	238_GCvsFLT_JC	FALSE
ENSMUSG00000004677	-0.136913285106996	-1.35277683529952	0.176126935288567	1	Myo9b	MYO9B	238_GCvsFLT_JC	FALSE
ENSMUSG00000004698	-0.0567041890008783	-0.13312595995275	0.894093764799176	1	Hdac9	HDAC9	238_GCvsFLT_JC	FALSE
ENSMUSG00000004707	-0.0887989923820944	-0.180813359816502	0.856514076338703	1	Ly9	LY9	238_GCvsFLT_JC	FALSE
ENSMUSG00000004709	-0.0743661393079797	-0.243268089527647	0.807797722827599	1	Cd244a	CD244	238_GCvsFLT_JC	FALSE
ENSMUSG00000004730	-0.497762249937601	-1.44068734349457	0.149673032115892	1	Adgre1	ADGRE1	238_GCvsFLT_JC	FALSE
ENSMUSG00000004748	0.352875658128604	0.712544646357252	0.476127574948092	1	Mtfp1	MTFP1	238_GCvsFLT_JC	FALSE
ENSMUSG00000004768	-0.154040553248733	-1.36302844304325	0.172873546685257	1	Rab23	RAB23	238_GCvsFLT_JC	FALSE
ENSMUSG00000004771	0.189787774167758	0.877952230029004	0.379969643124053	1	Rab11a	RAB11A	238_GCvsFLT_JC	FALSE
ENSMUSG00000004788	0.173408821795447	0.561756048118961	0.574282241432367	1	Eif2b2	EIF2B2	238_GCvsFLT_JC	FALSE
ENSMUSG00000004789	-0.0437286933399661	-0.367429299199572	0.71329882003712	1	Dlst	DLST	238_GCvsFLT_JC	FALSE
ENSMUSG00000004791	0.0484825265482671	0.0796201425661965	0.936539374623461	1	Pgf	PGF	238_GCvsFLT_JC	FALSE
ENSMUSG00000004798	0.0049828415548525	0.0224090819250747	0.982121635843346	1	Ulk2	ULK2	238_GCvsFLT_JC	FALSE
ENSMUSG00000004814	-0.213693764582715	-0.462102698634427	0.644007675044265	1	Ccl24	CCL24	238_GCvsFLT_JC	FALSE
ENSMUSG00000004815	0.0587392466125571	0.522526957782829	0.60130348188336	1	Dgkq	DGKQ	238_GCvsFLT_JC	FALSE
ENSMUSG00000004837	0.151455472699477	0.364125151566394	0.715764555935524	1	Grap	GRAPL	238_GCvsFLT_JC	FALSE
ENSMUSG00000004837	0.151455472699477	0.364125151566394	0.715764555935524	1	Grap	GRAP	238_GCvsFLT_JC	FALSE
ENSMUSG00000004842	2.23801533773752	0.513664708420128	0.607486430115653	1	Pou1f1	POU1F1	238_GCvsFLT_JC	FALSE
ENSMUSG00000004843	0.0947372336463476	0.498781458488745	0.617933351104246	1	Chmp2b	CHMP2B	238_GCvsFLT_JC	FALSE
ENSMUSG00000004846	-0.0551879485229039	-0.269311970140591	0.787689621524008	1	Plod3	PLOD3	238_GCvsFLT_JC	FALSE
ENSMUSG00000004849	0.0145449179070152	0.078672105496882	0.937293433280761	1	Ap1s1	AP1S1	238_GCvsFLT_JC	FALSE
ENSMUSG00000004864	0.191877998037792	0.669619784332246	0.503100198767482	1	Mapk13	MAPK13	238_GCvsFLT_JC	FALSE
ENSMUSG00000004865	-0.00846968663013332	-0.0423451523394719	0.966223551183883	1	Srpk1	SRPK1	238_GCvsFLT_JC	FALSE
ENSMUSG00000004872	0.397005190223427	1.63038626227524	0.103019886275061	1	Pax3	PAX3	238_GCvsFLT_JC	FALSE
ENSMUSG00000004880	-0.101725808790561	-0.314583068445929	0.753078236360065	1	Lbr	LBR	238_GCvsFLT_JC	TRUE
ENSMUSG00000004885	0.43483050859983	1.48752737958445	0.136875577418614	1	Crabp2	CRABP2	238_GCvsFLT_JC	FALSE
ENSMUSG00000004891	0.176331548850676	0.612695374355251	0.540077781647232	1	Nes	NES	238_GCvsFLT_JC	FALSE
ENSMUSG00000004892	-0.235773094939328	-0.318992083252172	0.749732516085515	1	Bcan	BCAN	238_GCvsFLT_JC	FALSE
ENSMUSG00000004894	-0.711390250684636	-0.676120744548193	0.498963986826704	1	Hapln2	HAPLN2	238_GCvsFLT_JC	FALSE
ENSMUSG00000004895	0.208288265678273	1.69384006810472	0.0902956779255348	1	Prcc	PRCC	238_GCvsFLT_JC	FALSE
ENSMUSG00000004896	0.0930903544224981	0.793297392666206	0.427604575560977	1	Rrnad1	METTL25B	238_GCvsFLT_JC	FALSE
ENSMUSG00000004897	0.178638897689892	1.61312231378252	0.10671793692609	1	Hdgf	HDGF	238_GCvsFLT_JC	FALSE
ENSMUSG00000004902	0.631547949308955	0.705886105614836	0.480258968852843	1	Slc25a18	SLC25A18	238_GCvsFLT_JC	FALSE
ENSMUSG00000004929	0.0220623977797046	0.095590069133227	0.923846152764492	1	Thop1	THOP1	238_GCvsFLT_JC	FALSE
ENSMUSG00000004931	0.352074896502482	1.82182246067878	0.0684819285690217	1	Apba3	APBA3	238_GCvsFLT_JC	FALSE
ENSMUSG00000004933	0.0719550909323527	0.260700738638953	0.794323296399143	1	Matk	MATK	238_GCvsFLT_JC	FALSE
ENSMUSG00000004934	-0.0864041052781152	-0.597973359564835	0.549857709002436	1	Pias4	PIAS4	238_GCvsFLT_JC	FALSE
ENSMUSG00000004936	-0.0118024046183792	-0.0986717297470353	0.921398915694647	1	Map2k1	MAP2K1	238_GCvsFLT_JC	FALSE
ENSMUSG00000004937	0.0668267823019932	0.581562265788974	0.560861566008279	1	Sgta	SGTA	238_GCvsFLT_JC	FALSE
ENSMUSG00000004939	0.977873997399101	0.646528504702825	0.517937143009194	1	Nmrk2	NMRK2	238_GCvsFLT_JC	TRUE
ENSMUSG00000004945	-0.0861788800687531	-0.710231413343602	0.477560643795262	1	Tmem242	TMEM242	238_GCvsFLT_JC	FALSE
ENSMUSG00000004947	-0.0428016393193962	-0.263854431896637	0.791892089684733	1	Dtx2	DTX2	238_GCvsFLT_JC	FALSE
ENSMUSG00000004951	0.653448966743125	3.88989685077997	0.000100286840611845	0.0216590079591994	Hspb1	HSPB1	238_GCvsFLT_JC	FALSE
ENSMUSG00000004952	0.185185658839506	0.873075976059392	0.382621667435876	1	Rasa4	RASA4B	238_GCvsFLT_JC	FALSE
ENSMUSG00000004952	0.185185658839506	0.873075976059392	0.382621667435876	1	Rasa4	RASA4	238_GCvsFLT_JC	FALSE
ENSMUSG00000004961	0.0757539122660881	0.0718069472220375	0.942755544011791	1	Syt5	SYT5	238_GCvsFLT_JC	FALSE
ENSMUSG00000004980	-0.0154292975080591	-0.0897967575199681	0.928448724906418	1	Hnrnpa2b1	HNRNPA2B1	238_GCvsFLT_JC	FALSE
ENSMUSG00000004988	1.61345939194611	1.05505020399999	0.291402364497616	1	Fxyd4	FXYD4	238_GCvsFLT_JC	FALSE
ENSMUSG00000004994	0.149410459023571	0.752993505544436	0.451453816668949	1	Ccdc130	YJU2B	238_GCvsFLT_JC	FALSE
ENSMUSG00000004996	0.157874608395064	1.03394854081049	0.301160220721622	1	Mri1	MRI1	238_GCvsFLT_JC	FALSE
ENSMUSG00000005034	-0.167474463076486	-1.22670028698794	0.219935259815447	1	Prkacb	PRKACB	238_GCvsFLT_JC	FALSE
ENSMUSG00000005043	-0.146259780421191	-0.767172581755566	0.442978912336135	1	Sgsh	SGSH	238_GCvsFLT_JC	FALSE
ENSMUSG00000005045	-0.731152355102668	-1.57526893580185	0.115194381114516	1	Chd5	CHD5	238_GCvsFLT_JC	FALSE
ENSMUSG00000005054	0.411648946647853	0.945775027544588	0.344263345313179	1	Cstb	CSTB	238_GCvsFLT_JC	FALSE
ENSMUSG00000005057	0.122659140163525	0.51785616779079	0.604558626077246	1	Sh2b2	SH2B2	238_GCvsFLT_JC	FALSE
ENSMUSG00000005069	0.0430515947525837	0.237123758305125	0.812560781444454	1	Pex5	PEX5	238_GCvsFLT_JC	FALSE
ENSMUSG00000005078	-0.0768882863909533	-0.605666074306519	0.544736516449776	1	Jkamp	JKAMP	238_GCvsFLT_JC	FALSE
ENSMUSG00000005087	-0.26600277832045	-1.19312218336961	0.232821524815187	1	Cd44	CD44	238_GCvsFLT_JC	FALSE
ENSMUSG00000005089	-0.237106993849912	-0.273462165734343	0.784497971677454	1	Slc1a2	SLC1A2	238_GCvsFLT_JC	FALSE
ENSMUSG00000005102	0.241742221511978	1.18884365109936	0.234501197317333	1	Eif2ak4	EIF2AK4	238_GCvsFLT_JC	FALSE
ENSMUSG00000005103	0.0843774020384688	0.510120346277127	0.609967151735609	1	Wdr1	WDR1	238_GCvsFLT_JC	FALSE
ENSMUSG00000005107	-0.856443838359419	-2.33922810607214	0.019323631218093	0.7157297555332	Slc2a9	SLC2A9	238_GCvsFLT_JC	FALSE
ENSMUSG00000005124	-0.389390728973543	-1.14712066705479	0.251331753392383	1	Ccn4	CCN4	238_GCvsFLT_JC	FALSE
ENSMUSG00000005125	0.201519619568094	1.19543764787138	0.231916083850102	1	Ndrg1	NDRG1	238_GCvsFLT_JC	FALSE
ENSMUSG00000005131	0.0348067174168366	0.0788681799188339	0.937137473124028	1	4930550C14Rik	C11orf65	238_GCvsFLT_JC	FALSE
ENSMUSG00000005142	-0.426724498381709	-3.68351714002028	0.000230037808366056	0.0411992104105353	Man2b1		238_GCvsFLT_JC	FALSE
ENSMUSG00000005148	0.0964693827288359	0.500569334540099	0.616674248625964	1	Klf5	KLF5	238_GCvsFLT_JC	FALSE
ENSMUSG00000005150	-0.0506439925293675	-0.257773351398142	0.7965818321152	1	Wdr83	WDR83	238_GCvsFLT_JC	FALSE
ENSMUSG00000005161	-0.114727997088065	-0.431447132236865	0.666143285663047	1	Prdx2	PRDX2	238_GCvsFLT_JC	FALSE
ENSMUSG00000005198	-0.0860590808653257	-0.509494067378417	0.610405955689115	1	Polr2a	POLR2A	238_GCvsFLT_JC	FALSE
ENSMUSG00000005204	0.0339988805158869	0.184512318203849	0.853611564530155	1	Senp3	SENP3	238_GCvsFLT_JC	FALSE
ENSMUSG00000005204	0.0339988805158869	0.184512318203849	0.853611564530155	1	Senp3	SENP3-EIF4A1	238_GCvsFLT_JC	FALSE
ENSMUSG00000005220	0.238421433295311	0.199205523105374	0.842101979194112	1	Corin	CORIN	238_GCvsFLT_JC	FALSE
ENSMUSG00000005225	-0.292303242181536	-1.07719423550143	0.28139350003482	1	Plekha8	PLEKHA8	238_GCvsFLT_JC	FALSE
ENSMUSG00000005233	-0.759657764317704	-1.17589605746237	0.239636414527951	1	Spc25	SPC25	238_GCvsFLT_JC	TRUE
ENSMUSG00000005237	-0.0974663209412173	-0.147330374782533	0.882871258464518	1	Dnah2	DNAH2	238_GCvsFLT_JC	FALSE
ENSMUSG00000005251	0.0812654139288976	0.469420729168618	0.638768934307602	1	Ripk4	RIPK4	238_GCvsFLT_JC	FALSE
ENSMUSG00000005262	0.126571568524353	0.59673153290587	0.550686636190488	1	Ufd1	UFD1	238_GCvsFLT_JC	FALSE
ENSMUSG00000005267	-0.0440149557817282	-0.162843636938738	0.870641549502049	1	Zfp287	ZNF287	238_GCvsFLT_JC	FALSE
ENSMUSG00000005268	0.100066958309826	0.249318459622996	0.80311445336567	1	Prlr	PRLR	238_GCvsFLT_JC	FALSE
ENSMUSG00000005299	-0.0904646793953767	-0.51029028300917	0.60984810928965	1	Letm1	LETM1	238_GCvsFLT_JC	FALSE
ENSMUSG00000005312	0.0250232624226605	0.225016618033493	0.821966346427544	1	Ubqln1	UBQLN1	238_GCvsFLT_JC	FALSE
ENSMUSG00000005320	-1.01911307052667	-2.16438529144657	0.0304347917175401	0.863045928108793	Fgfr4	FGFR4	238_GCvsFLT_JC	FALSE
ENSMUSG00000005338	-0.399993139281293	-1.26880077477791	0.204512128740112	1	Cadm3	CADM3	238_GCvsFLT_JC	FALSE
ENSMUSG00000005339	-1.67788191678664	-1.25499846166479	0.2094793184092	1	Fcer1a	FCER1A	238_GCvsFLT_JC	FALSE
ENSMUSG00000005354	0.0625197220127855	0.601085596593602	0.547782976230537	1	Txn2	TXN2	238_GCvsFLT_JC	FALSE
ENSMUSG00000005355	-0.895655065749788	-3.02471849861759	0.00248864638812752	0.201367828407938	Casp14	CASP14	238_GCvsFLT_JC	TRUE
ENSMUSG00000005357	1.22939112770869	1.60812823111253	0.107807097370987	1	Slc1a6	SLC1A6	238_GCvsFLT_JC	FALSE
ENSMUSG00000005360	0.156617820953453	0.446666635353104	0.655115775351968	1	Slc1a3	SLC1A3	238_GCvsFLT_JC	FALSE
ENSMUSG00000005362	0.179403972838967	0.99100938709226	0.321680996602044	1	Crbn	CRBN	238_GCvsFLT_JC	FALSE
ENSMUSG00000005364	-0.580352165646552	-0.765496127370167	0.443976171604669	1	Il5ra	IL5RA	238_GCvsFLT_JC	FALSE
ENSMUSG00000005370	-0.150492165488311	-1.11147033805233	0.266365950799925	1	Msh6	MSH6	238_GCvsFLT_JC	FALSE
ENSMUSG00000005371	-0.0696149690309478	-0.513481366225094	0.607614642012452	1	Fbxo11	FBXO11	238_GCvsFLT_JC	FALSE
ENSMUSG00000005373	0.542473075743218	1.11471423529305	0.264972898844176	1	Mlxipl	MLXIPL	238_GCvsFLT_JC	FALSE
ENSMUSG00000005374	-0.190514762362581	-1.11204646186585	0.266118174116037	1	Tbl2	TBL2	238_GCvsFLT_JC	FALSE
ENSMUSG00000005378	0.136894249304161	0.64286564896924	0.520311280615695	1	Bud23	BUD23	238_GCvsFLT_JC	FALSE
ENSMUSG00000005397	-0.666872155332627	-2.94418721450606	0.00323804063125837	0.234833899805731	Nid1	NID1	238_GCvsFLT_JC	FALSE
ENSMUSG00000005410	-0.38907984640899	-0.808904280020842	0.41857020684621	1	Mcm5	MCM5	238_GCvsFLT_JC	FALSE
ENSMUSG00000005413	0.0532286297123864	0.256118272239276	0.797859513226907	1	Hmox1	HMOX1	238_GCvsFLT_JC	FALSE
ENSMUSG00000005417	0.0828685452506251	0.736713868791177	0.461296371074203	1	Mprip	MPRIP	238_GCvsFLT_JC	FALSE
ENSMUSG00000005442	0.0370400502394595	0.233047070313701	0.815724855037362	1	Cic	CIC	238_GCvsFLT_JC	FALSE
ENSMUSG00000005447	-0.0727071616508531	-0.469426010805867	0.638765159816252	1	Pafah1b3	PAFAH1B3	238_GCvsFLT_JC	FALSE
ENSMUSG00000005465	-0.717227527776381	-2.43622153961393	0.0148415916420278	0.62723342404265	Il27ra	IL27RA	238_GCvsFLT_JC	FALSE
ENSMUSG00000005469	0.0375989850683375	0.33520776217023	0.737468367067035	1	Prkaca	PRKACA	238_GCvsFLT_JC	FALSE
ENSMUSG00000005470	-0.506318845007956	-1.09882113177453	0.271846092967731	1	Asf1b	ASF1B	238_GCvsFLT_JC	FALSE
ENSMUSG00000005474	-1.28986208818557	-0.415228884230237	0.677974355944804	1	Myl10	MYL10	238_GCvsFLT_JC	FALSE
ENSMUSG00000005481	0.105526067960909	0.303286247531468	0.761671725820865	1	Ddx39a	DDX39A	238_GCvsFLT_JC	FALSE
ENSMUSG00000005483	0.0513764509461548	0.264480396576985	0.79140976844278	1	Dnajb1	DNAJB1	238_GCvsFLT_JC	FALSE
ENSMUSG00000005493	-0.153348359534615	-0.257994439381796	0.796411198726022	1	Msh4	MSH4	238_GCvsFLT_JC	FALSE
ENSMUSG00000005501	-0.102075957047106	-0.725979118484181	0.46785157179988	1	Usp40	USP40	238_GCvsFLT_JC	FALSE
ENSMUSG00000005505	0.149818121802067	1.30050351139406	0.193428453568631	1	Kbtbd4	KBTBD4	238_GCvsFLT_JC	FALSE
ENSMUSG00000005506	0.128126730959161	1.15172884377077	0.249432515740443	1	Celf1	CELF1	238_GCvsFLT_JC	FALSE
ENSMUSG00000005510	0.208811587422488	1.44535202060538	0.148359032873022	1	Ndufs3	NDUFS3	238_GCvsFLT_JC	FALSE
ENSMUSG00000005514	-0.316178857403147	-1.9044603228456	0.0568502593793917	1	Por	POR	238_GCvsFLT_JC	FALSE
ENSMUSG00000005533	0.0137377454895418	0.123726197470109	0.901532068449842	1	Igf1r	IGF1R	238_GCvsFLT_JC	FALSE
ENSMUSG00000005534	0.254520982513823	1.35986944872178	0.173871240459075	1	Insr	INSR	238_GCvsFLT_JC	FALSE
ENSMUSG00000005540	-1.28582772276193	-1.78219399049809	0.0747176024630129	1	Fcer2a	FCER2	238_GCvsFLT_JC	FALSE
ENSMUSG00000005547	-1.24469355501005	-0.431633772312849	0.666007608657745	1	Cyp2a5	CYP2A6	238_GCvsFLT_JC	FALSE
ENSMUSG00000005547	-1.24469355501005	-0.431633772312849	0.666007608657745	1	Cyp2a5	CYP2A13	238_GCvsFLT_JC	FALSE
ENSMUSG00000005547	-1.24469355501005	-0.431633772312849	0.666007608657745	1	Cyp2a5	CYP2A7	238_GCvsFLT_JC	FALSE
ENSMUSG00000005553	0.558354417044864	0.611974673451383	0.540554514253173	1	Atp4a	ATP4A	238_GCvsFLT_JC	FALSE
ENSMUSG00000005566	-0.166571192452218	-0.851111193496105	0.394707588041423	1	Trim28	TRIM28	238_GCvsFLT_JC	FALSE
ENSMUSG00000005575	0.168250348590676	1.06611324409103	0.286372453356458	1	Ube2m	UBE2M	238_GCvsFLT_JC	FALSE
ENSMUSG00000005580	0.194291803485858	1.07577656965136	0.28202719345953	1	Adcy9	ADCY9	238_GCvsFLT_JC	FALSE
ENSMUSG00000005583	0.203750781105312	0.555084405520452	0.578836928795862	1	Mef2c	MEF2C	238_GCvsFLT_JC	FALSE
ENSMUSG00000005609	0.0198030243345939	0.148275488154003	0.882125359132232	1	Ctr9	CTR9	238_GCvsFLT_JC	FALSE
ENSMUSG00000005610	-0.146302659558006	-1.17057538292353	0.241769497103765	1	Eif4g2	EIF4G2	238_GCvsFLT_JC	FALSE
ENSMUSG00000005611	0.489881228872917	1.09491309798533	0.273554710226949	1	Irag1	IRAG1	238_GCvsFLT_JC	FALSE
ENSMUSG00000005615	0.0737313782260916	0.431552325102497	0.666066814927952	1	Pcyt1a	PCYT1A	238_GCvsFLT_JC	FALSE
ENSMUSG00000005621	-0.0433951731566031	-0.372108851189125	0.709811806493147	1	Zfp592	ZNF592	238_GCvsFLT_JC	FALSE
ENSMUSG00000005625	0.576793965761133	3.42119405890482	0.000623468278495057	0.0803180275261263	Psmd4	PSMD4	238_GCvsFLT_JC	FALSE
ENSMUSG00000005628	0.639815069097956	1.12348234139733	0.26123269618181	1	Tmod4	TMOD4	238_GCvsFLT_JC	FALSE
ENSMUSG00000005640	-0.419405947214382	-0.372579228939049	0.709461634412565	1	Insrr	INSRR	238_GCvsFLT_JC	FALSE
ENSMUSG00000005649	1.2736732847059	0.363972953657512	0.715878206043028	1	Cabp5	CABP5	238_GCvsFLT_JC	FALSE
ENSMUSG00000005656	-0.0674311048296532	-0.683106204050289	0.494539735419279	1	Snx6	SNX6	238_GCvsFLT_JC	FALSE
ENSMUSG00000005667	-0.510529676368664	-1.80913423656698	0.0704301513433887	1	Mthfd2	MTHFD2	238_GCvsFLT_JC	FALSE
ENSMUSG00000005672	-0.279620436356515	-0.710896350427032	0.477148467751855	1	Kit	KIT	238_GCvsFLT_JC	FALSE
ENSMUSG00000005674	-0.148738753257514	-0.956516918138822	0.338811141126696	1	Tomm40l	TOMM40L	238_GCvsFLT_JC	FALSE
ENSMUSG00000005677	-1.49133871018802	-0.84148106276425	0.400078489606947	1	Nr1i3	NR1I3	238_GCvsFLT_JC	FALSE
ENSMUSG00000005681	-0.927289663538441	-0.561559811503809	0.574415968375415	1	Apoa2	APOA2	238_GCvsFLT_JC	FALSE
ENSMUSG00000005682	-0.0197643543919077	-0.139918897011499	0.888724070505501	1	Pan2	PAN2	238_GCvsFLT_JC	FALSE
ENSMUSG00000005683	-0.00239762961642187	-0.0182286359828787	0.985456458218253	1	Cs	CS	238_GCvsFLT_JC	FALSE
ENSMUSG00000005686	-0.0010159067896237	-0.00565677152849704	0.99548657340434	1	Ampd3	AMPD3	238_GCvsFLT_JC	FALSE
ENSMUSG00000005687	0.0736342592919528	0.599604846563911	0.548769616408465	1	Bcas2	BCAS2	238_GCvsFLT_JC	FALSE
ENSMUSG00000005696	-1.11350615152258	-0.517587152967299	0.604746347162159	1	Sh2d1a	SH2D1A	238_GCvsFLT_JC	FALSE
ENSMUSG00000005698	-0.00892121922354278	-0.0906123425703538	0.927800624327698	1	Ctcf	CTCF	238_GCvsFLT_JC	FALSE
ENSMUSG00000005699	-0.255324715429067	-1.19751320470596	0.231106583866676	1	Pard6a	PARD6A	238_GCvsFLT_JC	FALSE
ENSMUSG00000005705	-2.13419933092501	-1.51035250212897	0.130953501590342	1	Agrp	AGRP	238_GCvsFLT_JC	FALSE
ENSMUSG00000005716	0.385064074973653	0.336321799437584	0.73662821283796	1	Pvalb	PVALB	238_GCvsFLT_JC	FALSE
ENSMUSG00000005718	0.534517016167446	2.71657289124643	0.00659616686554817	0.384409946775557	Tfap4	TFAP4	238_GCvsFLT_JC	FALSE
ENSMUSG00000005732	-0.022004635384425	-0.0745151547528423	0.940600482941567	1	Ranbp1	RANBP1	238_GCvsFLT_JC	FALSE
ENSMUSG00000005763	0.26548138339865	0.727660082187294	0.46682169159673	1	Cd247	CD247	238_GCvsFLT_JC	FALSE
ENSMUSG00000005774	-0.0250378766496803	-0.137798418926422	0.890399733953578	1	Rfx5	RFX5	238_GCvsFLT_JC	FALSE
ENSMUSG00000005779	0.282767560307162	1.40033828942506	0.161412040017836	1	Psmb4	PSMB4	238_GCvsFLT_JC	FALSE
ENSMUSG00000005800	0.610240890570557	0.377981740523066	0.705444158451799	1	Mmp8	MMP8	238_GCvsFLT_JC	FALSE
ENSMUSG00000005802	0.0404635081410416	0.175999164144278	0.860294599113493	1	Slc30a4	SLC30A4	238_GCvsFLT_JC	FALSE
ENSMUSG00000005803	0.173248030698234	0.692548190779266	0.488593133324163	1	Sqor	SQOR	238_GCvsFLT_JC	FALSE
ENSMUSG00000005804	0.0284565718845147	0.157091014897903	0.875173118737361	1	Bloc1s6	BLOC1S6	238_GCvsFLT_JC	FALSE
ENSMUSG00000005813	0.0921332885505734	0.578913636089645	0.562647448748407	1	Metap1	METAP1	238_GCvsFLT_JC	FALSE
ENSMUSG00000005823	0.0572592590322461	0.479980514567121	0.63124124850768	1	Gpr108	GPR108	238_GCvsFLT_JC	FALSE
ENSMUSG00000005824	-0.64769682324078	-1.07437518432565	0.282654560106841	1	Tnfsf14	TNFSF14	238_GCvsFLT_JC	FALSE
ENSMUSG00000005836	0.305136900663079	1.46954552448462	0.141684883491324	1	Gata6	GATA6	238_GCvsFLT_JC	FALSE
ENSMUSG00000005846	0.157928057902701	0.636387080544411	0.524524159500561	1	Rsl1d1	RSL1D1	238_GCvsFLT_JC	FALSE
ENSMUSG00000005864	0.736949546088113	0.788886940214813	0.430178089398616	1	Cnga2	CNGA2	238_GCvsFLT_JC	FALSE
ENSMUSG00000005871	0.0432651040907222	0.419230022447182	0.675048032719991	1	Apc	APC	238_GCvsFLT_JC	FALSE
ENSMUSG00000005873	-0.0646117773982877	-0.315029964277795	0.752738903132207	1	Reep5	REEP5	238_GCvsFLT_JC	FALSE
ENSMUSG00000005881	-0.107590272184678	-1.28870568529961	0.19750042523058	1	Ergic3	ERGIC3	238_GCvsFLT_JC	FALSE
ENSMUSG00000005882	0.0538695018752258	0.330673356610095	0.740891229515698	1	Uqcc1	UQCC1	238_GCvsFLT_JC	FALSE
ENSMUSG00000005883	-0.280238411110649	-0.345136377756016	0.729991846285139	1	Spo11	SPO11	238_GCvsFLT_JC	FALSE
ENSMUSG00000005886	-0.0772065984533185	-0.773352934944308	0.439313535824483	1	Ncoa2	NCOA2	238_GCvsFLT_JC	FALSE
ENSMUSG00000005892	1.8020353818418	0.528236105912414	0.597335472276722	1	Trh	TRH	238_GCvsFLT_JC	FALSE
ENSMUSG00000005893	-0.104619249452076	-0.956537454721953	0.338800770843232	1	Nr2c2	NR2C2	238_GCvsFLT_JC	FALSE
ENSMUSG00000005897	0.019300446613551	0.149643944381396	0.881045535919652	1	Nr2c1	NR2C1	238_GCvsFLT_JC	FALSE
ENSMUSG00000005899	-0.10433713183325	-0.543713868035556	0.586638387733039	1	Smpd4	SMPD4	238_GCvsFLT_JC	FALSE
ENSMUSG00000005907	-0.322409572317078	-1.75912851990056	0.0785556817566739	1	Pex1	PEX1	238_GCvsFLT_JC	FALSE
ENSMUSG00000005917	-2.32574281391851	-1.98446501798205	0.0472040241159059	1	Otx1	OTX1	238_GCvsFLT_JC	TRUE
ENSMUSG00000005936	0.0262949816201145	0.3128391474162	0.754402871753534	1	Kctd20	KCTD20	238_GCvsFLT_JC	FALSE
ENSMUSG00000005947	0.0323460910949587	0.107474523583131	0.91441253547605	1	Itgae	ITGAE	238_GCvsFLT_JC	FALSE
ENSMUSG00000005949	0.0830991664186362	0.197407510920854	0.843508652407363	1	Ctns	CTNS	238_GCvsFLT_JC	FALSE
ENSMUSG00000005950	0.324305055475692	0.742906076074337	0.45753854680479	1	P2rx5	P2RX5-TAX1BP3	238_GCvsFLT_JC	FALSE
ENSMUSG00000005950	0.324305055475692	0.742906076074337	0.45753854680479	1	P2rx5	P2RX5	238_GCvsFLT_JC	FALSE
ENSMUSG00000005951	-0.0937263374906027	-0.615669641020036	0.538112578051905	1	Shpk	SHPK	238_GCvsFLT_JC	FALSE
ENSMUSG00000005952	-0.36776129150438	-0.726449194357424	0.467563442523247	1	Trpv1	TRPV1	238_GCvsFLT_JC	FALSE
ENSMUSG00000005958	-0.101914994293286	-0.261058116651357	0.794047690020243	1	Ephb3	EPHB3	238_GCvsFLT_JC	FALSE
ENSMUSG00000005968	0.119811712225382	0.504929401713945	0.613608422538247	1	Tuft1	TUFT1	238_GCvsFLT_JC	FALSE
ENSMUSG00000005973	-0.628725199173009	-3.88066247187126	0.000104172327657205	0.0220125871075355	Rcn1	RCN1	238_GCvsFLT_JC	FALSE
ENSMUSG00000005980	1.07012465859498	0.57835922672298	0.563021615636162	1	Dnase1	DNASE1	238_GCvsFLT_JC	FALSE
ENSMUSG00000005981	0.0653158949269355	0.409179332930519	0.682408060032935	1	Trap1	TRAP1	238_GCvsFLT_JC	FALSE
ENSMUSG00000005982	-0.0199776004002607	-0.144337129784238	0.885234259940786	1	Naa60	NAA60	238_GCvsFLT_JC	FALSE
ENSMUSG00000005983	-0.133482998583081	-0.335407053462524	0.737318047924349	1	1700037C18Rik	C16orf90	238_GCvsFLT_JC	FALSE
ENSMUSG00000005986	0.0774439500424247	0.359334577691887	0.71934481005073	1	Ankrd13d	ANKRD13D	238_GCvsFLT_JC	FALSE
ENSMUSG00000005994	0.262349076798617	0.224451492567689	0.822406007309435	1	Tyrp1	TYRP1	238_GCvsFLT_JC	TRUE
ENSMUSG00000006005	0.0541648489783177	0.413942685829572	0.678916081673742	1	Tpr	TPR	238_GCvsFLT_JC	FALSE
ENSMUSG00000006010	-0.0986272800426991	-0.856953245545553	0.391470724364743	1	Odr4	ODR4	238_GCvsFLT_JC	FALSE
ENSMUSG00000006014	0.52970538042903	0.694491789699772	0.487373847929112	1	Prg4	PRG4	238_GCvsFLT_JC	FALSE
ENSMUSG00000006019	0.0403344396431403	0.203422607179346	0.838804731226077	1	Dhx34	DHX34	238_GCvsFLT_JC	FALSE
ENSMUSG00000006021	-0.220837449995437	-1.40710110522165	0.159397410445145	1	Kptn	KPTN	238_GCvsFLT_JC	FALSE
ENSMUSG00000006024	0.165850641614601	1.54184741094042	0.12311067785867	1	Napa	NAPA	238_GCvsFLT_JC	FALSE
ENSMUSG00000006050	0.0390466045655109	0.298958484569975	0.764971722194243	1	Sra1	SRA1	238_GCvsFLT_JC	FALSE
ENSMUSG00000006057	0.136716708329944	0.666401010173406	0.505154816996271	1	Atp5g1		238_GCvsFLT_JC	FALSE
ENSMUSG00000006058	-0.0278013007396979	-0.15878452440508	0.873838641852548	1	Snf8	SNF8	238_GCvsFLT_JC	FALSE
ENSMUSG00000006095	0.130225054404413	0.940136959686283	0.347147312743449	1	Tbcb	TBCB	238_GCvsFLT_JC	FALSE
ENSMUSG00000006127	0.112358809027772	0.455141041096467	0.649007773687938	1	Inpp5k	INPP5K	238_GCvsFLT_JC	FALSE
ENSMUSG00000006134	0.0932657420218906	1.25167981842483	0.21068655682002	1	Crkl	CRKL	238_GCvsFLT_JC	FALSE
ENSMUSG00000006143	-0.321190616104085	-0.266908564767875	0.789539562073519	1	Upk3bl	POLR2J3	238_GCvsFLT_JC	FALSE
ENSMUSG00000006143	-0.321190616104085	-0.266908564767875	0.789539562073519	1	Upk3bl	UPK3BL1	238_GCvsFLT_JC	FALSE
ENSMUSG00000006143	-0.321190616104085	-0.266908564767875	0.789539562073519	1	Upk3bl	UPK3BL2	238_GCvsFLT_JC	FALSE
ENSMUSG00000006154	0.412761676670143	1.21730153348463	0.223489511075722	1	Eps8l1	EPS8L1	238_GCvsFLT_JC	FALSE
ENSMUSG00000006169	0.00336901513193023	0.0237940825237845	0.981016860176598	1	Clint1	CLINT1	238_GCvsFLT_JC	FALSE
ENSMUSG00000006179	0.275351950310839	0.622798051978471	0.533417238621266	1	Prss16	PRSS16	238_GCvsFLT_JC	FALSE
ENSMUSG00000006191	0.319047231748665	3.11064937410461	0.00186676452834285	0.172967216802796	Cdkal1	CDKAL1	238_GCvsFLT_JC	FALSE
ENSMUSG00000006204	0.155207418414569	0.357964205839816	0.720370100578286	1	Cdcp3		238_GCvsFLT_JC	FALSE
ENSMUSG00000006205	-0.655157842312787	-3.03966009040252	0.00236845289248153	0.195961122135119	Htra1	HTRA1	238_GCvsFLT_JC	FALSE
ENSMUSG00000006215	0.28492403999762	1.85212663275657	0.0640076409356114	1	Zbtb17	ZBTB17	238_GCvsFLT_JC	FALSE
ENSMUSG00000006216	-0.0320324222183139	-0.00818666591132584	0.9934680586284	1	Clcnkb	CLCNKA	238_GCvsFLT_JC	FALSE
ENSMUSG00000006216	-0.0320324222183139	-0.00818666591132584	0.9934680586284	1	Clcnkb	CLCNKB	238_GCvsFLT_JC	FALSE
ENSMUSG00000006218	0.28142170910412	0.469139645561904	0.638969822572112	1	Fam131c	FAM131C	238_GCvsFLT_JC	FALSE
ENSMUSG00000006219	0.00160091479195198	0.00375599114369278	0.997003159702242	1	Fblim1	FBLIM1	238_GCvsFLT_JC	FALSE
ENSMUSG00000006221	1.46262051721265	1.70070248262482	0.0889988687106399	1	Hspb7	HSPB7	238_GCvsFLT_JC	FALSE
ENSMUSG00000006235	0.0767230475653549	0.182173885067683	0.855446266741826	1	Epor	EPOR	238_GCvsFLT_JC	FALSE
ENSMUSG00000006241	0.0103888567292147	0.0263905388443162	0.978945840431773	1	Ccdc159	CCDC159	238_GCvsFLT_JC	FALSE
ENSMUSG00000006262	0.0127358885706559	0.069966268971235	0.944220507280434	1	Mob1b	MOB1B	238_GCvsFLT_JC	FALSE
ENSMUSG00000006269	-2.21569655156142	-3.18640861887126	0.00144050985952245	0.152462724957197	Atp6v1b1	ATP6V1B1	238_GCvsFLT_JC	FALSE
ENSMUSG00000006273	-0.0275211634011028	-0.182609630736395	0.855104327177984	1	Atp6v1b2	ATP6V1B2	238_GCvsFLT_JC	FALSE
ENSMUSG00000006276	-0.0787241743262937	-0.666080184528912	0.505359849432101	1	Eps15l1	EPS15L1	238_GCvsFLT_JC	FALSE
ENSMUSG00000006281	-0.353262618024286	-2.04909682772584	0.0404526476378486	0.971747201091467	Tep1	TEP1	238_GCvsFLT_JC	FALSE
ENSMUSG00000006288	-0.0834061904228066	-0.851845747205571	0.394299711732015	1	Ttc5	TTC5	238_GCvsFLT_JC	FALSE
ENSMUSG00000006289	-0.116744370591326	-0.862024970956189	0.388673776760754	1	Osgep	OSGEP	238_GCvsFLT_JC	FALSE
ENSMUSG00000006299	0.0721955037670182	0.692622759823199	0.488546323327344	1	Aamp	AAMP	238_GCvsFLT_JC	FALSE
ENSMUSG00000006301	0.309039115727874	2.20279866749103	0.0276089421364036	0.826635931121761	Tmbim1	TMBIM1	238_GCvsFLT_JC	FALSE
ENSMUSG00000006304	0.00412770632062143	0.0294072480968947	0.97653979216067	1	Arpc2	ARPC2	238_GCvsFLT_JC	FALSE
ENSMUSG00000006307	-0.147366317036945	-1.08244669276199	0.279054090089288	1	Kmt2b	KMT2B	238_GCvsFLT_JC	FALSE
ENSMUSG00000006310	-0.0486551101510499	-0.0727162477135422	0.942031918972199	1	Zbtb32	ZBTB32	238_GCvsFLT_JC	FALSE
ENSMUSG00000006311	-0.267072874524263	-0.253269517191648	0.800059950089588	1	Etv2	ETV2	238_GCvsFLT_JC	FALSE
ENSMUSG00000006313	-0.8072909245843	-0.838762832014064	0.40160241167989	1	Upk1a	UPK1A	238_GCvsFLT_JC	FALSE
ENSMUSG00000006315	0.286584447034379	1.73419378620352	0.0828837051230596	1	Tmem147	TMEM147	238_GCvsFLT_JC	FALSE
ENSMUSG00000006333	0.105414183878683	0.636166028912537	0.524668212462286	1	Rps9	RPS9	238_GCvsFLT_JC	FALSE
ENSMUSG00000006335	0.0351610333411366	0.186975418178112	0.85167990649485	1	Tfpt	TFPT	238_GCvsFLT_JC	FALSE
ENSMUSG00000006342	0.222065732320371	0.531899853057962	0.594795359074844	1	Susd2	SUSD2	238_GCvsFLT_JC	FALSE
ENSMUSG00000006344	-0.110322503226285	-0.407413872830014	0.683704039581998	1	Ggt5	GGT5	238_GCvsFLT_JC	FALSE
ENSMUSG00000006345	0.0630977712294247	0.039358620387875	0.968604470474898	1	Ggt1	GGTLC1	238_GCvsFLT_JC	FALSE
ENSMUSG00000006345	0.0630977712294247	0.039358620387875	0.968604470474898	1	Ggt1	GGT2	238_GCvsFLT_JC	FALSE
ENSMUSG00000006345	0.0630977712294247	0.039358620387875	0.968604470474898	1	Ggt1	GGTLC3	238_GCvsFLT_JC	FALSE
ENSMUSG00000006345	0.0630977712294247	0.039358620387875	0.968604470474898	1	Ggt1	GGT1	238_GCvsFLT_JC	FALSE
ENSMUSG00000006345	0.0630977712294247	0.039358620387875	0.968604470474898	1	Ggt1	GGTLC2	238_GCvsFLT_JC	FALSE
ENSMUSG00000006356	0.136542009380097	0.562692084535716	0.57364457516504	1	Crip2	CRIP2	238_GCvsFLT_JC	FALSE
ENSMUSG00000006360	-0.21616974779464	-0.705650717608288	0.480405375699185	1	Crip1	CRIP1	238_GCvsFLT_JC	FALSE
ENSMUSG00000006362	0.158516519664586	0.502196140233391	0.615529557736686	1	Cbfa2t3	CBFA2T3	238_GCvsFLT_JC	FALSE
ENSMUSG00000006369	-0.369119633929537	-1.2813759156517	0.200061659465748	1	Fbln1	FBLN1	238_GCvsFLT_JC	FALSE
ENSMUSG00000006373	0.0239024213920222	0.0908071702202255	0.927645812581708	1	Pgrmc1	PGRMC1	238_GCvsFLT_JC	FALSE
ENSMUSG00000006378	0.0384798906090407	0.0775314097664439	0.938200805087431	1	Gcat	GCAT	238_GCvsFLT_JC	FALSE
ENSMUSG00000006386	0.019277710164318	0.0609809271911784	0.951374398679087	1	Tek	TEK	238_GCvsFLT_JC	FALSE
ENSMUSG00000006389	-2.58119370261684	-0.920198803491282	0.357468879471655	1	Mpl	MPL	238_GCvsFLT_JC	FALSE
ENSMUSG00000006390	0.203061424168277	0.614376907253933	0.538966292052471	1	Elovl1	ELOVL1	238_GCvsFLT_JC	FALSE
ENSMUSG00000006392	0.128923505381773	0.78829572009415	0.430523750528418	1	Med8	MED8	238_GCvsFLT_JC	FALSE
ENSMUSG00000006395	0.156334038338774	0.825860362996002	0.408883307509919	1	Hyi	HYI	238_GCvsFLT_JC	FALSE
ENSMUSG00000006398	-0.820668718638177	-1.33872134137978	0.180661405999091	1	Cdc20	CDC20	238_GCvsFLT_JC	FALSE
ENSMUSG00000006403	-0.661583574343842	-1.32461683174278	0.185298270381418	1	Adamts4	ADAMTS4	238_GCvsFLT_JC	FALSE
ENSMUSG00000006411	0.113331680626931	0.523606509135923	0.600552253261817	1	Nectin4	NECTIN4	238_GCvsFLT_JC	FALSE
ENSMUSG00000006412	0.355003193265946	1.61542708870986	0.106218237933407	1	Pfdn2	PFDN2	238_GCvsFLT_JC	FALSE
ENSMUSG00000006418	0.112840608002442	0.708407799793934	0.478692050155959	1	Rnf114	RNF114	238_GCvsFLT_JC	FALSE
ENSMUSG00000006423	0.0614017336401582	0.500989753561382	0.616378334158995	1	Steep1	STEEP1	238_GCvsFLT_JC	FALSE
ENSMUSG00000006435	0.420008625264878	0.715798472061503	0.474115796024946	1	Neurl1a	NEURL1	238_GCvsFLT_JC	FALSE
ENSMUSG00000006442	0.0413919540747718	0.213589141126754	0.830867468121201	1	Srm	SRM	238_GCvsFLT_JC	FALSE
ENSMUSG00000006445	0.0393748937600061	0.10946574042877	0.912833093616149	1	Epha2	EPHA2	238_GCvsFLT_JC	FALSE
ENSMUSG00000006456	-0.0199749647578207	-0.106235368221625	0.915395609931934	1	Rbm14	RBM14	238_GCvsFLT_JC	FALSE
ENSMUSG00000006457	0.84955955885227	0.733067735217062	0.463517117702803	1	Actn3	ACTN3	238_GCvsFLT_JC	FALSE
ENSMUSG00000006462	0.0773917235785548	0.27522833149686	0.783140821789028	1	A530013C23Rik		238_GCvsFLT_JC	FALSE
ENSMUSG00000006463	0.0141550201726831	0.0732481824851831	0.941608625254615	1	Zdhhc24	ZDHHC24	238_GCvsFLT_JC	FALSE
ENSMUSG00000006464	-0.22211311956209	-1.33723085736878	0.181147292415279	1	Bbs1	BBS1	238_GCvsFLT_JC	FALSE
ENSMUSG00000006469	0.889920786843496	0.478895425245017	0.632013025635017	1	Slc34a3	SLC34A3	238_GCvsFLT_JC	FALSE
ENSMUSG00000006471	0.162935269948096	0.871552147705589	0.38345274556955	1	Ndor1	NDOR1	238_GCvsFLT_JC	FALSE
ENSMUSG00000006476	-0.122892006137928	-0.732617079677326	0.463792010975775	1	Nsmf	NSMF	238_GCvsFLT_JC	FALSE
ENSMUSG00000006494	0.137007012932895	0.509674712715863	0.610279371682909	1	Pdk1	PDK1	238_GCvsFLT_JC	FALSE
ENSMUSG00000006498	-0.122104934477447	-0.604111104025003	0.545769777547243	1	Ptbp1	PTBP1	238_GCvsFLT_JC	FALSE
ENSMUSG00000006517	0.20561512851477	0.749366017757649	0.453636627089438	1	Mvd	MVD	238_GCvsFLT_JC	FALSE
ENSMUSG00000006519	-0.133065687439217	-0.571125779771561	0.567914384603424	1	Cyba	CYBA	238_GCvsFLT_JC	FALSE
ENSMUSG00000006522	0.572150567693512	0.529614116839156	0.596379504616166	1	Itih3	ITIH3	238_GCvsFLT_JC	FALSE
ENSMUSG00000006526	0.0257024983866006	0.129435289597602	0.897013225471573	1	Stimate	STIMATE-MUSTN1	238_GCvsFLT_JC	FALSE
ENSMUSG00000006526	0.0257024983866006	0.129435289597602	0.897013225471573	1	Stimate	STIMATE	238_GCvsFLT_JC	FALSE
ENSMUSG00000006527	0.0103457418386774	0.0466474193996957	0.962794237925218	1	Sfmbt1	SFMBT1	238_GCvsFLT_JC	FALSE
ENSMUSG00000006538	1.01847482648802	1.33157545321431	0.182999735534359	1	Ihh	IHH	238_GCvsFLT_JC	FALSE
ENSMUSG00000006542	-0.681534700703542	-0.965723845241417	0.334182384288103	1	Prkag3	PRKAG3	238_GCvsFLT_JC	FALSE
ENSMUSG00000006567	-0.398985349546242	-0.480897919500508	0.630589051510326	1	Atp7b	ATP7B	238_GCvsFLT_JC	FALSE
ENSMUSG00000006574	0.186827775381399	0.13380932071879	0.8935533566149	1	Slc4a1	SLC4A1	238_GCvsFLT_JC	FALSE
ENSMUSG00000006575	0.708967580331957	1.29167329953806	0.196470307835722	1	Rundc3a	RUNDC3A	238_GCvsFLT_JC	FALSE
ENSMUSG00000006576	0.161874539855325	0.604163731805876	0.545734791064791	1	Slc4a3	SLC4A3	238_GCvsFLT_JC	FALSE
ENSMUSG00000006585	-0.309683855011572	-0.842526353047543	0.399493395078702	1	Cdt1	CDT1	238_GCvsFLT_JC	FALSE
ENSMUSG00000006586	-0.356670653667025	-0.812610823318	0.416441224137982	1	Runx1t1	RUNX1T1	238_GCvsFLT_JC	FALSE
ENSMUSG00000006587	0.787727944578173	1.01049545066954	0.312257977929761	1	Snai3	SNAI3	238_GCvsFLT_JC	FALSE
ENSMUSG00000006589	0.186441722264612	1.3788945721053	0.167927261959782	1	Aprt	APRT	238_GCvsFLT_JC	FALSE
ENSMUSG00000006599	0.0743874056355062	0.490421744859078	0.623835492581588	1	Gtf2h1	GTF2H1	238_GCvsFLT_JC	FALSE
ENSMUSG00000006611	-0.0873058491586606	-0.380110017049409	0.703863750349543	1	Hfe	HFE	238_GCvsFLT_JC	FALSE
ENSMUSG00000006638	0.522081016183052	2.1745416636806	0.0296644799840631	0.851902698252381	Abhd1	ABHD1	238_GCvsFLT_JC	FALSE
ENSMUSG00000006641	0.611306588219935	2.88786246286252	0.00387869431208711	0.272547869221585	Slc5a6	SLC5A6	238_GCvsFLT_JC	FALSE
ENSMUSG00000006642	0.0577385865751009	0.0443686224770171	0.964610572643914	1	Tcf23	TCF23	238_GCvsFLT_JC	FALSE
ENSMUSG00000006649	0.53647913677462	0.260660861605849	0.794354050764723	1	Nphs1	NPHS1	238_GCvsFLT_JC	FALSE
ENSMUSG00000006651	-0.439150506605105	-1.11124548931586	0.266462695769399	1	Aplp1	APLP1	238_GCvsFLT_JC	FALSE
ENSMUSG00000006673	-0.00772180707003143	-0.0759663140288425	0.939445898239801	1	Qrich1	QRICH1	238_GCvsFLT_JC	FALSE
ENSMUSG00000006675	0.0855759004797332	0.25090570606195	0.801887012705508	1	P4htm	P4HTM	238_GCvsFLT_JC	FALSE
ENSMUSG00000006676	0.0203237633577196	0.18043616529922	0.856810164426672	1	Usp19	USP19	238_GCvsFLT_JC	FALSE
ENSMUSG00000006678	-0.284627055349516	-1.28005244488378	0.200526691931878	1	Pola1	POLA1	238_GCvsFLT_JC	FALSE
ENSMUSG00000006699	-0.00699100211875718	-0.0737467532396012	0.941211896340236	1	Cdc42	CDC42	238_GCvsFLT_JC	FALSE
ENSMUSG00000006705	0.119735572488954	0.65889386193887	0.509963927701986	1	Pknox1	PKNOX1	238_GCvsFLT_JC	FALSE
ENSMUSG00000006711	-0.8886228163839	-0.56798979747348	0.570041895686638	1	D130043K22Rik	KIAA0319	238_GCvsFLT_JC	FALSE
ENSMUSG00000006715	-0.185974167047955	-0.466064018496244	0.64116967747948	1	Gmnn	GMNN	238_GCvsFLT_JC	FALSE
ENSMUSG00000006717	0.164439074128936	0.614238305078461	0.539057864415459	1	Acot13	ACOT13	238_GCvsFLT_JC	FALSE
ENSMUSG00000006720	-0.156489825714568	-0.264968955104033	0.791033377503589	1	Zfp184		238_GCvsFLT_JC	FALSE
ENSMUSG00000006724	-0.756473787260549	-1.07224930876938	0.283608068387664	1	Cyp27b1	CYP27B1	238_GCvsFLT_JC	FALSE
ENSMUSG00000006728	-0.314474880926863	-1.03973765769593	0.29846179995197	1	Cdk4	CDK4	238_GCvsFLT_JC	FALSE
ENSMUSG00000006731	0.176063232267346	1.16180375837415	0.24531518707307	1	B4galnt1	B4GALNT1	238_GCvsFLT_JC	FALSE
ENSMUSG00000006732	0.136968015473568	0.623444913081424	0.532992191499059	1	Mettl1	METTL1	238_GCvsFLT_JC	FALSE
ENSMUSG00000006736	-0.0283248289537236	-0.182026065090096	0.855562270618685	1	Tspan31	TSPAN31	238_GCvsFLT_JC	FALSE
ENSMUSG00000006740	0.0790356096816578	0.519453585178225	0.603444472134141	1	Kif5b	KIF5B	238_GCvsFLT_JC	FALSE
ENSMUSG00000006763	-0.0725209208928683	-0.552866948687346	0.580354520917785	1	Saal1	SAAL1	238_GCvsFLT_JC	FALSE
ENSMUSG00000006764	-0.976872096595285	-0.718674863082329	0.472341274803976	1	Tph2	TPH2	238_GCvsFLT_JC	FALSE
ENSMUSG00000006777	0.0891884328347504	0.410333166649386	0.681561565405581	1	Krt23	KRT23	238_GCvsFLT_JC	FALSE
ENSMUSG00000006782	0.195607645657266	0.603098346537262	0.546443266345467	1	Cnp	CNP	238_GCvsFLT_JC	FALSE
ENSMUSG00000006784	-0.0575781168945763	-0.0806067135548537	0.935754726937477	1	Odad4	ODAD4	238_GCvsFLT_JC	FALSE
ENSMUSG00000006800	-0.53535685818376	-2.0830517115025	0.0372465102489589	0.948833043393254	Sulf2	SULF2	238_GCvsFLT_JC	FALSE
ENSMUSG00000006818	0.147458914117572	0.739778072038398	0.459434666517189	1	Sod2	SOD2	238_GCvsFLT_JC	FALSE
ENSMUSG00000006850	0.22201470555621	1.4454373952119	0.148335065955906	1	Tmco6	TMCO6	238_GCvsFLT_JC	FALSE
ENSMUSG00000006906	-0.126383515628786	-0.870190701608487	0.384196196547875	1	Stambp	STAMBP	238_GCvsFLT_JC	FALSE
ENSMUSG00000006920	0.0468820174285107	0.274632060805553	0.783598932128641	1	Ezh1	EZH1	238_GCvsFLT_JC	FALSE
ENSMUSG00000006930	-0.0795686565014632	-0.241715313822536	0.809000762659598	1	Hap1	HAP1	238_GCvsFLT_JC	FALSE
ENSMUSG00000006931	-0.571515775244022	-1.89599588272775	0.0579605889622398	1	P3h4	P3H4	238_GCvsFLT_JC	FALSE
ENSMUSG00000006932	-0.0739517101218714	-0.298392262159685	0.765403794132413	1	Ctnnb1	CTNNB1	238_GCvsFLT_JC	FALSE
ENSMUSG00000006941	0.162444004142008	0.819056847127327	0.412753980777524	1	Eif1b	EIF1B	238_GCvsFLT_JC	FALSE
ENSMUSG00000006958	0.101665537608863	0.34034455331296	0.733597068877821	1	Chrd	CHRD	238_GCvsFLT_JC	FALSE
ENSMUSG00000006998	0.40727882127822	2.82517323131026	0.00472550602336944	0.312607123690107	Psmd2	PSMD2	238_GCvsFLT_JC	FALSE
ENSMUSG00000007021	-0.926076501724453	-1.24191717476345	0.214267122626893	1	Syngr3	SYNGR3	238_GCvsFLT_JC	FALSE
ENSMUSG00000007029	0.0180047358422097	0.069689257345716	0.944440992389629	1	Vars	VARS1	238_GCvsFLT_JC	FALSE
ENSMUSG00000007030	0.380219776338408	1.11949040785733	0.262930980784297	1	Vwa7	VWA7	238_GCvsFLT_JC	FALSE
ENSMUSG00000007033	1.18310434573784	1.90883786530777	0.0562830105092943	1	Hspa1l	HSPA1L	238_GCvsFLT_JC	FALSE
ENSMUSG00000007034	0.553922064003209	0.489030453080767	0.62482013711033	1	Slc44a4	SLC44A4	238_GCvsFLT_JC	FALSE
ENSMUSG00000007035	0.0281364290565495	0.0871964715536163	0.930515343968164	1	Msh5	MSH5	238_GCvsFLT_JC	FALSE
ENSMUSG00000007035	0.0281364290565495	0.0871964715536163	0.930515343968164	1	Msh5	MSH5-SAPCD1	238_GCvsFLT_JC	FALSE
ENSMUSG00000007036	0.188951949013252	1.29833009567695	0.1941739288976	1	Abhd16a	ABHD16A	238_GCvsFLT_JC	FALSE
ENSMUSG00000007038	0.0860913275589767	0.462799132315647	0.643508353243934	1	Neu1	NEU1	238_GCvsFLT_JC	FALSE
ENSMUSG00000007039	-0.103529111452092	-0.457450351721989	0.647347380159465	1	Ddah2	DDAH2	238_GCvsFLT_JC	FALSE
ENSMUSG00000007041	0.0413199683934238	0.238048545897074	0.811843442033775	1	Clic1	CLIC1	238_GCvsFLT_JC	FALSE
ENSMUSG00000007050	0.0365833020308908	0.141917067344473	0.887145512976396	1	Lsm2	LSM2	238_GCvsFLT_JC	FALSE
ENSMUSG00000007080	-0.343994262400183	-0.758762897806399	0.447994403837655	1	Pole	POLE	238_GCvsFLT_JC	TRUE
ENSMUSG00000007097	0.823842400345808	1.70805196169973	0.0876267013382771	1	Atp1a2	ATP1A2	238_GCvsFLT_JC	FALSE
ENSMUSG00000007107	-2.95846592852023	-1.49051240804612	0.136089556396438	1	Atp1a4	ATP1A4	238_GCvsFLT_JC	FALSE
ENSMUSG00000007122	-0.484856037314188	-0.436541315747221	0.662444029815195	1	Casq1	CASQ1	238_GCvsFLT_JC	FALSE
ENSMUSG00000007207	0.0509785128292492	0.212334241948961	0.831846283218363	1	Stx1a	STX1A	238_GCvsFLT_JC	FALSE
ENSMUSG00000007216	0.604891960666271	2.22379429620912	0.0261622873395263	0.811116681470574	Zfp775		238_GCvsFLT_JC	FALSE
ENSMUSG00000007279	-0.00530026651978988	-0.0190422902903374	0.984807368744243	1	Scube2	SCUBE2	238_GCvsFLT_JC	FALSE
ENSMUSG00000007338	-0.0898242115545595	-0.545231190939811	0.585594521922722	1	Mrpl49	MRPL49	238_GCvsFLT_JC	FALSE
ENSMUSG00000007379	-0.00029962059840609	-0.00175252119691616	0.998601691110279	1	Dennd2c	DENND2C	238_GCvsFLT_JC	FALSE
ENSMUSG00000007411	-0.017375080796978	-0.116605916378014	0.907172349121105	1	Mark3	MARK3	238_GCvsFLT_JC	FALSE
ENSMUSG00000007415	-0.0243387056951803	-0.224575288137553	0.822309691055348	1	Gatad1	GATAD1	238_GCvsFLT_JC	FALSE
ENSMUSG00000007440	0.139476459589235	0.125363741862538	0.900235591417569	1	Pcdha10	PCDHA4	238_GCvsFLT_JC	FALSE
ENSMUSG00000007458	0.0594070245544879	0.460632481198054	0.64506230384324	1	M6pr	M6PR	238_GCvsFLT_JC	FALSE
ENSMUSG00000007476	0.186460206449077	1.8019550560537	0.0715524769957367	1	Lrrc8a	LRRC8A	238_GCvsFLT_JC	FALSE
ENSMUSG00000007480	-0.496680849737121	-1.25276045308474	0.210292897905026	1	Mc5r	MC5R	238_GCvsFLT_JC	FALSE
ENSMUSG00000007564	0.116216528201819	0.822922786471594	0.410551903799661	1	Ppp2r1a	PPP2R1A	238_GCvsFLT_JC	FALSE
ENSMUSG00000007570	0.156001634627736	1.0980828404575	0.272168317547259	1	Fance	FANCE	238_GCvsFLT_JC	FALSE
ENSMUSG00000007589	0.140590360086055	1.1804601711545	0.237817242456084	1	Tinf2	TINF2	238_GCvsFLT_JC	FALSE
ENSMUSG00000007591	0.080025828600746	0.273060296341556	0.78480686622025	1	Tssk4	TSSK4	238_GCvsFLT_JC	FALSE
ENSMUSG00000007594	-2.31337718115328	-3.4390069207029	0.000583852307958878	0.0765576338811079	Hapln4	HAPLN4	238_GCvsFLT_JC	FALSE
ENSMUSG00000007603	-0.075264088020002	-0.692296206830503	0.488751331699464	1	Dus3l	DUS3L	238_GCvsFLT_JC	FALSE
ENSMUSG00000007610	0.0216075703899052	0.107964806219143	0.914023609548703	1	Gtpbp3	GTPBP3	238_GCvsFLT_JC	FALSE
ENSMUSG00000007613	0.0987379134371988	1.0682140749992	0.285423957187069	1	Tgfbr1	TGFBR1	238_GCvsFLT_JC	FALSE
ENSMUSG00000007617	0.243584175645632	1.11100344651893	0.266566865793739	1	Homer1	HOMER1	238_GCvsFLT_JC	FALSE
ENSMUSG00000007646	-0.137537224287656	-0.343044258914056	0.731565164285578	1	Rad51c	RAD51C	238_GCvsFLT_JC	FALSE
ENSMUSG00000007653	-0.315525468643141	-0.54385473156236	0.586541442182032	1	Gabrb2	GABRB2	238_GCvsFLT_JC	FALSE
ENSMUSG00000007655	0.0533085315837937	0.218363599177509	0.827145824829278	1	Cav1	CAV1	238_GCvsFLT_JC	FALSE
ENSMUSG00000007656	0.0719152011502035	0.374347396068397	0.708145874206208	1	Arpp19	ARPP19	238_GCvsFLT_JC	FALSE
ENSMUSG00000007659	0.240301788794596	1.49128475294859	0.135886750244919	1	Bcl2l1	BCL2L1	238_GCvsFLT_JC	FALSE
ENSMUSG00000007670	0.0421018298960006	0.306489125292139	0.759232258474319	1	Khsrp	KHSRP	238_GCvsFLT_JC	FALSE
ENSMUSG00000007682	-0.761432761977384	-2.21612633427473	0.0266828511683594	0.815534552046881	Dio2	DIO2	238_GCvsFLT_JC	TRUE
ENSMUSG00000007721	0.286302531698098	1.60140960874359	0.109286225919669	1	Ccdc124	CCDC124	238_GCvsFLT_JC	FALSE
ENSMUSG00000007739	0.117692899260119	0.957964828013613	0.338080494504905	1	Cct4	CCT4	238_GCvsFLT_JC	FALSE
ENSMUSG00000007777	0.177878274794439	0.956724087483211	0.338706536916459	1	0610009B22Rik		238_GCvsFLT_JC	FALSE
ENSMUSG00000007783	-0.234801053955182	-0.795504087444956	0.426320334248835	1	Cpt1c	CPT1C	238_GCvsFLT_JC	FALSE
ENSMUSG00000007805	-0.47749566835286	-1.23601564917883	0.216452746755052	1	Twist2	TWIST2	238_GCvsFLT_JC	FALSE
ENSMUSG00000007812	0.132526886713751	0.518229852016527	0.604297909087741	1	Zfp655	ZNF655	238_GCvsFLT_JC	FALSE
ENSMUSG00000007815	-0.143392167716668	-1.1912137782972	0.233569671899628	1	Rhoa	RHOA	238_GCvsFLT_JC	FALSE
ENSMUSG00000007817	0.102201024342363	0.77491314915437	0.438390981716094	1	Zmiz1	ZMIZ1	238_GCvsFLT_JC	FALSE
ENSMUSG00000007827	0.0541654990517681	0.231015206964327	0.817302988093076	1	Ankrd26		238_GCvsFLT_JC	FALSE
ENSMUSG00000007833	-0.0632198950638077	-0.241616669043854	0.809077204693331	1	Aldh16a1	ALDH16A1	238_GCvsFLT_JC	FALSE
ENSMUSG00000007836	-0.013369522975394	-0.0671829313605625	0.946436073222435	1	Hnrnpa0	HNRNPA0	238_GCvsFLT_JC	FALSE
ENSMUSG00000007837	0.49083208985735	3.05443921455513	0.00225481702587514	0.191966625171028	Prrg2	PRRG2	238_GCvsFLT_JC	FALSE
ENSMUSG00000007850	-0.140077697984368	-0.959636787351765	0.33723804761832	1	Hnrnph1	HNRNPH1	238_GCvsFLT_JC	FALSE
ENSMUSG00000007867	0.0647946949754551	0.450892430724934	0.652067079177941	1	Ift43	IFT43	238_GCvsFLT_JC	FALSE
ENSMUSG00000007872	-0.112112322228605	-0.381549231025497	0.702795747843611	1	Id3	ID3	238_GCvsFLT_JC	FALSE
ENSMUSG00000007877	-0.551278292262384	-0.450109867850343	0.65263122188961	1	Tcap	TCAP	238_GCvsFLT_JC	FALSE
ENSMUSG00000007880	-0.152318594525885	-0.918882985771934	0.358156780173581	1	Arid1a	ARID1A	238_GCvsFLT_JC	FALSE
ENSMUSG00000007888	0.139472448535069	0.238118483229642	0.811789199445617	1	Crlf1	CRLF1	238_GCvsFLT_JC	FALSE
ENSMUSG00000007891	0.137910672181292	0.698436318800753	0.484904369897133	1	Ctsd	CTSD	238_GCvsFLT_JC	FALSE
ENSMUSG00000007892	0.156128442218422	1.07344829435409	0.283070025909312	1	Rplp1	RPLP1	238_GCvsFLT_JC	FALSE
ENSMUSG00000007908	-0.546451783700414	-0.742315735583882	0.457896060130095	1	Hmgcll1	HMGCLL1	238_GCvsFLT_JC	FALSE
ENSMUSG00000007944	0.481836806195679	0.173245570173085	0.862458405339357	1	Ttc9b	TTC9B	238_GCvsFLT_JC	FALSE
ENSMUSG00000007946	-2.62977593173727	-1.65178740880702	0.0985778963647959	1	Phox2a	PHOX2A	238_GCvsFLT_JC	FALSE
ENSMUSG00000007950	0.0643819697206009	0.2843015979566	0.776179261657197	1	Abhd8	ABHD8	238_GCvsFLT_JC	FALSE
ENSMUSG00000007987	0.105546812070387	0.520263443413614	0.60287997155796	1	Ift22	IFT22	238_GCvsFLT_JC	FALSE
ENSMUSG00000007989	0.105774258338643	0.56984901037583	0.568780111004428	1	Fzd3	FZD3	238_GCvsFLT_JC	FALSE
ENSMUSG00000008028	-0.841263935611739	-0.492944615578541	0.622051721516895	1	1700008O03Rik	C19orf81	238_GCvsFLT_JC	FALSE
ENSMUSG00000008035	0.0925528800402708	0.547159404544585	0.584269223222812	1	Mid1ip1	MID1IP1	238_GCvsFLT_JC	FALSE
ENSMUSG00000008036	0.0811769247806979	0.43648274610711	0.662486514928788	1	Ap2s1	AP2S1	238_GCvsFLT_JC	FALSE
ENSMUSG00000008090	0.347909725486678	0.877150410446266	0.380404946892111	1	Fgfrl1	FGFRL1	238_GCvsFLT_JC	FALSE
ENSMUSG00000008129	-0.0841551494375548	-0.165473363553182	0.868571413612432	1	Brme1	BRME1	238_GCvsFLT_JC	FALSE
ENSMUSG00000008136	-0.358919123345441	-0.615339982892336	0.538330217916306	1	Fhl2	FHL2	238_GCvsFLT_JC	FALSE
ENSMUSG00000008140	-0.0873230450586681	-0.493132367863527	0.621919061627544	1	Emc10	EMC10	238_GCvsFLT_JC	FALSE
ENSMUSG00000008153	0.0917763783951938	0.164702688952458	0.869178000410503	1	Clstn3	CLSTN3	238_GCvsFLT_JC	FALSE
ENSMUSG00000008167	0.0235927397647458	0.10754429770923	0.914357184584571	1	Fbxw9	FBXW9	238_GCvsFLT_JC	FALSE
ENSMUSG00000008193	0.544008207031822	0.76341209976788	0.445217666103551	1	Spib	SPIB	238_GCvsFLT_JC	FALSE
ENSMUSG00000008200	0.016961859056923	0.0752801113513007	0.939991845416505	1	Fnbp4	FNBP4	238_GCvsFLT_JC	FALSE
ENSMUSG00000008206	-0.452547701447856	-0.885278003513564	0.376006710603587	1	Cers4	CERS4	238_GCvsFLT_JC	FALSE
ENSMUSG00000008226	0.243158475817016	1.12774637181848	0.259427047638563	1	Scrn3	SCRN3	238_GCvsFLT_JC	FALSE
ENSMUSG00000008301	0.0418436583309199	0.294747560218663	0.768186728437676	1	Phax	PHAX	238_GCvsFLT_JC	FALSE
ENSMUSG00000008305	0.0916184936850528	0.525307254103996	0.599369615398112	1	Tle1	TLE1	238_GCvsFLT_JC	FALSE
ENSMUSG00000008307	-0.140868270855066	-0.514511720984019	0.606894267783473	1	1700109H08Rik		238_GCvsFLT_JC	FALSE
ENSMUSG00000008318	0.244260150376364	0.520277640270266	0.602870077953774	1	Relt	RELT	238_GCvsFLT_JC	FALSE
ENSMUSG00000008333	0.00773447290462674	0.0376519804231972	0.969965162893706	1	Snrpb2	SNRPB2	238_GCvsFLT_JC	FALSE
ENSMUSG00000008348	-0.0655146868025832	-0.612138383622171	0.540446204017399	1	Ubc	UBC	238_GCvsFLT_JC	FALSE
ENSMUSG00000008373	0.0785974580883243	0.32372693185082	0.746144779255131	1	Prpf31	PRPF31	238_GCvsFLT_JC	FALSE
ENSMUSG00000008384	0.02504258342956	0.104309478063653	0.916923756539604	1	Sertad1	SERTAD1	238_GCvsFLT_JC	FALSE
ENSMUSG00000008393	-0.0181485977974309	-0.102915842921546	0.918029763635801	1	Carhsp1	CARHSP1	238_GCvsFLT_JC	FALSE
ENSMUSG00000008398	-0.0800877222694427	-0.335836781227137	0.736993952008852	1	Elk3	ELK3	238_GCvsFLT_JC	FALSE
ENSMUSG00000008429	0.149023257103452	1.2003298497792	0.23001126134081	1	Herpud2	HERPUD2	238_GCvsFLT_JC	FALSE
ENSMUSG00000008435	0.205458961923278	0.616536870863	0.537540245011722	1	Rdh13	RDH13	238_GCvsFLT_JC	FALSE
ENSMUSG00000008438	0.162834774397067	0.309831523227493	0.756689078319232	1	Adam21	ADAM21	238_GCvsFLT_JC	FALSE
ENSMUSG00000008450	0.263520865043803	1.32991147585798	0.183547439901523	1	Nutf2	NUTF2	238_GCvsFLT_JC	FALSE
ENSMUSG00000008461	0.301499255835722	1.9919812707501	0.0463731128965356	1	Fut1	FUT1	238_GCvsFLT_JC	FALSE
ENSMUSG00000008475	0.0637570126088928	0.447210567565032	0.654723032055257	1	Arpc5	ARPC5	238_GCvsFLT_JC	FALSE
ENSMUSG00000008482	-2.66039541462043	-2.28128462663232	0.0225316098287335	0.760687866539726	Rnf151	RNF151	238_GCvsFLT_JC	FALSE
ENSMUSG00000008489	-2.31744906080885	-1.66830304646833	0.0952555834823401	1	Elavl2	ELAVL2	238_GCvsFLT_JC	FALSE
ENSMUSG00000008496	-0.309741385266144	-0.732804949656966	0.463677402007655	1	Pou2f2	POU2F2	238_GCvsFLT_JC	FALSE
ENSMUSG00000008540	-0.0503823540390125	-0.248896418824075	0.803440905511725	1	Mgst1	MGST1	238_GCvsFLT_JC	FALSE
ENSMUSG00000008575	-0.0849656159422273	-0.86209871453561	0.388633198711174	1	Nfib	NFIB	238_GCvsFLT_JC	FALSE
ENSMUSG00000008601	0.0497358863483505	0.224211395536548	0.822592816828807	1	Rab25	RAB25	238_GCvsFLT_JC	FALSE
ENSMUSG00000008604	0.0567340777391586	0.502147337163252	0.615563884099128	1	Ubqln4	UBQLN4	238_GCvsFLT_JC	FALSE
ENSMUSG00000008658	1.53927183921207	2.46528094442732	0.0136905858880374	0.591356118251423	Rbfox1	RBFOX1	238_GCvsFLT_JC	FALSE
ENSMUSG00000008668	0.144507295266498	0.807713164164792	0.419255723623109	1	Rps18		238_GCvsFLT_JC	FALSE
ENSMUSG00000008682	0.0975917482263267	0.830502153641928	0.406254930697929	1	Rpl10		238_GCvsFLT_JC	FALSE
ENSMUSG00000008683	0.114736111251136	0.620602233833341	0.534861369537549	1	Rps15a		238_GCvsFLT_JC	FALSE
ENSMUSG00000008690	0.0113713407386367	0.125800860021631	0.899889560984564	1	Ncaph2	NCAPH2	238_GCvsFLT_JC	FALSE
ENSMUSG00000008730	0.052500781079514	0.47558576189182	0.634369520954243	1	Hipk1	HIPK1	238_GCvsFLT_JC	FALSE
ENSMUSG00000008734	0.0170764778715006	0.0997646851742701	0.920531145281348	1	Gprc5b	GPRC5B	238_GCvsFLT_JC	FALSE
ENSMUSG00000008763	-0.142509118901816	-0.801171102460789	0.423032598087087	1	Man1a2	MAN1A2	238_GCvsFLT_JC	FALSE
ENSMUSG00000008813	2.8876069793528	2.50360442537437	0.0122935396290239	0.558092497656397	Tppp2	TPPP2	238_GCvsFLT_JC	FALSE
ENSMUSG00000008822	0.935075379959498	2.71401134787011	0.00664738890920563	0.386627934735025	Acyp1		238_GCvsFLT_JC	FALSE
ENSMUSG00000008845	-0.456483207884368	-2.13416875859741	0.0328289690659026	0.896077982738558	Cd163	CD163	238_GCvsFLT_JC	FALSE
ENSMUSG00000008855	0.199504722499494	1.05174099211932	0.292918398343721	1	Hdac5	HDAC5	238_GCvsFLT_JC	FALSE
ENSMUSG00000008859	0.0259008681674737	0.250473979381742	0.802220824934007	1	Rala	RALA	238_GCvsFLT_JC	FALSE
ENSMUSG00000008892	0.30500505603317	1.43553948237196	0.151133425798495	1	Vdac3	VDAC3	238_GCvsFLT_JC	FALSE
ENSMUSG00000008932	0.86739641332524	1.35953363519385	0.173977551648154	1	Slc1a7	SLC1A7	238_GCvsFLT_JC	FALSE
ENSMUSG00000008958	0.0847886836868226	0.709916283996411	0.477756051738621	1	Vps72	VPS72	238_GCvsFLT_JC	FALSE
ENSMUSG00000008976	-0.0399335872228947	-0.465605561556409	0.641497861335072	1	Gabpa	GABPA	238_GCvsFLT_JC	FALSE
ENSMUSG00000008999	0.125879416458375	0.506145969775588	0.612754181384817	1	Bmp7	BMP7	238_GCvsFLT_JC	FALSE
ENSMUSG00000009013	0.282403664539726	1.29982455359277	0.193661108036471	1	Dynll1	DYNLL1	238_GCvsFLT_JC	FALSE
ENSMUSG00000009030	-0.00745771752034325	-0.0574329283305353	0.954200333268097	1	Pdcl	PDCL	238_GCvsFLT_JC	FALSE
ENSMUSG00000009035	-0.216896995749878	-1.16902302484827	0.242394354831605	1	Tmem184b	TMEM184B	238_GCvsFLT_JC	FALSE
ENSMUSG00000009047	-2.49007419423925	-0.575258916134361	0.5651162024814	1	Gm5965		238_GCvsFLT_JC	FALSE
ENSMUSG00000009070	-0.78150646505437	-0.177318648099623	0.859258103822441	1	Rsph14	RSPH14	238_GCvsFLT_JC	FALSE
ENSMUSG00000009073	0.0144910959750052	0.097785276415926	0.922102799065242	1	Nf2	NF2	238_GCvsFLT_JC	FALSE
ENSMUSG00000009075	0.301237881206649	0.26223782976259	0.793138089672972	1	Cabp7	CABP7	238_GCvsFLT_JC	FALSE
ENSMUSG00000009076	0.183468125952128	0.991359422008425	0.321510106906113	1	Zmat5	ZMAT5	238_GCvsFLT_JC	FALSE
ENSMUSG00000009079	-0.0428149494079197	-0.285127799352443	0.775546232833712	1	Ewsr1	EWSR1	238_GCvsFLT_JC	FALSE
ENSMUSG00000009090	-0.0364257681392756	-0.193135764382082	0.846852643992698	1	Ap1b1	AP1B1	238_GCvsFLT_JC	FALSE
ENSMUSG00000009092	1.09932304727851	2.73027992999462	0.00632805670790968	0.374733229082103	Derl3	DERL3	238_GCvsFLT_JC	FALSE
ENSMUSG00000009093	2.09174663080439	0.789471942755337	0.429836222069053	1	Gstt4	GSTT4	238_GCvsFLT_JC	FALSE
ENSMUSG00000009097	0.0787741200549278	0.201839164082201	0.840042463087598	1	Tbx1	TBX1	238_GCvsFLT_JC	FALSE
ENSMUSG00000009108	-1.17316225094255	-1.0242003443067	0.305740656174693	1	Gnat2	GNAT2	238_GCvsFLT_JC	FALSE
ENSMUSG00000009112	0.196153669206863	1.27986232812734	0.200593558665198	1	Bcl2l13	BCL2L13	238_GCvsFLT_JC	FALSE
ENSMUSG00000009114	2.92188267947221	3.02261461437749	0.00250601163634171	0.20214641665237	2610028H24Rik	C21orf58	238_GCvsFLT_JC	FALSE
ENSMUSG00000009115	1.90151905484899	1.15108155911773	0.249698683780846	1	Spatc1l	SPATC1L	238_GCvsFLT_JC	FALSE
ENSMUSG00000009145	-0.122786366040133	-0.498638641674506	0.618033977597904	1	Dqx1	DQX1	238_GCvsFLT_JC	FALSE
ENSMUSG00000009185	-1.66822277575856	-3.81342619169605	0.000137053468737112	0.0271995573226112	Ccl8	CCL1	238_GCvsFLT_JC	FALSE
ENSMUSG00000009207	0.136418466438695	0.811424062584721	0.417122185294197	1	Lnpk	LNPK	238_GCvsFLT_JC	FALSE
ENSMUSG00000009210	0.481485944291318	0.686988901690638	0.492089722202053	1	Prr29	PRR29	238_GCvsFLT_JC	FALSE
ENSMUSG00000009216	-2.87188717468545	-1.90845556760041	0.056332360726296	1	Fam163b	FAM163B	238_GCvsFLT_JC	FALSE
ENSMUSG00000009246	-0.195923921579806	-0.0942957412897247	0.924874232801684	1	Trpm5	TRPM5	238_GCvsFLT_JC	FALSE
ENSMUSG00000009248	0.399143228148481	0.941787058946485	0.346301672008991	1	Ascl2	ASCL2	238_GCvsFLT_JC	FALSE
ENSMUSG00000009281	-0.161567952976309	-0.439822238170973	0.660065859873752	1	Rarres2	RARRES2	238_GCvsFLT_JC	FALSE
ENSMUSG00000009291	-0.0171092158247263	-0.092386547446389	0.926390927298379	1	Pttg1ip		238_GCvsFLT_JC	FALSE
ENSMUSG00000009292	-0.217378169891891	-0.61475271601387	0.538718040120153	1	Trpm2	TRPM2	238_GCvsFLT_JC	FALSE
ENSMUSG00000009293	0.253182598623332	1.70849355192279	0.0875448018197527	1	Ube2g2	UBE2G2	238_GCvsFLT_JC	FALSE
ENSMUSG00000009350	-0.401344682778618	-0.36731014556902	0.713387687143218	1	Mpo	MPO	238_GCvsFLT_JC	FALSE
ENSMUSG00000009356	0.992491644070834	0.946340393781862	0.343974996824516	1	Lpo	LPO	238_GCvsFLT_JC	FALSE
ENSMUSG00000009376	0.0959331945978782	0.44690159690528	0.654946110927022	1	Met	MET	238_GCvsFLT_JC	FALSE
ENSMUSG00000009378	-0.651623789157922	-2.06689149646423	0.0387443791962013	0.962774877961781	Slc16a12	SLC16A12	238_GCvsFLT_JC	FALSE
ENSMUSG00000009394	0.317288770365315	1.3129505374024	0.189199615884736	1	Syn2	SYN2	238_GCvsFLT_JC	FALSE
ENSMUSG00000009406	-0.150855769550956	-1.02023621059355	0.307616448082656	1	Elk1	ELK1	238_GCvsFLT_JC	FALSE
ENSMUSG00000009418	-0.218861765732745	-0.785263391324704	0.432299155166116	1	Nav1	NAV1	238_GCvsFLT_JC	FALSE
ENSMUSG00000009470	0.00101601763642123	0.010821261979099	0.991366050644298	1	Tnpo1	TNPO1	238_GCvsFLT_JC	FALSE
ENSMUSG00000009471	1.2453473386854	1.69327148598729	0.0904038030196938	1	Myod1	MYOD1	238_GCvsFLT_JC	FALSE
ENSMUSG00000009487	-2.00172685132481	-1.46837918200993	0.14200125321988	1	Otog	OTOG	238_GCvsFLT_JC	FALSE
ENSMUSG00000009535	-0.185701583631654	-1.09407366052755	0.273922673359153	1	Rnmt	RNMT	238_GCvsFLT_JC	FALSE
ENSMUSG00000009545	-0.336104630600554	-1.01333262589812	0.310901308748454	1	Kcnq1	KCNQ1	238_GCvsFLT_JC	FALSE
ENSMUSG00000009549	0.183420495530431	1.12265417150711	0.261584398740714	1	Srp14	SRP14	238_GCvsFLT_JC	FALSE
ENSMUSG00000009551	1.05412955541103	0.241558561331307	0.809122234505382	1	6330409D20Rik		238_GCvsFLT_JC	FALSE
ENSMUSG00000009555	0.0553955497124969	0.454582680779433	0.649409496956224	1	Cdk9	CDK9	238_GCvsFLT_JC	FALSE
ENSMUSG00000009563	-0.0368376368110282	-0.240704950074486	0.809783802154338	1	Tor2a	TOR2A	238_GCvsFLT_JC	FALSE
ENSMUSG00000009566	0.182278732034154	0.840664260298631	0.400536047909428	1	Fpgs	FPGS	238_GCvsFLT_JC	FALSE
ENSMUSG00000009569	-0.0907009159579788	-0.588326144901835	0.556313399937241	1	Mrtfb	MRTFB	238_GCvsFLT_JC	FALSE
ENSMUSG00000009575	-0.0775425017163217	-0.334600862654212	0.737926194083686	1	Cbx5	CBX5	238_GCvsFLT_JC	FALSE
ENSMUSG00000009580	-0.250208636729735	-0.118441711301907	0.905717677515991	1	Odam	ODAM	238_GCvsFLT_JC	FALSE
ENSMUSG00000009585	-0.283141228074704	-0.922927476087107	0.356045000877274	1	Apobec3	APOBEC3H	238_GCvsFLT_JC	FALSE
ENSMUSG00000009588	0.850293148127732	0.223533360798386	0.823120421740955	1	St6galnac1	ST6GALNAC1	238_GCvsFLT_JC	FALSE
ENSMUSG00000009614	-0.342979641530543	-0.567566694363461	0.570329227727057	1	Sardh	SARDH	238_GCvsFLT_JC	FALSE
ENSMUSG00000009621	0.0296579498791924	0.15051366262127	0.880359372315096	1	Vav2	VAV2	238_GCvsFLT_JC	FALSE
ENSMUSG00000009628	-0.00645941658884274	-0.0118834261802562	0.990518620875309	1	Tex15	TEX15	238_GCvsFLT_JC	FALSE
ENSMUSG00000009630	0.112029126561622	0.539018038509555	0.589874407896218	1	Ppp2cb	PPP2CB	238_GCvsFLT_JC	FALSE
ENSMUSG00000009633	0.30015462547194	0.571266400794213	0.567819073658681	1	G0s2	G0S2	238_GCvsFLT_JC	FALSE
ENSMUSG00000009640	0.146768266543157	1.12256274620046	0.261623244778713	1	Dmap1	DMAP1	238_GCvsFLT_JC	FALSE
ENSMUSG00000009647	0.0978934818451576	0.368872120838958	0.712223044568314	1	Mcu	MCU	238_GCvsFLT_JC	FALSE
ENSMUSG00000009654	0.103289361120828	0.0745425093704659	0.940578717646692	1	Oit3	OIT3	238_GCvsFLT_JC	FALSE
ENSMUSG00000009670	1.25630685039185	0.942439559955196	0.345967641415336	1	Tex11	TEX11	238_GCvsFLT_JC	FALSE
ENSMUSG00000009681	-0.0684849345275598	-0.37262583505451	0.709426941892993	1	Bcr	BCR	238_GCvsFLT_JC	FALSE
ENSMUSG00000009687	-0.0256428679762794	-0.120138125720584	0.904373731136653	1	Fxyd5		238_GCvsFLT_JC	FALSE
ENSMUSG00000009731	-0.95145777277253	-3.0261857114936	0.00247660139535465	0.20094678503966	Kcnd1	KCND1	238_GCvsFLT_JC	FALSE
ENSMUSG00000009733	0.015534341733482	0.0663204021742839	0.947122740396115	1	Tfcp2	TFCP2	238_GCvsFLT_JC	FALSE
ENSMUSG00000009739	0.381336955386935	1.37848085041621	0.168054876236402	1	Pou6f1	POU6F1	238_GCvsFLT_JC	FALSE
ENSMUSG00000009741	-0.0449531438072215	-0.263491222669798	0.792171987897995	1	Ubp1	UBP1	238_GCvsFLT_JC	FALSE
ENSMUSG00000009772	0.12419686376573	0.414974380068781	0.67816065834294	1	Nuak2	NUAK2	238_GCvsFLT_JC	FALSE
ENSMUSG00000009828	-0.178085620993182	-1.26218866704008	0.206880905703703	1	Cilk1	CILK1	238_GCvsFLT_JC	FALSE
ENSMUSG00000009863	0.0737978793598265	0.301195495917988	0.763265424191637	1	Sdhb	SDHB	238_GCvsFLT_JC	FALSE
ENSMUSG00000009876	0.106287397753015	0.28862580598974	0.772867745242548	1	Cox4i2	COX4I2	238_GCvsFLT_JC	FALSE
ENSMUSG00000009894	0.101044533815188	0.333249025315799	0.738946314121142	1	Snap47	SNAP47	238_GCvsFLT_JC	FALSE
ENSMUSG00000009900	-0.0135641327698437	-0.0531908898802849	0.957579814163637	1	Wnt3a	WNT3A	238_GCvsFLT_JC	FALSE
ENSMUSG00000009905	0.0552390367388908	0.168193226411112	0.86643126957774	1	Kdsr	KDSR	238_GCvsFLT_JC	FALSE
ENSMUSG00000009907	-0.0967435922251432	-0.433696417566412	0.664508908420759	1	Vps4b	VPS4B	238_GCvsFLT_JC	FALSE
ENSMUSG00000009927	0.231980407751521	1.15594706666644	0.247702809131119	1	Rps25	RPS25	238_GCvsFLT_JC	FALSE
ENSMUSG00000009941	0.41626575007274	0.190168915914838	0.849176768126949	1	Nxf2	NXF2	238_GCvsFLT_JC	FALSE
ENSMUSG00000009941	0.41626575007274	0.190168915914838	0.849176768126949	1	Nxf2	NXF2B	238_GCvsFLT_JC	FALSE
ENSMUSG00000009995	0.214964085731331	1.80825381523584	0.0705670063828253	1	Taz	TAFAZZIN	238_GCvsFLT_JC	FALSE
ENSMUSG00000010021	0.714944057376619	1.86101719479273	0.0627417485216659	1	Kif19a	KIF19	238_GCvsFLT_JC	FALSE
ENSMUSG00000010025	0.0684743892911486	0.299952242991784	0.764213583765108	1	Aldh3a2	ALDH3A2	238_GCvsFLT_JC	FALSE
ENSMUSG00000010044	0.145739630665557	0.180272943236844	0.856938295837347	1	Zmynd10	ZMYND10	238_GCvsFLT_JC	FALSE
ENSMUSG00000010045	0.16249144173145	1.31610879135201	0.188137530671614	1	Tmem115	TMEM115	238_GCvsFLT_JC	FALSE
ENSMUSG00000010047	0.305213815284915	1.97056670725538	0.0487734578594809	1	Hyal2	HYAL2	238_GCvsFLT_JC	FALSE
ENSMUSG00000010048	0.27870893092397	1.20637888628311	0.227671433237018	1	Ifrd2	IFRD2	238_GCvsFLT_JC	FALSE
ENSMUSG00000010051	-0.00254323356524001	-0.0145870549459723	0.98836162681221	1	Hyal1	HYAL1	238_GCvsFLT_JC	FALSE
ENSMUSG00000010054	0.110058638413004	0.875608406445991	0.38124295379596	1	Tusc2	TUSC2	238_GCvsFLT_JC	FALSE
ENSMUSG00000010057	0.211412877511248	0.897195576079292	0.369614565433645	1	Nprl2	NPRL2	238_GCvsFLT_JC	FALSE
ENSMUSG00000010064	0.222747642363822	0.445216876054077	0.656163032068624	1	Slc38a3	SLC38A3	238_GCvsFLT_JC	FALSE
ENSMUSG00000010066	0.239569738727075	0.71185636035593	0.476553727894213	1	Cacna2d2	CACNA2D2	238_GCvsFLT_JC	FALSE
ENSMUSG00000010067	-0.229963436928047	-1.84996743861896	0.0643182427962467	1	Rassf1	RASSF1	238_GCvsFLT_JC	FALSE
ENSMUSG00000010080	-0.0530710246954804	-0.243515059572169	0.807606420323221	1	Epn3	EPN3	238_GCvsFLT_JC	FALSE
ENSMUSG00000010086	-1.19572672414318	-2.83717031560212	0.00455153254967047	0.30522286312539	Rnf112	RNF112	238_GCvsFLT_JC	FALSE
ENSMUSG00000010095	-0.0170461838096216	-0.0631369142549278	0.949657479598361	1	Slc3a2	SLC3A2	238_GCvsFLT_JC	FALSE
ENSMUSG00000010097	-0.15322789882057	-0.836367709726765	0.402948072318384	1	Nxf1	NXF1	238_GCvsFLT_JC	FALSE
ENSMUSG00000010110	-0.128756974189258	-1.02410482828936	0.305785764117284	1	Stx5a	STX5	238_GCvsFLT_JC	FALSE
ENSMUSG00000010122	0.131434564674751	0.211161274919557	0.832761427535359	1	Slc47a1	SLC47A1	238_GCvsFLT_JC	FALSE
ENSMUSG00000010136	2.02647203584684	1.04736468222918	0.29493141420862	1	Pifo	PIFO	238_GCvsFLT_JC	FALSE
ENSMUSG00000010142	-0.890610207311754	-2.14511625682654	0.0319435529505642	0.886810999304322	Tnfrsf13b	TNFRSF13B	238_GCvsFLT_JC	FALSE
ENSMUSG00000010154	0.084965404166413	0.199156405809085	0.842140399393933	1	Spire2	SPIRE2	238_GCvsFLT_JC	FALSE
ENSMUSG00000010175	-0.305546265780063	-0.681568167224856	0.495512049295953	1	Prox1	PROX1	238_GCvsFLT_JC	FALSE
ENSMUSG00000010205	-0.0627608199914102	-0.376067260294348	0.706866893264943	1	Raver1	RAVER1	238_GCvsFLT_JC	FALSE
ENSMUSG00000010277	-0.120478940001609	-1.85436234076497	0.0636873387661874	1	2610507B11Rik	KIAA0100	238_GCvsFLT_JC	FALSE
ENSMUSG00000010290	0.0683112969590809	0.486072455833201	0.626915795126359	1	AI597479	C2orf49	238_GCvsFLT_JC	FALSE
ENSMUSG00000010307	-0.195649172017982	-0.853453014295578	0.393408133050584	1	Tmem86a	TMEM86A	238_GCvsFLT_JC	FALSE
ENSMUSG00000010311	0.241452403511016	0.344226168019399	0.730676204221655	1	Optc	OPTC	238_GCvsFLT_JC	FALSE
ENSMUSG00000010342	-0.102604553285561	-0.138201493017974	0.890081175163617	1	Tex14	TEX14	238_GCvsFLT_JC	FALSE
ENSMUSG00000010358	0.029531402071538	0.145377147004195	0.884413107016808	1	Ifi35	IFI35	238_GCvsFLT_JC	FALSE
ENSMUSG00000010362	0.195399174512435	1.23865551150119	0.21547310085831	1	Rdm1	RDM1	238_GCvsFLT_JC	FALSE
ENSMUSG00000010376	0.0723186001707713	0.493872875177561	0.621395962113092	1	Nedd8	NEDD8	238_GCvsFLT_JC	FALSE
ENSMUSG00000010392	0.0367772895234622	0.241271291640547	0.809344859679636	1	Gosr1	GOSR1	238_GCvsFLT_JC	FALSE
ENSMUSG00000010406	0.0373020092812777	0.277898916488389	0.781089955671613	1	Mrpl52	MRPL52	238_GCvsFLT_JC	FALSE
ENSMUSG00000010435	-1.10274293488494	-0.250205078471068	0.802428758088328	1	Spaca7	SPACA7	238_GCvsFLT_JC	FALSE
ENSMUSG00000010453	0.150108843232546	1.61123010802696	0.107129577803478	1	Kansl3	KANSL3	238_GCvsFLT_JC	FALSE
ENSMUSG00000010461	-0.0206399557671165	-0.0340453368441248	0.972840998064512	1	Eya4	EYA4	238_GCvsFLT_JC	FALSE
ENSMUSG00000010476	0.391967233290556	1.12214295285487	0.26180166351626	1	Ebf3	EBF3	238_GCvsFLT_JC	FALSE
ENSMUSG00000010492	0.710068225925689	1.02639552447589	0.304705186769694	1	Uckl1os		238_GCvsFLT_JC	FALSE
ENSMUSG00000010505	-1.61761292461844	-0.64509086618958	0.518868302568373	1	Myt1	MYT1	238_GCvsFLT_JC	FALSE
ENSMUSG00000010517	0.179742423334176	1.10015121097015	0.271266244093886	1	Faf1	FAF1	238_GCvsFLT_JC	FALSE
ENSMUSG00000010529	-1.45972892270528	-1.66192977239289	0.0965268563290161	1	Gm266		238_GCvsFLT_JC	FALSE
ENSMUSG00000010538	0.198202094449034	0.68256212409902	0.49488357444462	1	Tsacc	TSACC	238_GCvsFLT_JC	FALSE
ENSMUSG00000010554	0.111549064636562	0.519364839368466	0.603506345629024	1	Mettl16	METTL16	238_GCvsFLT_JC	FALSE
ENSMUSG00000010592	-1.19880378352341	-0.600533626213252	0.548150657677748	1	Dazl	DAZ4	238_GCvsFLT_JC	FALSE
ENSMUSG00000010592	-1.19880378352341	-0.600533626213252	0.548150657677748	1	Dazl	DAZ3	238_GCvsFLT_JC	FALSE
ENSMUSG00000010592	-1.19880378352341	-0.600533626213252	0.548150657677748	1	Dazl	DAZ1	238_GCvsFLT_JC	FALSE
ENSMUSG00000010592	-1.19880378352341	-0.600533626213252	0.548150657677748	1	Dazl	DAZ2	238_GCvsFLT_JC	FALSE
ENSMUSG00000010592	-1.19880378352341	-0.600533626213252	0.548150657677748	1	Dazl	DAZL	238_GCvsFLT_JC	FALSE
ENSMUSG00000010601	-0.611500768835977	-1.09748329095472	0.272430181044541	1	Apol7a	APOL3	238_GCvsFLT_JC	FALSE
ENSMUSG00000010601	-0.611500768835977	-1.09748329095472	0.272430181044541	1	Apol7a	APOL4	238_GCvsFLT_JC	FALSE
ENSMUSG00000010601	-0.611500768835977	-1.09748329095472	0.272430181044541	1	Apol7a	APOL2	238_GCvsFLT_JC	FALSE
ENSMUSG00000010601	-0.611500768835977	-1.09748329095472	0.272430181044541	1	Apol7a	APOL1	238_GCvsFLT_JC	FALSE
ENSMUSG00000010607	0.188641923088186	0.822937840655546	0.410543342453386	1	Pigyl	PIGY	238_GCvsFLT_JC	FALSE
ENSMUSG00000010608	0.0472911569941622	0.297417888740791	0.766147488022	1	Rbm25	RBM25	238_GCvsFLT_JC	FALSE
ENSMUSG00000010609	0.0507143927358968	0.374571382792759	0.70797925924777	1	Psen2	PSEN2	238_GCvsFLT_JC	FALSE
ENSMUSG00000010651	1.1295732981281	1.96957308889221	0.0488873183870144	1	Acaa1b	ACAA1	238_GCvsFLT_JC	FALSE
ENSMUSG00000010660	0.0382599723875947	0.159862221088332	0.872989608921485	1	Plcd1	PLCD1	238_GCvsFLT_JC	FALSE
ENSMUSG00000010663	-0.125618915249773	-0.566889460378207	0.570789285291835	1	Fads1	FADS1	238_GCvsFLT_JC	FALSE
ENSMUSG00000010721	0.302525148025302	1.22362122491302	0.221095148960325	1	Lmbr1	LMBR1	238_GCvsFLT_JC	FALSE
ENSMUSG00000010751	-0.0342210778502685	-0.0839201829180727	0.933119892515692	1	Tnfrsf22	TNFRSF10B	238_GCvsFLT_JC	FALSE
ENSMUSG00000010751	-0.0342210778502685	-0.0839201829180727	0.933119892515692	1	Tnfrsf22	TNFRSF10C	238_GCvsFLT_JC	FALSE
ENSMUSG00000010751	-0.0342210778502685	-0.0839201829180727	0.933119892515692	1	Tnfrsf22	TNFRSF10D	238_GCvsFLT_JC	FALSE
ENSMUSG00000010755	-0.0952907169684675	-0.315543188559947	0.752349264871658	1	Cars	CARS1	238_GCvsFLT_JC	FALSE
ENSMUSG00000010760	-0.388209547568136	-0.450763021189411	0.652160355649653	1	Phlda2	PHLDA2	238_GCvsFLT_JC	FALSE
ENSMUSG00000010797	-0.117542566785884	-0.229334428778602	0.818608996155815	1	Wnt2	WNT2	238_GCvsFLT_JC	FALSE
ENSMUSG00000010803	0.106184008972115	0.054132346425045	0.956829721299583	1	Gabra1	GABRA1	238_GCvsFLT_JC	FALSE
ENSMUSG00000010825	-0.121961408333272	-0.21728514054561	0.827986136602156	1	Grid2ip	GRID2IP	238_GCvsFLT_JC	FALSE
ENSMUSG00000010830	-1.88045772306792	-6.00157857267946	1.95408340917191e-09	2.39147241225822e-06	Kdelr3	KDELR3	238_GCvsFLT_JC	FALSE
ENSMUSG00000010911	0.1969394381605	0.772997670104159	0.439523759515884	1	Apip	APIP	238_GCvsFLT_JC	FALSE
ENSMUSG00000010914	0.0759440263817897	0.406850267533527	0.684117964480427	1	Pdhx	PDHX	238_GCvsFLT_JC	FALSE
ENSMUSG00000010936	-0.0785862814068019	-0.591267421327446	0.554341254637061	1	Vac14	VAC14	238_GCvsFLT_JC	FALSE
ENSMUSG00000011008	-0.266789201289209	-0.772135215776558	0.4400343466845	1	Mcoln2	MCOLN2	238_GCvsFLT_JC	FALSE
ENSMUSG00000011034	0.330567463447074	0.551705015533045	0.581150473102495	1	Slc5a1	SLC5A1	238_GCvsFLT_JC	FALSE
ENSMUSG00000011096	0.300698672736322	1.62563283915683	0.104027784974033	1	Akt1s1	AKT1S1	238_GCvsFLT_JC	FALSE
ENSMUSG00000011114	0.0198867741241804	0.113780385224494	0.909411887925991	1	Tbrg1	TBRG1	238_GCvsFLT_JC	FALSE
ENSMUSG00000011118	-0.704193977955009	-1.06787722415665	0.285575897554126	1	Panx3	PANX3	238_GCvsFLT_JC	FALSE
ENSMUSG00000011148	1.0374613487511	1.58261052103032	0.11351026400155	1	Adssl1	ADSS1	238_GCvsFLT_JC	FALSE
ENSMUSG00000011154	-0.0624417365225841	-0.0206638177278884	0.983513832123399	1	Cfap161	CFAP161	238_GCvsFLT_JC	FALSE
ENSMUSG00000011158	0.14844068431394	1.35358755746875	0.175867998736437	1	Brf1	BRF1	238_GCvsFLT_JC	FALSE
ENSMUSG00000011171	-0.0122883182334146	-0.0331993114940562	0.973515647169337	1	Vipr2	VIPR2	238_GCvsFLT_JC	FALSE
ENSMUSG00000011179	0.112910329345927	0.257630236287567	0.796692292043436	1	Odc1	ODC1	238_GCvsFLT_JC	FALSE
ENSMUSG00000011254	-0.248477585669174	-1.03386023734567	0.30120150611848	1	Thg1l	THG1L	238_GCvsFLT_JC	FALSE
ENSMUSG00000011256	-0.143935664149126	-0.647263054499993	0.517461708401094	1	Adam19		238_GCvsFLT_JC	FALSE
ENSMUSG00000011257	0.319765248994739	1.20029002292815	0.230026723226534	1	Pabpc4	PABPC4	238_GCvsFLT_JC	FALSE
ENSMUSG00000011263	0.194339666986012	1.22267197758242	0.221453615115527	1	Exoc3l2	EXOC3L2	238_GCvsFLT_JC	FALSE
ENSMUSG00000011267	0.291710051725411	1.55383290636141	0.120224279081307	1	Zfp296	ZNF296	238_GCvsFLT_JC	FALSE
ENSMUSG00000011305	1.01688620708387	1.79413943328233	0.0727909163894536	1	Plin5	PLIN5	238_GCvsFLT_JC	FALSE
ENSMUSG00000011306	-0.122350293326831	-0.776434470751389	0.437492498175756	1	Sugp1	SUGP1	238_GCvsFLT_JC	FALSE
ENSMUSG00000011382	0.157113567944043	0.513034591517663	0.60792712381078	1	Dhdh	DHDH	238_GCvsFLT_JC	FALSE
ENSMUSG00000011427	0.14759798958078	1.2600271135313	0.207659581411316	1	Zfp790	ZNF420	238_GCvsFLT_JC	FALSE
ENSMUSG00000011463	6.8563261955444	1.61318648333251	0.106703999135622	1	Cpb1	CPB1	238_GCvsFLT_JC	FALSE
ENSMUSG00000011589	-1.68475469498444	-0.614249985107052	0.539050147296228	1	Fsd1	FSD1	238_GCvsFLT_JC	FALSE
ENSMUSG00000011632	0.240338655762607	0.177153668888781	0.859387686846661	1	Pinlyp	PINLYP	238_GCvsFLT_JC	FALSE
ENSMUSG00000011658	0.0819305335051221	0.279240776302185	0.780060052725294	1	Fuz	FUZ	238_GCvsFLT_JC	FALSE
ENSMUSG00000011751	0.399689771934306	0.717667808064445	0.472962136980872	1	Sptbn4	SPTBN4	238_GCvsFLT_JC	FALSE
ENSMUSG00000011752	0.00597790422390165	0.0274361007302067	0.978111904859261	1	Pgam1	PGAM1	238_GCvsFLT_JC	FALSE
ENSMUSG00000011752	0.00597790422390165	0.0274361007302067	0.978111904859261	1	Pgam1	PGAM4	238_GCvsFLT_JC	FALSE
ENSMUSG00000011831	-0.176544312479698	-1.45067073477217	0.146871568300616	1	Evi5	EVI5	238_GCvsFLT_JC	FALSE
ENSMUSG00000011832	-0.0235368123630298	-0.166631090745364	0.867660328821935	1	Evi5l	EVI5L	238_GCvsFLT_JC	FALSE
ENSMUSG00000011837	-0.111230743064343	-0.848754276336474	0.39601803757397	1	Snapc2	SNAPC2	238_GCvsFLT_JC	FALSE
ENSMUSG00000011877	0.0204910092769543	0.11186107044132	0.910933564104174	1	Git1	GIT1	238_GCvsFLT_JC	FALSE
ENSMUSG00000011884	0.150694642324855	0.539483512470538	0.589553270486583	1	Gltp	GLTP	238_GCvsFLT_JC	FALSE
ENSMUSG00000011958	0.0449661114055871	0.399513289402914	0.689515033622607	1	Bnip2	BNIP2	238_GCvsFLT_JC	FALSE
ENSMUSG00000011960	0.181188929760004	1.18245009133778	0.23702715755683	1	Ccnt1	CCNT1	238_GCvsFLT_JC	FALSE
ENSMUSG00000012017	-0.348044066666875	-1.01795291373612	0.308700333486095	1	Scarf2	SCARF2	238_GCvsFLT_JC	FALSE
ENSMUSG00000012076	-0.0341975788229729	-0.327412162818739	0.74335616837916	1	Brms1l	BRMS1L	238_GCvsFLT_JC	FALSE
ENSMUSG00000012114	-0.0712065483407703	-0.461515976439047	0.644428461784489	1	Med15	MED15	238_GCvsFLT_JC	FALSE
ENSMUSG00000012117	-0.0315423294255751	-0.26147944978476	0.793722795114386	1	Dhdds	DHDDS	238_GCvsFLT_JC	FALSE
ENSMUSG00000012123	0.244835914290813	0.896909088879841	0.369767429803879	1	Crybg2	CRYBG2	238_GCvsFLT_JC	FALSE
ENSMUSG00000012126	0.13573798590757	0.330352166278718	0.741133880269124	1	Ubxn11	UBXN11	238_GCvsFLT_JC	FALSE
ENSMUSG00000012187	-0.415454486620266	-0.602850742981491	0.546607986565179	1	Mogat1	MOGAT1	238_GCvsFLT_JC	FALSE
ENSMUSG00000012211	0.585169369913973	0.752653634735271	0.451658078479027	1	Tex22	TEX22	238_GCvsFLT_JC	FALSE
ENSMUSG00000012282	-1.53450014283402	-1.17739195536862	0.239039099274943	1	Wnt8a	WNT8A	238_GCvsFLT_JC	FALSE
ENSMUSG00000012296	0.198394019325809	0.816725153554106	0.414085513347578	1	Tjap1	TJAP1	238_GCvsFLT_JC	FALSE
ENSMUSG00000012350	0.206955300801237	0.378047581936915	0.705395247069546	1	Ehf	EHF	238_GCvsFLT_JC	FALSE
ENSMUSG00000012396	-2.09676767935018	-0.996193204389877	0.319156280603604	1	Nanog	NANOG	238_GCvsFLT_JC	FALSE
ENSMUSG00000012396	-2.09676767935018	-0.996193204389877	0.319156280603604	1	Nanog	NANOGP8	238_GCvsFLT_JC	FALSE
ENSMUSG00000012405	0.131490333388601	0.628219964395372	0.529859853566704	1	Rpl15	RPL15	238_GCvsFLT_JC	FALSE
ENSMUSG00000012422	-0.193550962046654	-1.31594187261744	0.188193553227068	1	Tmem167	TMEM167A	238_GCvsFLT_JC	FALSE
ENSMUSG00000012428	-0.028152396653409	-0.0869961373219578	0.930674582438583	1	Steap4	STEAP4	238_GCvsFLT_JC	FALSE
ENSMUSG00000012429	-0.11234300117806	-0.486110329716498	0.626888943456645	1	Mplkip	MPLKIP	238_GCvsFLT_JC	FALSE
ENSMUSG00000012443	-0.805493579601692	-1.32035231381132	0.186717416886088	1	Kif11	KIF11	238_GCvsFLT_JC	TRUE
ENSMUSG00000012483	-0.278027042840063	-1.00333967235915	0.315697000776153	1	Rpa3	RPA3	238_GCvsFLT_JC	FALSE
ENSMUSG00000012519	-0.410350764134345	-1.72752676054999	0.0840731034031969	1	Mlkl	MLKL	238_GCvsFLT_JC	FALSE
ENSMUSG00000012535	-0.0161054791302332	-0.155405596713396	0.876501572231194	1	Tnpo3	TNPO3	238_GCvsFLT_JC	FALSE
ENSMUSG00000012609	-0.0950185212941604	-0.530789387455447	0.595564735020319	1	Ttll5		238_GCvsFLT_JC	FALSE
ENSMUSG00000012640	0.108424354502051	0.683030457137799	0.494587597098092	1	Zfp715		238_GCvsFLT_JC	FALSE
ENSMUSG00000012705	-0.952485611770348	-2.12222445451127	0.0338188939112497	0.907978566692162	Retn	RETN	238_GCvsFLT_JC	FALSE
ENSMUSG00000012777	-1.38319775736326	-1.14245998526718	0.253262869687137	1	Acp4	ACP4	238_GCvsFLT_JC	FALSE
ENSMUSG00000012819	0.0239887036330096	0.0491846710301733	0.960772127226978	1	Cdh23	CDH23	238_GCvsFLT_JC	FALSE
ENSMUSG00000012848	0.117528158457585	1.02582520958094	0.304973980977741	1	Rps5	RPS5	238_GCvsFLT_JC	FALSE
ENSMUSG00000012889	-0.227807227720447	-0.32060008687281	0.748513471768547	1	Podnl1	PODNL1	238_GCvsFLT_JC	FALSE
ENSMUSG00000013033	-0.271759829754187	-0.984657620440319	0.324792276170046	1	Adgrl1	ADGRL1	238_GCvsFLT_JC	FALSE
ENSMUSG00000013076	0.171477099861016	1.06259795271243	0.287964315854993	1	Amotl1	AMOTL1	238_GCvsFLT_JC	FALSE
ENSMUSG00000013089	-0.0780814271562895	-0.375219944752693	0.707496898248149	1	Etv5	ETV5	238_GCvsFLT_JC	FALSE
ENSMUSG00000013091	2.08463313994661	0.764661199560003	0.444473316349553	1	Tmem190	TMEM190	238_GCvsFLT_JC	FALSE
ENSMUSG00000013150	0.0394285033768685	0.234244193631085	0.814795407677766	1	Gfod2	GFOD2	238_GCvsFLT_JC	FALSE
ENSMUSG00000013155	0.0519729306338958	0.151127185575447	0.879875387801047	1	Enkd1	ENKD1	238_GCvsFLT_JC	FALSE
ENSMUSG00000013158	-1.6074721843283	-0.366169604538112	0.714238521572781	1	4933405L10Rik	C16orf86	238_GCvsFLT_JC	FALSE
ENSMUSG00000013160	-0.0606926727913504	-0.418025323615545	0.675928602271378	1	Atp6v0d1	ATP6V0D1	238_GCvsFLT_JC	FALSE
ENSMUSG00000013236	0.0238730749804478	0.204828997794171	0.837705730351195	1	Ptprs	PTPRS	238_GCvsFLT_JC	FALSE
ENSMUSG00000013275	-0.0454522898442628	-0.280139468547047	0.779370504953595	1	Slc41a1	SLC41A1	238_GCvsFLT_JC	FALSE
ENSMUSG00000013338	0.784942559381279	0.721255345422802	0.47075242561576	1	Fer1l4		238_GCvsFLT_JC	FALSE
ENSMUSG00000013367	-0.336117687967486	-0.551266693838713	0.581450866644166	1	Iglon5	IGLON5	238_GCvsFLT_JC	FALSE
ENSMUSG00000013415	-1.06309006575844	-0.728219864929589	0.466479007477749	1	Igf2bp1	IGF2BP1	238_GCvsFLT_JC	FALSE
ENSMUSG00000013418	0.064308145653912	0.0842803727145043	0.932833517178433	1	B4galnt2	B4GALNT2	238_GCvsFLT_JC	FALSE
ENSMUSG00000013419	-0.432719324030258	-2.01193366030876	0.0442269305639706	1	Zfp651	ZBTB47	238_GCvsFLT_JC	FALSE
ENSMUSG00000013465	-0.0614670703037162	-0.546550284620774	0.584687732347728	1	Nelfb	NELFB	238_GCvsFLT_JC	FALSE
ENSMUSG00000013483	0.142238954484143	0.422315524219009	0.672794728343712	1	Card14	CARD14	238_GCvsFLT_JC	FALSE
ENSMUSG00000013495	0.118062623511776	0.880332665716404	0.378679121618215	1	Tmem175	TMEM175	238_GCvsFLT_JC	FALSE
ENSMUSG00000013523	-0.535744214314345	-1.05493021225346	0.291457243425045	1	Bcas1	BCAS1	238_GCvsFLT_JC	FALSE
ENSMUSG00000013539	0.0114626310933165	0.0661007119835737	0.947297644012074	1	Tango2	TANGO2	238_GCvsFLT_JC	FALSE
ENSMUSG00000013562	-0.0599305641921621	-0.0171598690501887	0.986309077330124	1	4833413E03Rik		238_GCvsFLT_JC	FALSE
ENSMUSG00000013584	0.153824903691519	0.447084827334023	0.654813813620162	1	Aldh1a2	ALDH1A2	238_GCvsFLT_JC	FALSE
ENSMUSG00000013593	0.109353178130098	0.613364339871472	0.539635459548697	1	Ndufs2	NDUFS2	238_GCvsFLT_JC	FALSE
ENSMUSG00000013611	-3.25247893399595	-1.32495498686152	0.185186081429601	1	Snx31	SNX31	238_GCvsFLT_JC	FALSE
ENSMUSG00000013622	0.0647800600189638	0.473851959292572	0.635605479207325	1	Atraid	ATRAID	238_GCvsFLT_JC	FALSE
ENSMUSG00000013629	-0.472358908962662	-1.85213006409765	0.0640071483218674	1	Cad	CAD	238_GCvsFLT_JC	FALSE
ENSMUSG00000013643	1.81915063250541	0.522677980846881	0.601198363776693	1	Lypd8	LYPD8	238_GCvsFLT_JC	FALSE
ENSMUSG00000013646	0.102143525251935	0.362654302059118	0.716863140566649	1	Sh3bp5l	SH3BP5L	238_GCvsFLT_JC	FALSE
ENSMUSG00000013662	0.0527455251184874	0.54106249484321	0.5884645080345	1	Atad1	ATAD1	238_GCvsFLT_JC	FALSE
ENSMUSG00000013663	0.0317432834502367	0.344729487643949	0.730297747563851	1	Pten	PTEN	238_GCvsFLT_JC	FALSE
ENSMUSG00000013698	-0.137373785238924	-0.549117770741399	0.582924630535458	1	Pea15a	PEA15	238_GCvsFLT_JC	FALSE
ENSMUSG00000013701	0.227365899685923	1.20956340433294	0.226446467766487	1	Timm23	TIMM23	238_GCvsFLT_JC	FALSE
ENSMUSG00000013707	-0.187867631674263	-0.616729732643042	0.537413006407302	1	Tnfaip8l2	TNFAIP8L2	238_GCvsFLT_JC	FALSE
ENSMUSG00000013736	-0.0300327368701507	-0.168338211060822	0.866317214685521	1	Trnt1	TRNT1	238_GCvsFLT_JC	FALSE
ENSMUSG00000013766	0.0883420115338267	0.298605761962369	0.765240868521154	1	Ly6g6e	LY6G6E	238_GCvsFLT_JC	FALSE
ENSMUSG00000013787	-0.0218790606471552	-0.200482336419862	0.841103371064878	1	Ehmt2	EHMT2	238_GCvsFLT_JC	FALSE
ENSMUSG00000013822	0.0420660753477844	0.332660222899656	0.739390778500166	1	Elof1	ELOF1	238_GCvsFLT_JC	FALSE
ENSMUSG00000013833	0.184697023857425	1.09042247940974	0.275527084085638	1	Med16	MED16	238_GCvsFLT_JC	FALSE
ENSMUSG00000013846	-0.273753959184105	-1.29120828810764	0.196631461924141	1	St3gal1	ST3GAL1	238_GCvsFLT_JC	FALSE
ENSMUSG00000013858	0.23536789796762	1.88402730625921	0.0595612819826469	1	Tmem259	TMEM259	238_GCvsFLT_JC	FALSE
ENSMUSG00000013878	0.0962287453263993	0.634884391763276	0.525503817469974	1	Rnf170	RNF170	238_GCvsFLT_JC	FALSE
ENSMUSG00000013921	-0.0348805469302824	-0.104964150907574	0.916404254968838	1	Clip3	CLIP3	238_GCvsFLT_JC	FALSE
ENSMUSG00000013928	-0.437757483585424	-0.601519273399336	0.547494178686597	1	1700020L13Rik		238_GCvsFLT_JC	FALSE
ENSMUSG00000013936	-6.82241959212986	-3.41300131296447	0.000642516326112003	0.0820521283937467	Myl2	MYL2	238_GCvsFLT_JC	FALSE
ENSMUSG00000013973	0.126782262267645	1.3528256298786	0.176111342753442	1	Dedd	DEDD	238_GCvsFLT_JC	FALSE
ENSMUSG00000013974	-0.354289936448339	-0.424975535361265	0.67085450915688	1	Mcemp1	MCEMP1	238_GCvsFLT_JC	FALSE
ENSMUSG00000013997	0.0493221207461647	0.331628506831912	0.740169791277819	1	Nit1	NIT1	238_GCvsFLT_JC	FALSE
ENSMUSG00000014030	-0.388379079338766	-0.335495548994222	0.737251301754121	1	Pax5	PAX5	238_GCvsFLT_JC	FALSE
ENSMUSG00000014039	-0.137061773236383	-0.640118669510736	0.522095452355866	1	Prdm15	PRDM15	238_GCvsFLT_JC	FALSE
ENSMUSG00000014074	-0.00360614592200119	-0.0275629578656742	0.978010725773778	1	Rnf168	RNF168	238_GCvsFLT_JC	FALSE
ENSMUSG00000014075	-0.254706875624621	-1.13111962519303	0.258004745190649	1	Dynlt2b	DYNLT2B	238_GCvsFLT_JC	FALSE
ENSMUSG00000014077	0.184742179382258	1.38108613972017	0.167252476697874	1	Chp1	CHP1	238_GCvsFLT_JC	FALSE
ENSMUSG00000014104	0.977263278102271	0.612032868551314	0.540516011278715	1	Sval2		238_GCvsFLT_JC	FALSE
ENSMUSG00000014158	-0.28912616250683	-1.26609740464552	0.20547821169518	1	Trpv4	TRPV4	238_GCvsFLT_JC	FALSE
ENSMUSG00000014164	0.0841454960599989	0.282782515477492	0.777343558143745	1	Klhl3	KLHL3	238_GCvsFLT_JC	FALSE
ENSMUSG00000014177	-0.192348381667936	-1.23326702869748	0.217476154860188	1	Tvp23b	TVP23C-CDRT4	238_GCvsFLT_JC	FALSE
ENSMUSG00000014195	0.0591251082947834	0.309433395566698	0.756991870052748	1	Dnajc7	DNAJC7	238_GCvsFLT_JC	FALSE
ENSMUSG00000014198	1.23286958129626	1.11424796550353	0.265172823185588	1	Zfp385c	ZNF385C	238_GCvsFLT_JC	FALSE
ENSMUSG00000014226	0.101452176027195	0.598660629424469	0.54939921645119	1	Cacybp	CACYBP	238_GCvsFLT_JC	FALSE
ENSMUSG00000014232	0.1253918374002	0.900448772284799	0.367881475553733	1	Cluap1	CLUAP1	238_GCvsFLT_JC	FALSE
ENSMUSG00000014243	0.655813584295804	1.91927194322842	0.0549499268301469	1	Zswim7	ZSWIM7	238_GCvsFLT_JC	FALSE
ENSMUSG00000014245	0.167725335311485	0.854066368743704	0.393068216949614	1	Pigl	PIGL	238_GCvsFLT_JC	FALSE
ENSMUSG00000014294	0.17473481878513	1.19651937227344	0.231493943397204	1	Ndufa2	NDUFA2	238_GCvsFLT_JC	FALSE
ENSMUSG00000014301	0.189925349517138	0.709993778766936	0.477707994103086	1	Pam16	PAM16	238_GCvsFLT_JC	FALSE
ENSMUSG00000014303	-0.334007030515831	-1.29780239309254	0.194355247098866	1	Glis2	GLIS2	238_GCvsFLT_JC	FALSE
ENSMUSG00000014313	0.0467254331261381	0.241905181093604	0.808853635417809	1	Cox6c	COX6C	238_GCvsFLT_JC	FALSE
ENSMUSG00000014329	-0.251649295109939	-0.87734659455337	0.380298411236912	1	Bicc1	BICC1	238_GCvsFLT_JC	FALSE
ENSMUSG00000014349	0.0576098982172279	0.47151861150074	0.637270432113644	1	Ube2z	UBE2Z	238_GCvsFLT_JC	FALSE
ENSMUSG00000014353	-0.00369352052034897	-0.0358726967529405	0.971383866685023	1	Tmem87b	TMEM87B	238_GCvsFLT_JC	FALSE
ENSMUSG00000014355	-0.0246394764074753	-0.18036984582455	0.856862225609231	1	Anapc1	ANAPC1	238_GCvsFLT_JC	FALSE
ENSMUSG00000014361	-0.231491604998474	-1.16923117906623	0.242310502374183	1	Mertk	MERTK	238_GCvsFLT_JC	FALSE
ENSMUSG00000014402	-0.0628543178551338	-0.427061124862035	0.669334807192318	1	Tsg101	TSG101	238_GCvsFLT_JC	FALSE
ENSMUSG00000014418	-0.0688271195104817	-0.587862977855374	0.556624268071125	1	Hps5	HPS5	238_GCvsFLT_JC	FALSE
ENSMUSG00000014426	0.0879963309430087	0.679405156423669	0.49688118358568	1	Map3k4	MAP3K4	238_GCvsFLT_JC	FALSE
ENSMUSG00000014444	0.353327328405766	3.07139475514662	0.00213061260629353	0.185545902241018	Piezo1	PIEZO1	238_GCvsFLT_JC	FALSE
ENSMUSG00000014453	0.636008255336408	0.695469935638175	0.486760845862536	1	Blk	BLK	238_GCvsFLT_JC	FALSE
ENSMUSG00000014470	0.151652870122093	0.750305794595264	0.453070553476219	1	Rnf166	RNF166	238_GCvsFLT_JC	FALSE
ENSMUSG00000014496	0.0116646993677761	0.0552122265735858	0.955969388397455	1	Ankrd28	ANKRD28	238_GCvsFLT_JC	FALSE
ENSMUSG00000014498	-0.0138677677513878	-0.0927874489158837	0.926072422305942	1	Ankrd52	ANKRD52	238_GCvsFLT_JC	FALSE
ENSMUSG00000014503	0.187324769152584	0.381240323062363	0.703024930894836	1	Pkd2l2	PKD2L2	238_GCvsFLT_JC	FALSE
ENSMUSG00000014504	0.173515806077397	0.904931251486035	0.365501809533833	1	Srp19	SRP19	238_GCvsFLT_JC	FALSE
ENSMUSG00000014543	-0.461889386053608	-0.384029642696331	0.700956477216389	1	Klra17		238_GCvsFLT_JC	FALSE
ENSMUSG00000014547	-0.0802921047907389	-0.475295265768669	0.634576533010489	1	Wdfy2	WDFY2	238_GCvsFLT_JC	FALSE
ENSMUSG00000014550	0.00518903979974742	0.032485489269403	0.97408488780857	1	Rbsn	RBSN	238_GCvsFLT_JC	FALSE
ENSMUSG00000014551	-0.0472035375253218	-0.164650046134777	0.869219437622068	1	Mrps25	MRPS25	238_GCvsFLT_JC	FALSE
ENSMUSG00000014554	-0.00258486762284585	-0.0161033930438244	0.98715190660922	1	Dguok	DGUOK	238_GCvsFLT_JC	FALSE
ENSMUSG00000014592	0.0993321058973013	0.561939910139035	0.574156960627601	1	Camta1	CAMTA1	238_GCvsFLT_JC	FALSE
ENSMUSG00000014599	-0.36382753420017	-1.47866709785456	0.139229310053904	1	Csf1	CSF1	238_GCvsFLT_JC	FALSE
ENSMUSG00000014601	0.00187670254475292	0.013944358849913	0.988874371918587	1	Strip1	STRIP1	238_GCvsFLT_JC	FALSE
ENSMUSG00000014602	-0.0583984526842654	-0.158966882742734	0.873694965740991	1	Kif1a	KIF1A	238_GCvsFLT_JC	FALSE
ENSMUSG00000014603	-2.17620713779727	-2.74617040708465	0.00602954362600385	0.363654528507156	Alx3	ALX3	238_GCvsFLT_JC	FALSE
ENSMUSG00000014606	0.029914614953924	0.242992278702456	0.808011378928206	1	Slc25a11	SLC25A11	238_GCvsFLT_JC	FALSE
ENSMUSG00000014609	1.04881249439377	1.24136192520799	0.21447207793178	1	Chrne	CHRNE	238_GCvsFLT_JC	FALSE
ENSMUSG00000014633	-0.104066921771739	-0.389505165631852	0.696902490152725	1	Cmc2		238_GCvsFLT_JC	FALSE
ENSMUSG00000014668	-0.0724417676978149	-0.372998373131765	0.709149654784179	1	Chfr	CHFR	238_GCvsFLT_JC	FALSE
ENSMUSG00000014686	1.01858055838352	0.416681872224208	0.676911115511088	1	Ceacam16	CEACAM16	238_GCvsFLT_JC	FALSE
ENSMUSG00000014704	-0.0620599359608853	-0.146961154473271	0.883162681579273	1	Hoxa2	HOXA2	238_GCvsFLT_JC	FALSE
ENSMUSG00000014725	1.58372714465308	0.753813825785536	0.450961020865991	1	Adam28	ADAM28	238_GCvsFLT_JC	FALSE
ENSMUSG00000014747	2.10327046228083	0.482444078203138	0.629490515170192	1	Ankrd53	ANKRD53	238_GCvsFLT_JC	FALSE
ENSMUSG00000014748	0.0619575090012607	0.254745963592174	0.798919313274542	1	Tex261	TEX261	238_GCvsFLT_JC	FALSE
ENSMUSG00000014763	0.0812575897494921	0.40505969223904	0.685433634129326	1	Fam120b	FAM120B	238_GCvsFLT_JC	FALSE
ENSMUSG00000014767	-0.151293081765956	-0.922675767262644	0.356176197901028	1	Tbp	TBP	238_GCvsFLT_JC	FALSE
ENSMUSG00000014769	0.159454764600524	0.978295774644437	0.327928059115508	1	Psmb1	PSMB1	238_GCvsFLT_JC	FALSE
ENSMUSG00000014771	0.0480135620490456	0.266628362671092	0.78975531568192	1	Pdcd2	PDCD2	238_GCvsFLT_JC	FALSE
ENSMUSG00000014773	0.310652829676113	1.79629122480823	0.0724482127395082	1	Dll1	DLL1	238_GCvsFLT_JC	FALSE
ENSMUSG00000014776	0.860977657791364	3.62436837946017	0.000289668490313931	0.0483417210085271	Nol3	NOL3	238_GCvsFLT_JC	FALSE
ENSMUSG00000014778	0.157441571150281	0.505518924206863	0.613194410196517	1	Fhod1	FHOD1	238_GCvsFLT_JC	FALSE
ENSMUSG00000014782	1.14204010450632	1.22847513326127	0.219268658584515	1	Plekhg4	PLEKHG4	238_GCvsFLT_JC	FALSE
ENSMUSG00000014786	0.00300679243349219	0.0103958799571474	0.991705437291372	1	Slc9a5	SLC9A5	238_GCvsFLT_JC	FALSE
ENSMUSG00000014791	0.154695505634561	0.831496092372498	0.405693434822294	1	Elmo3	ELMO3	238_GCvsFLT_JC	FALSE
ENSMUSG00000014813	-0.465881339924089	-1.59719469459137	0.110222314975729	1	Stc1	STC1	238_GCvsFLT_JC	FALSE
ENSMUSG00000014837	-0.0591679521133683	-0.192451951996174	0.84738820107641	1	4931428F04Rik	KIAA0895L	238_GCvsFLT_JC	FALSE
ENSMUSG00000014846	0.138649136670613	0.504149070761323	0.614156626184914	1	Tppp3	TPPP3	238_GCvsFLT_JC	FALSE
ENSMUSG00000014850	0.0448262811765423	0.254316903615701	0.799250741817364	1	Msh3	MSH3	238_GCvsFLT_JC	FALSE
ENSMUSG00000014852	-0.0817026005482752	-0.107373524147679	0.914492657727689	1	Adamts13	ADAMTS13	238_GCvsFLT_JC	FALSE
ENSMUSG00000014856	0.0667781504189512	0.460533858866589	0.645133074038431	1	Tmem208	TMEM208	238_GCvsFLT_JC	FALSE
ENSMUSG00000014859	0.0773781473665975	0.659318030551797	0.509691566436465	1	E2f4	E2F4	238_GCvsFLT_JC	FALSE
ENSMUSG00000014867	-0.158080895829718	-1.23825137654429	0.215622866855668	1	Surf4	SURF4	238_GCvsFLT_JC	FALSE
ENSMUSG00000014873	0.264744666642587	1.40295519043248	0.160630201511254	1	Surf2	SURF2	238_GCvsFLT_JC	FALSE
ENSMUSG00000014905	0.181721424149968	0.974714530434117	0.329701883262281	1	Dnajb9	DNAJB9	238_GCvsFLT_JC	FALSE
ENSMUSG00000014907	0.151280191914043	0.819164095268332	0.412692796950545	1	Naf1	NAF1	238_GCvsFLT_JC	FALSE
ENSMUSG00000014932	-0.0978780986388995	-0.679457383590826	0.496848101297956	1	Yes1	YES1	238_GCvsFLT_JC	FALSE
ENSMUSG00000014956	0.141949257375484	0.964973726343872	0.334557971699454	1	Ppp1cb	PPP1CB	238_GCvsFLT_JC	FALSE
ENSMUSG00000014959	-0.0701990488570045	-0.54022279169828	0.589043396498355	1	Gorasp2	GORASP2	238_GCvsFLT_JC	FALSE
ENSMUSG00000014980	0.204983195595728	1.35244808442461	0.176232015992374	1	Tsen15	TSEN15	238_GCvsFLT_JC	FALSE
ENSMUSG00000015002	-0.0102557148344486	-0.0479317552136299	0.961770631466951	1	Efr3a	EFR3A	238_GCvsFLT_JC	FALSE
ENSMUSG00000015013	0.176698459258634	1.06359507005507	0.28751217669196	1	Trappc2l	TRAPPC2L	238_GCvsFLT_JC	FALSE
ENSMUSG00000015016	-0.0684989889923268	-0.458401882927331	0.646663739153187	1	Acsf3	ACSF3	238_GCvsFLT_JC	FALSE
ENSMUSG00000015023	0.00314298748941956	0.0147718789032164	0.988214174518332	1	Ddx19a	DDX19A	238_GCvsFLT_JC	FALSE
ENSMUSG00000015027	-0.567473496427114	-1.68992209706996	0.0910428595136188	1	Galns	GALNS	238_GCvsFLT_JC	FALSE
ENSMUSG00000015053	0.124129508690888	0.322540397163433	0.747043339022217	1	Gata2	GATA2	238_GCvsFLT_JC	FALSE
ENSMUSG00000015083	-0.570408324459011	-0.890804039379247	0.373034307749962	1	C8g	C8G	238_GCvsFLT_JC	FALSE
ENSMUSG00000015085	-0.467459154280322	-1.98844662834341	0.0467623161935481	1	Entpd2	ENTPD2	238_GCvsFLT_JC	FALSE
ENSMUSG00000015087	-0.0638659625832824	-0.660492446587171	0.508937864134674	1	Rabl6	RABL6	238_GCvsFLT_JC	FALSE
ENSMUSG00000015090	0.29036905589789	0.389805577296906	0.696680319289327	1	Ptgds	PTGDS	238_GCvsFLT_JC	FALSE
ENSMUSG00000015092	0.240735585702826	1.29975844581848	0.19368377177057	1	Edf1	EDF1	238_GCvsFLT_JC	FALSE
ENSMUSG00000015093	0.183881476666618	0.657668487693751	0.510751175562167	1	Clic3	CLIC3	238_GCvsFLT_JC	FALSE
ENSMUSG00000015094	-0.209752736850549	-0.818128832311158	0.413283626966289	1	Npdc1	NPDC1	238_GCvsFLT_JC	FALSE
ENSMUSG00000015095	0.0387565760902928	0.322334465752829	0.747199325426635	1	Fbxw5	FBXW5	238_GCvsFLT_JC	FALSE
ENSMUSG00000015112	-0.112342013478943	-0.338488365423137	0.73499519326769	1	Slc25a13	SLC25A13	238_GCvsFLT_JC	FALSE
ENSMUSG00000015120	0.0409359047735139	0.22119738564644	0.824938744798753	1	Ube2i	UBE2I	238_GCvsFLT_JC	FALSE
ENSMUSG00000015126	0.154433944708175	0.804854753494043	0.420903501069893	1	Tsr3	TSR3	238_GCvsFLT_JC	FALSE
ENSMUSG00000015127	-0.0699752261977084	-0.387702912252731	0.69823590038122	1	Unkl	UNKL	238_GCvsFLT_JC	FALSE
ENSMUSG00000015133	0.0208751158405824	0.121064032729898	0.903640317308957	1	Lrrk1	LRRK1	238_GCvsFLT_JC	FALSE
ENSMUSG00000015134	-0.422156686652967	-0.456842200845981	0.647784470664377	1	Aldh1a3	ALDH1A3	238_GCvsFLT_JC	FALSE
ENSMUSG00000015143	0.222278924397897	0.849884482066619	0.395389313877568	1	Actn1	ACTN1	238_GCvsFLT_JC	FALSE
ENSMUSG00000015149	0.161400534368498	1.23751255442333	0.215896856406182	1	Sirt2	SIRT2	238_GCvsFLT_JC	FALSE
ENSMUSG00000015165	-0.0292865410481288	-0.194330133840214	0.84591739196868	1	Hnrnpl	HNRNPL	238_GCvsFLT_JC	FALSE
ENSMUSG00000015176	0.142742312491507	0.669909330032109	0.502915591718435	1	Nolc1	NOLC1	238_GCvsFLT_JC	FALSE
ENSMUSG00000015189	0.0775492408626969	0.594381776445292	0.552256794303826	1	Casd1	CASD1	238_GCvsFLT_JC	FALSE
ENSMUSG00000015202	0.126127531613644	0.738050055462859	0.460484032186058	1	Cnksr3	CNKSR3	238_GCvsFLT_JC	FALSE
ENSMUSG00000015214	0.283537493779362	1.18946684870123	0.234256008843356	1	Mtmr1	MTMR1	238_GCvsFLT_JC	FALSE
ENSMUSG00000015217	-0.261080905110811	-0.59976064719561	0.548665763439776	1	Hmgb3	HMGB3	238_GCvsFLT_JC	TRUE
ENSMUSG00000015222	-0.0265690612213506	-0.119538238515608	0.904848947253533	1	Map2	MAP2	238_GCvsFLT_JC	FALSE
ENSMUSG00000015224	-0.0409390453441088	-0.112242616664832	0.910631039430661	1	Cyp2j9	CYP2J2	238_GCvsFLT_JC	FALSE
ENSMUSG00000015242	0.398140696683351	0.162563040608887	0.870862489142454	1	Nipsnap3a		238_GCvsFLT_JC	FALSE
ENSMUSG00000015243	0.0503610498200786	0.307889421989992	0.758166475101981	1	Abca1	ABCA1	238_GCvsFLT_JC	FALSE
ENSMUSG00000015247	-0.00739735423861445	-0.0371536649901208	0.97036248306311	1	Nipsnap3b	NIPSNAP3A	238_GCvsFLT_JC	FALSE
ENSMUSG00000015289	0.216579586280837	1.26690513424139	0.205189212681578	1	Lage3	LAGE3	238_GCvsFLT_JC	FALSE
ENSMUSG00000015290	0.0194874503355793	0.183683745923788	0.854261560818187	1	Ubl4a	UBL4A	238_GCvsFLT_JC	FALSE
ENSMUSG00000015291	0.00739369904700006	0.055828827063999	0.955478170074821	1	Gdi1	GDI1	238_GCvsFLT_JC	FALSE
ENSMUSG00000015305	-0.334366793571829	-2.41776255716532	0.0156162632879345	0.645120795067807	Sash1	SASH1	238_GCvsFLT_JC	FALSE
ENSMUSG00000015312	0.0485484641276899	0.23276757198159	0.81594189512222	1	Gadd45b	GADD45B	238_GCvsFLT_JC	FALSE
ENSMUSG00000015314	-1.99858273067792	-2.07166807385307	0.0382964066748518	0.958944634998931	Slamf6	SLAMF6	238_GCvsFLT_JC	FALSE
ENSMUSG00000015316	0.344169273145065	0.567098561773594	0.570647219990345	1	Slamf1	SLAMF1	238_GCvsFLT_JC	FALSE
ENSMUSG00000015335	0.161337926349105	0.610686843473665	0.541406917619141	1	Zdhhc12	ZDHHC12	238_GCvsFLT_JC	FALSE
ENSMUSG00000015337	0.171492800690471	0.597475424049127	0.550190010272883	1	Endog	ENDOG	238_GCvsFLT_JC	FALSE
ENSMUSG00000015340	-0.418486088207502	-1.23499027442773	0.216834123730064	1	Cybb	CYBB	238_GCvsFLT_JC	FALSE
ENSMUSG00000015341	0.0106742278544077	0.0656000543534601	0.947696245840515	1	Golga7	GOLGA7	238_GCvsFLT_JC	FALSE
ENSMUSG00000015342	0.575331976558327	1.84911147640562	0.0644417175671088	1	Xk	XK	238_GCvsFLT_JC	FALSE
ENSMUSG00000015354	-0.890173904259497	-2.99206959517374	0.00277093086249517	0.215092645769002	Pcolce2	PCOLCE2	238_GCvsFLT_JC	FALSE
ENSMUSG00000015355	-0.534444068401711	-1.77970359372669	0.0751244820274715	1	Cd48	CD48	238_GCvsFLT_JC	FALSE
ENSMUSG00000015357	0.0650967414886839	0.378520966406663	0.705043621448128	1	Clpx	CLPX	238_GCvsFLT_JC	FALSE
ENSMUSG00000015363	0.163292950113436	1.35042674329368	0.176879137282629	1	Trabd	TRABD	238_GCvsFLT_JC	FALSE
ENSMUSG00000015377	0.298815666738951	1.72839741810885	0.083916998075035	1	Dennd6b	DENND6B	238_GCvsFLT_JC	FALSE
ENSMUSG00000015396	-0.049449029051575	-0.128502303625802	0.897751475309871	1	Cd83	CD83	238_GCvsFLT_JC	FALSE
ENSMUSG00000015401	-1.37335363572887	-0.471524861143395	0.637265970249892	1	Cltrn	CLTRN	238_GCvsFLT_JC	FALSE
ENSMUSG00000015405	0.249972371537653	0.427281399418805	0.669174379110195	1	Ace2	ACE2	238_GCvsFLT_JC	FALSE
ENSMUSG00000015437	1.03216606852461	0.885558517902109	0.37585547318385	1	Gzmb	GZMB	238_GCvsFLT_JC	FALSE
ENSMUSG00000015451	0.156127286694351	0.362925260604942	0.716660716209115	1	C4a		238_GCvsFLT_JC	FALSE
ENSMUSG00000015452	-0.127539498707577	-0.238785194221183	0.811272151480445	1	Ager	AGER	238_GCvsFLT_JC	FALSE
ENSMUSG00000015461	0.00264533982415861	0.0125435223771882	0.989991979601422	1	Atf6b	ATF6B	238_GCvsFLT_JC	FALSE
ENSMUSG00000015467	-0.00965242018614155	-0.0441753563959094	0.964764625619303	1	Egfl8	EGFL8	238_GCvsFLT_JC	FALSE
ENSMUSG00000015468	0.506176295173752	1.48160382807926	0.138445739855389	1	Notch4		238_GCvsFLT_JC	FALSE
ENSMUSG00000015474	0.00773573082006984	0.0245143792510106	0.980442314178399	1	Ppt2	PPT2	238_GCvsFLT_JC	FALSE
ENSMUSG00000015474	0.00773573082006984	0.0245143792510106	0.980442314178399	1	Ppt2	PPT2-EGFL8	238_GCvsFLT_JC	FALSE
ENSMUSG00000015476	-0.174526579305983	-0.376056401927306	0.706874965523676	1	Prrt1	PRRT1	238_GCvsFLT_JC	FALSE
ENSMUSG00000015478	-0.109504147622341	-0.750951287903873	0.452681972383721	1	Rnf5	RNF5	238_GCvsFLT_JC	FALSE
ENSMUSG00000015488	-0.203384593336659	-1.35954950900833	0.173972525253955	1	Cacfd1	CACFD1	238_GCvsFLT_JC	FALSE
ENSMUSG00000015501	0.0563118232767378	0.201557885873083	0.840262371630157	1	Hivep2	HIVEP2	238_GCvsFLT_JC	FALSE
ENSMUSG00000015522	-0.0334487237864937	-0.399218220581209	0.689732418794157	1	Arnt	ARNT	238_GCvsFLT_JC	FALSE
ENSMUSG00000015533	-0.0244626801079715	-0.064971955354967	0.948196329445658	1	Itga2	ITGA2	238_GCvsFLT_JC	FALSE
ENSMUSG00000015536	-0.0486300959217815	-0.206023164647414	0.836772816668877	1	Mocs2	MOCS2	238_GCvsFLT_JC	FALSE
ENSMUSG00000015542	0.165766745445685	1.4881975906532	0.13669879247721	1	Nat9	NAT9	238_GCvsFLT_JC	FALSE
ENSMUSG00000015568	-0.265481067745006	-0.644826923869552	0.519039352113489	1	Lpl	LPL	238_GCvsFLT_JC	FALSE
ENSMUSG00000015575	0.122591203258103	0.971133846007975	0.331481631372953	1	Atp6v0e	ATP6V0E1	238_GCvsFLT_JC	FALSE
ENSMUSG00000015597	0.00542586329505034	0.0344650658805071	0.972506299177722	1	Zfp318	ZNF318	238_GCvsFLT_JC	FALSE
ENSMUSG00000015599	0.0175178575807452	0.0261822316376967	0.97911198812375	1	Ttbk1	TTBK1	238_GCvsFLT_JC	FALSE
ENSMUSG00000015605	0.379553456923839	2.04759254039924	0.0405999408888236	0.971883833566851	Srf	SRF	238_GCvsFLT_JC	FALSE
ENSMUSG00000015619	0.0969059938273134	0.611100337221223	0.541133156596111	1	Gata3	GATA3	238_GCvsFLT_JC	FALSE
ENSMUSG00000015647	-0.0624850699644233	-0.272176167729636	0.7854865657331	1	Lama5	LAMA5	238_GCvsFLT_JC	FALSE
ENSMUSG00000015652	-0.230282518418372	-0.201493240210964	0.840312914575411	1	Steap1	STEAP1B	238_GCvsFLT_JC	TRUE
ENSMUSG00000015652	-0.230282518418372	-0.201493240210964	0.840312914575411	1	Steap1	STEAP1	238_GCvsFLT_JC	TRUE
ENSMUSG00000015653	0.020211553603824	0.0522347799964769	0.958341620320158	1	Steap2	STEAP2	238_GCvsFLT_JC	FALSE
ENSMUSG00000015656	0.215408847477048	0.996569874322844	0.318973334817909	1	Hspa8	HSPA8	238_GCvsFLT_JC	FALSE
ENSMUSG00000015659	0.225290741553885	1.32481729344278	0.185231757594962	1	Serac1	SERAC1	238_GCvsFLT_JC	FALSE
ENSMUSG00000015665	0.246121201846733	0.363921792393593	0.715916410893517	1	Awat1	AWAT1	238_GCvsFLT_JC	FALSE
ENSMUSG00000015668	-0.103411806613674	-0.810973145347477	0.417381092798104	1	Pdzd11	PDZD11	238_GCvsFLT_JC	FALSE
ENSMUSG00000015671	0.203761443423897	0.906955791728319	0.364430175713802	1	Psma2	PSMA2	238_GCvsFLT_JC	FALSE
ENSMUSG00000015672	0.0866860812980371	0.489516965606946	0.624475746362577	1	Mrpl32	MRPL32	238_GCvsFLT_JC	FALSE
ENSMUSG00000015697	-0.201555698900265	-1.38792509880991	0.165159854186687	1	Setdb1	SETDB1	238_GCvsFLT_JC	FALSE
ENSMUSG00000015702	0.0106596742247865	0.0370324920539954	0.970459098588624	1	Anxa9	ANXA9	238_GCvsFLT_JC	FALSE
ENSMUSG00000015709	0.142369156474608	0.333260033480137	0.738938005309738	1	Arnt2	ARNT2	238_GCvsFLT_JC	FALSE
ENSMUSG00000015711	0.351160336002268	1.98650148869599	0.0469776676979698	1	Prune1	PRUNE1	238_GCvsFLT_JC	FALSE
ENSMUSG00000015714	0.0926633051056045	0.749309682680851	0.453670573136573	1	Cers2	CERS2	238_GCvsFLT_JC	FALSE
ENSMUSG00000015733	0.0239230849528173	0.17806222901842	0.858674104820389	1	Capza2	CAPZA2	238_GCvsFLT_JC	FALSE
ENSMUSG00000015745	-0.0423320745299413	-0.165529476579206	0.868527250880444	1	Plekho1	PLEKHO1	238_GCvsFLT_JC	FALSE
ENSMUSG00000015747	0.154981501660116	0.72139137764472	0.470668750072918	1	Vps45	VPS45	238_GCvsFLT_JC	FALSE
ENSMUSG00000015748	0.114601926119666	0.763969211933763	0.444885590213357	1	Prpf3	PRPF3	238_GCvsFLT_JC	FALSE
ENSMUSG00000015749	0.0489399626143811	0.181139703283167	0.856257921321787	1	Anp32e	ANP32E	238_GCvsFLT_JC	FALSE
ENSMUSG00000015750	-0.0010654647409153	-0.00819562936235564	0.993460907069133	1	Aph1a	APH1A	238_GCvsFLT_JC	FALSE
ENSMUSG00000015755	0.0404441300131484	0.286938109069889	0.774159710017689	1	Tab2	TAB2	238_GCvsFLT_JC	FALSE
ENSMUSG00000015757	0.0903680289886921	0.713025941101954	0.475829704974096	1	Ppil4	PPIL4	238_GCvsFLT_JC	FALSE
ENSMUSG00000015759	-0.157409030680833	-1.56374104755969	0.117878393825135	1	Cnih1	CNIH1	238_GCvsFLT_JC	FALSE
ENSMUSG00000015766	-0.348716861676664	-1.40789712207787	0.159161535408848	1	Eps8	EPS8	238_GCvsFLT_JC	FALSE
ENSMUSG00000015776	0.0942037905724195	0.658992663917495	0.509900479543773	1	Med22	MED22	238_GCvsFLT_JC	FALSE
ENSMUSG00000015790	0.0986794780458835	0.799533917945537	0.423980887575747	1	Surf1	SURF1	238_GCvsFLT_JC	FALSE
ENSMUSG00000015804	0.0601457678542956	0.458153270338589	0.646842329620594	1	Med28	MED28	238_GCvsFLT_JC	FALSE
ENSMUSG00000015806	-0.140945562125245	-0.907073223280763	0.364368076916583	1	Qdpr	QDPR	238_GCvsFLT_JC	FALSE
ENSMUSG00000015812	-0.189295232393281	-0.435000337595169	0.663562182392632	1	Gnrh1	GNRH1	238_GCvsFLT_JC	FALSE
ENSMUSG00000015829	-0.201322677389964	-0.341403133083718	0.732800116785149	1	Tnr	TNR	238_GCvsFLT_JC	FALSE
ENSMUSG00000015837	0.700046039513448	3.56773297865037	0.000360083172453918	0.0559595922820978	Sqstm1	SQSTM1	238_GCvsFLT_JC	FALSE
ENSMUSG00000015839	-0.037721164073715	-0.35662884702814	0.721369678874399	1	Nfe2l2	NFE2L2	238_GCvsFLT_JC	FALSE
ENSMUSG00000015843	0.613011803972465	1.72014160311424	0.0854067049584973	1	Rxrg	RXRG	238_GCvsFLT_JC	FALSE
ENSMUSG00000015846	0.18368239947764	1.24724065870805	0.212309268732666	1	Rxra	RXRA	238_GCvsFLT_JC	FALSE
ENSMUSG00000015850	0.524821550172079	1.92859733234077	0.0537808704818958	1	Adamtsl4	ADAMTSL4	238_GCvsFLT_JC	FALSE
ENSMUSG00000015852	-0.774432746551666	-1.79784287848331	0.0722019102518246	1	Fcrls	FCRL2	238_GCvsFLT_JC	FALSE
ENSMUSG00000015854	-0.101422407522242	-0.103020885339742	0.917946395042753	1	Cd5l	CD5L	238_GCvsFLT_JC	FALSE
ENSMUSG00000015869	-0.0152310715292244	-0.107790646855535	0.914161762388496	1	Prpsap1	PRPSAP1	238_GCvsFLT_JC	FALSE
ENSMUSG00000015879	0.0480387192572181	0.0634816892130476	0.949382939722551	1	Fam184b	FAM184B	238_GCvsFLT_JC	FALSE
ENSMUSG00000015880	-0.764344402319281	-1.27394065525142	0.202684448739453	1	Ncapg	NCAPG	238_GCvsFLT_JC	TRUE
ENSMUSG00000015882	-0.119496858078722	-0.836089614751179	0.403104490356198	1	Lcorl	LCORL	238_GCvsFLT_JC	FALSE
ENSMUSG00000015889	0.0781469636197575	0.715348092391584	0.474393978426737	1	Lta4h	LTA4H	238_GCvsFLT_JC	FALSE
ENSMUSG00000015890	0.529085596900362	0.591148546164696	0.554420894845535	1	Amdhd1	AMDHD1	238_GCvsFLT_JC	FALSE
ENSMUSG00000015932	0.0262051133228134	0.142067974282338	0.887026314371612	1	Dstn	DSTN	238_GCvsFLT_JC	FALSE
ENSMUSG00000015937	-0.028133705293523	-0.315995762814112	0.752005724269481	1	Macroh2a1	MACROH2A1	238_GCvsFLT_JC	FALSE
ENSMUSG00000015942	0.171311719191683	0.74097417138306	0.458709101115889	1	Gtf2ird2	GTF2IRD2B	238_GCvsFLT_JC	FALSE
ENSMUSG00000015942	0.171311719191683	0.74097417138306	0.458709101115889	1	Gtf2ird2	GTF2IRD2	238_GCvsFLT_JC	FALSE
ENSMUSG00000015943	0.270830582266743	1.25582240231024	0.209180367468388	1	Bola1	BOLA1	238_GCvsFLT_JC	FALSE
ENSMUSG00000015944	0.0406289825043849	0.16175530047745	0.871498554428998	1	Castor2	CASTOR2	238_GCvsFLT_JC	FALSE
ENSMUSG00000015947	-0.425158108572061	-0.749026023669151	0.4538415204266	1	Fcgr1	FCGR1B	238_GCvsFLT_JC	FALSE
ENSMUSG00000015947	-0.425158108572061	-0.749026023669151	0.4538415204266	1	Fcgr1	FCGR1A	238_GCvsFLT_JC	FALSE
ENSMUSG00000015950	-0.262123571127205	-1.06458918782327	0.287061874767029	1	Ncf1	NCF1	238_GCvsFLT_JC	FALSE
ENSMUSG00000015957	-0.291023740610388	-0.537436779993683	0.590965943221355	1	Wnt11	WNT11	238_GCvsFLT_JC	FALSE
ENSMUSG00000015961	0.127045546233622	0.570730636624832	0.568182248024979	1	Adss	ADSS2	238_GCvsFLT_JC	FALSE
ENSMUSG00000015962	-0.244666546438732	-0.141768479873509	0.887262881971363	1	1700016C15Rik	C1orf100	238_GCvsFLT_JC	FALSE
ENSMUSG00000015966	-0.163393007686559	-0.547827727457765	0.583810197847877	1	Il17rb	IL17RB	238_GCvsFLT_JC	FALSE
ENSMUSG00000015968	-0.326092663723053	-0.93764108697518	0.348428888998512	1	Cacna1d	CACNA1D	238_GCvsFLT_JC	FALSE
ENSMUSG00000015970	-0.0964144496949115	-0.539868702290893	0.589287583268455	1	Chdh	CHDH	238_GCvsFLT_JC	FALSE
ENSMUSG00000015971	0.0229768525294513	0.16806220385258	0.866534343321746	1	Actr8	ACTR8	238_GCvsFLT_JC	FALSE
ENSMUSG00000015980	-0.452048864812686	-0.856508739303956	0.391716440941611	1	Lrrc27	LRRC27	238_GCvsFLT_JC	FALSE
ENSMUSG00000015981	0.0095668127658253	0.0200558860831777	0.98399879086544	1	Stk32c	STK32C	238_GCvsFLT_JC	FALSE
ENSMUSG00000015994	0.0074023390910442	0.0426873664233424	0.965950750524304	1	Fnta	FNTA	238_GCvsFLT_JC	FALSE
ENSMUSG00000016018	0.0518999818913185	0.333639755409107	0.738651415074162	1	Mtrex	MTREX	238_GCvsFLT_JC	FALSE
ENSMUSG00000016024	-0.52763522980382	-1.74934609206262	0.0802312131520646	1	Lbp	LBP	238_GCvsFLT_JC	FALSE
ENSMUSG00000016028	0.165565196630618	0.688761361695463	0.490973454295384	1	Celsr1	CELSR1	238_GCvsFLT_JC	FALSE
ENSMUSG00000016087	0.204139989663333	0.802210695305902	0.422431090647946	1	Fli1	FLI1	238_GCvsFLT_JC	FALSE
ENSMUSG00000016128	0.165170235574117	0.572322907554658	0.567103233221717	1	Stard13	STARD13	238_GCvsFLT_JC	TRUE
ENSMUSG00000016150	0.647352300089849	0.839132335101292	0.401395052757323	1	Tenm1	TENM1	238_GCvsFLT_JC	FALSE
ENSMUSG00000016179	-0.510893208150517	-0.349819159881565	0.726474418960708	1	Camk1g	CAMK1G	238_GCvsFLT_JC	FALSE
ENSMUSG00000016181	0.178936458015596	0.779093472535536	0.435924654976557	1	Utp25	UTP25	238_GCvsFLT_JC	FALSE
ENSMUSG00000016194	-0.0869592538265116	-0.243202632416647	0.807848427702661	1	Hsd11b1	HSD11B1	238_GCvsFLT_JC	FALSE
ENSMUSG00000016200	-0.137917604162366	-0.245408726818906	0.806139972558949	1	Syt14	SYT14	238_GCvsFLT_JC	FALSE
ENSMUSG00000016206	-0.0935983838960644	-0.262881132714438	0.792642198914369	1	H2-M3	HLA-E	238_GCvsFLT_JC	FALSE
ENSMUSG00000016239	0.132552778230367	0.525379840858149	0.599319164619438	1	Lonrf3	LONRF3	238_GCvsFLT_JC	FALSE
ENSMUSG00000016252	0.177914163152662	0.687810487382834	0.491572131020221	1	Atp5e	ATP5F1E	238_GCvsFLT_JC	FALSE
ENSMUSG00000016253	0.0252314104487652	0.128006043206461	0.898144190600774	1	Nelfcd	NELFCD	238_GCvsFLT_JC	FALSE
ENSMUSG00000016255	-1.87081992683148	-1.18975965360027	0.234140871544559	1	Tubb1	TUBB1	238_GCvsFLT_JC	FALSE
ENSMUSG00000016256	-0.159801650006434	-0.488990517058148	0.624848410519543	1	Ctsz	CTSZ	238_GCvsFLT_JC	FALSE
ENSMUSG00000016257	0.0905573667922663	0.455530576938867	0.64872757493718	1	Prelid3b	PRELID3B	238_GCvsFLT_JC	FALSE
ENSMUSG00000016262	-0.188265538920512	-0.708042155223908	0.478919079454271	1	Sertad4	SERTAD4	238_GCvsFLT_JC	FALSE
ENSMUSG00000016283	0.400590746958937	0.995327974630472	0.31957677626463	1	H2-M2	HLA-E	238_GCvsFLT_JC	FALSE
ENSMUSG00000016308	0.0455527508422763	0.224807953506333	0.822128678441474	1	Ube2a	UBE2A	238_GCvsFLT_JC	FALSE
ENSMUSG00000016319	-0.0160101070408189	-0.0474359091465211	0.962165809860899	1	Slc25a5	SLC25A5	238_GCvsFLT_JC	TRUE
ENSMUSG00000016327	0.906309744972762	1.30055322243979	0.193411427446046	1	Atp1b4	ATP1B4	238_GCvsFLT_JC	FALSE
ENSMUSG00000016344	0.0973613477099701	0.485173681891566	0.627553149161687	1	Ppdpf	PPDPF	238_GCvsFLT_JC	FALSE
ENSMUSG00000016346	1.16820405435142	0.626697655441139	0.530857441022427	1	Kcnq2	KCNQ2	238_GCvsFLT_JC	FALSE
ENSMUSG00000016349	1.03931291822914	0.935013408048104	0.349781389596617	1	Eef1a2	EEF1A2	238_GCvsFLT_JC	FALSE
ENSMUSG00000016356	0.45065316584108	1.20062164181243	0.229898002143405	1	Col20a1	COL20A1	238_GCvsFLT_JC	FALSE
ENSMUSG00000016382	-0.00337300818175162	-0.0148884937252455	0.988121139583682	1	Pls3	PLS3	238_GCvsFLT_JC	FALSE
ENSMUSG00000016386	0.128112657073153	0.310196417090994	0.756411594995184	1	Mpped2	MPPED2	238_GCvsFLT_JC	FALSE
ENSMUSG00000016409	-0.10927970931703	-0.900275367582893	0.367973726348529	1	Nkap	NKAP	238_GCvsFLT_JC	FALSE
ENSMUSG00000016427	0.0879207950903816	0.560513898965651	0.575128961990416	1	Ndufa1	NDUFA1	238_GCvsFLT_JC	FALSE
ENSMUSG00000016458	1.91040058353053	0.523288197818237	0.600773712815002	1	Wt1	WT1	238_GCvsFLT_JC	FALSE
ENSMUSG00000016477	-0.126286172863758	-0.344756879056606	0.730277153265185	1	E2f3	E2F3	238_GCvsFLT_JC	FALSE
ENSMUSG00000016481	-0.0303154732736766	-0.158497761065747	0.874064584775009	1	Cr1l	CR1	238_GCvsFLT_JC	FALSE
ENSMUSG00000016487	0.0981083345246122	0.618371528160643	0.536330461507322	1	Ppfibp1	PPFIBP1	238_GCvsFLT_JC	FALSE
ENSMUSG00000016493	0.285705456891722	0.892080191494589	0.372349951387101	1	Cd46	CD46	238_GCvsFLT_JC	FALSE
ENSMUSG00000016494	-0.763436602171645	-3.22421396892412	0.00126318977405261	0.138960337241473	Cd34	CD34	238_GCvsFLT_JC	FALSE
ENSMUSG00000016495	-0.0776124129965004	-0.352282110892248	0.724626702778652	1	Plgrkt	PLGRKT	238_GCvsFLT_JC	FALSE
ENSMUSG00000016496	-0.126232898202802	-0.289746331214813	0.772010308751309	1	Cd274	CD274	238_GCvsFLT_JC	FALSE
ENSMUSG00000016498	0.0972431801467672	0.110115153717524	0.912318050312725	1	Pdcd1lg2	PDCD1LG2	238_GCvsFLT_JC	FALSE
ENSMUSG00000016503	-0.000360771809019728	-0.00212775601833466	0.99830229760483	1	Gtf3a	GTF3A	238_GCvsFLT_JC	FALSE
ENSMUSG00000016510	0.182699830062182	1.04051362598759	0.298101336838119	1	Mtif3	MTIF3	238_GCvsFLT_JC	FALSE
ENSMUSG00000016520	0.0443702492793372	0.387332086431916	0.698510374289061	1	Lnx2	LNX2	238_GCvsFLT_JC	FALSE
ENSMUSG00000016524	-4.58571102632182	-2.16436740636885	0.030436163228299	0.863045928108793	Il19	IL19	238_GCvsFLT_JC	FALSE
ENSMUSG00000016526	-0.0733315507608253	-0.129965238316423	0.896593929183468	1	Dyrk3	DYRK3	238_GCvsFLT_JC	FALSE
ENSMUSG00000016528	0.112726765170676	0.942918502059288	0.345722590381466	1	Mapkapk2	MAPKAPK2	238_GCvsFLT_JC	FALSE
ENSMUSG00000016529	-0.0578413231615569	-0.0446078913310321	0.964419852550369	1	Il10	IL10	238_GCvsFLT_JC	FALSE
ENSMUSG00000016534	-0.0800013579778776	-0.653996302799154	0.513114187584364	1	Lamp2	LAMP2	238_GCvsFLT_JC	FALSE
ENSMUSG00000016541	-0.0732411099551869	-0.633440590948038	0.526445965053826	1	Atxn10	ATXN10	238_GCvsFLT_JC	FALSE
ENSMUSG00000016552	0.118809213195311	0.772462168279901	0.439840745378374	1	Foxred2	FOXRED2	238_GCvsFLT_JC	FALSE
ENSMUSG00000016554	0.0912079748204931	0.306838282789433	0.758966467435659	1	Eif3d	EIF3D	238_GCvsFLT_JC	FALSE
ENSMUSG00000016559	0.0980856030951852	0.454092097568928	0.649762540822635	1	H3f3b	H3-5	238_GCvsFLT_JC	FALSE
ENSMUSG00000016559	0.0980856030951852	0.454092097568928	0.649762540822635	1	H3f3b	H3-3B	238_GCvsFLT_JC	FALSE
ENSMUSG00000016619	0.0528863834253358	0.260687788829187	0.794333283646311	1	Nup50	NUP50	238_GCvsFLT_JC	FALSE
ENSMUSG00000016624	0.84271702351975	2.2429390177276	0.0249007472417515	0.797501223840347	Phf21b	PHF21B	238_GCvsFLT_JC	FALSE
ENSMUSG00000016637	-0.433143993876246	-2.31394834453089	0.0206705557924133	0.735510912520244	Ift27	IFT27	238_GCvsFLT_JC	FALSE
ENSMUSG00000016664	0.11716420040414	1.24272013118865	0.21397098293009	1	Pacsin2	PACSIN2	238_GCvsFLT_JC	FALSE
ENSMUSG00000016756	-0.252823256109654	-0.381919082270705	0.702521385667517	1	Cmah		238_GCvsFLT_JC	FALSE
ENSMUSG00000016757	-0.0297060559469532	-0.194674393444637	0.845647859431665	1	Ttll12	TTLL12	238_GCvsFLT_JC	FALSE
ENSMUSG00000016758	0.513053975717377	1.00611955354635	0.314358063741818	1	Bik	BIK	238_GCvsFLT_JC	FALSE
ENSMUSG00000016763	-0.57115348768754	-0.893739738886757	0.371461158078271	1	Scube1	SCUBE1	238_GCvsFLT_JC	FALSE
ENSMUSG00000016831	0.0358796879041389	0.181574393514996	0.855916745784506	1	Tox4	TOX4	238_GCvsFLT_JC	FALSE
ENSMUSG00000016833	0.0815966727478638	0.518195954510115	0.604321557070017	1	Mrps18c	MRPS18C	238_GCvsFLT_JC	FALSE
ENSMUSG00000016918	-0.00656004813596108	-0.0312914313797159	0.975037123831834	1	Sulf1	SULF1	238_GCvsFLT_JC	FALSE
ENSMUSG00000016921	-0.130286795669884	-0.904197022294143	0.365890938855496	1	Srsf6	SRSF6	238_GCvsFLT_JC	FALSE
ENSMUSG00000016933	0.0460324793642385	0.279508323112489	0.779854751535806	1	Plcg1	PLCG1	238_GCvsFLT_JC	FALSE
ENSMUSG00000016940	0.0710373817210494	0.436296534324903	0.662621596027212	1	Kctd2	KCTD2	238_GCvsFLT_JC	FALSE
ENSMUSG00000016942	-1.60482609023433	-1.11697612835726	0.264004532136888	1	Tmprss6	TMPRSS6	238_GCvsFLT_JC	FALSE
ENSMUSG00000016946	-0.0554316653416405	-0.264954219458968	0.791044729296747	1	Kctd5	KCTD5	238_GCvsFLT_JC	FALSE
ENSMUSG00000016984	-0.240354292785735	-1.36810292982331	0.171279859770975	1	Etaa1	ETAA1	238_GCvsFLT_JC	FALSE
ENSMUSG00000016995	-1.62637225448245	-2.56820481559034	0.010222673554434	0.499601277272604	Matn4	MATN4	238_GCvsFLT_JC	FALSE
ENSMUSG00000016998	-2.44231983651272	-0.563860166537835	0.572849300949842	1	Svs4		238_GCvsFLT_JC	FALSE
ENSMUSG00000017002	-0.175085361277497	-0.280414800913102	0.779159282897203	1	Slpi	SLPI	238_GCvsFLT_JC	FALSE
ENSMUSG00000017007	-2.63128574440788	-0.776990694716515	0.437164260340775	1	Rbpjl	RBPJL	238_GCvsFLT_JC	FALSE
ENSMUSG00000017009	0.300191558944806	1.21599900999257	0.223985299141679	1	Sdc4	SDC4	238_GCvsFLT_JC	FALSE
ENSMUSG00000017057	-0.162090739787659	-0.466159846188154	0.641101088615895	1	Il13ra1	IL13RA1	238_GCvsFLT_JC	FALSE
ENSMUSG00000017119	0.102543789571566	1.17654999252572	0.239375167505227	1	Nbr1	NBR1	238_GCvsFLT_JC	FALSE
ENSMUSG00000017132	0.111082103021679	0.553540530093846	0.579893335437713	1	Cyth1	CYTH1	238_GCvsFLT_JC	FALSE
ENSMUSG00000017144	0.0550626521132266	0.213817824425557	0.830689124503182	1	Rnd3	RND3	238_GCvsFLT_JC	FALSE
ENSMUSG00000017146	-0.718303672877317	-1.20149446847176	0.2295594509171	1	Brca1	BRCA1	238_GCvsFLT_JC	TRUE
ENSMUSG00000017165	2.38825959938236	0.981390506547113	0.326400205903016	1	Gast	GAST	238_GCvsFLT_JC	FALSE
ENSMUSG00000017167	0.0726354481635811	0.179962671750468	0.857181873322945	1	Cntnap1	CNTNAP1	238_GCvsFLT_JC	FALSE
ENSMUSG00000017176	0.15585548232227	1.06872140804176	0.285195222063569	1	Nt5c3b	NT5C3B	238_GCvsFLT_JC	FALSE
ENSMUSG00000017188	-0.121696002937562	-0.597020354444326	0.55049379110853	1	Coa3	COA3	238_GCvsFLT_JC	FALSE
ENSMUSG00000017195	0.153682833714181	0.135631961955685	0.89211223693925	1	Zpbp2	ZPBP2	238_GCvsFLT_JC	FALSE
ENSMUSG00000017204	0.0972974683924632	0.174862015524353	0.861188057577568	1	Gsdma		238_GCvsFLT_JC	FALSE
ENSMUSG00000017210	0.0216258601973171	0.0999212653768254	0.920406833510442	1	Med24	MED24	238_GCvsFLT_JC	FALSE
ENSMUSG00000017211	-0.906587024573648	-1.147228325412	0.251287267734651	1	Gsdma2	GSDMA	238_GCvsFLT_JC	FALSE
ENSMUSG00000017221	0.230527119806023	1.25208542223028	0.210538739019438	1	Psmd3	PSMD3	238_GCvsFLT_JC	FALSE
ENSMUSG00000017264	-0.0111772911684993	-0.127695421710327	0.898390013377192	1	Exosc10	EXOSC10	238_GCvsFLT_JC	FALSE
ENSMUSG00000017286	-0.004581287241991	-0.0224599046387322	0.982081095388206	1	Glod4	GLOD4	238_GCvsFLT_JC	FALSE
ENSMUSG00000017288	0.0386207586484171	0.325657761499248	0.744683304943645	1	Vps53	VPS53	238_GCvsFLT_JC	FALSE
ENSMUSG00000017291	0.0265967653685562	0.16578294572341	0.868327767734533	1	Taok1	TAOK1	238_GCvsFLT_JC	FALSE
ENSMUSG00000017299	-0.211575748121144	-1.31756279207252	0.187650048063332	1	Dnttip1	DNTTIP1	238_GCvsFLT_JC	FALSE
ENSMUSG00000017300	0.724545817234102	0.628807252490859	0.529475251405273	1	Tnnc2	TNNC2	238_GCvsFLT_JC	FALSE
ENSMUSG00000017307	0.161510572648956	0.626750244009824	0.530822963211228	1	Acot8	ACOT8	238_GCvsFLT_JC	FALSE
ENSMUSG00000017309	0.51021997264679	1.43763963820787	0.150536328016437	1	Cd300lg	CD300LG	238_GCvsFLT_JC	FALSE
ENSMUSG00000017311	0.467891031869961	0.560201613824809	0.575341926370142	1	Pyy	PYY	238_GCvsFLT_JC	FALSE
ENSMUSG00000017314	-0.0724788720369672	-0.236203449311582	0.813274803076996	1	Mpp2	MPP2	238_GCvsFLT_JC	FALSE
ENSMUSG00000017344	0.0934878908669581	0.268276587894629	0.788486426045634	1	Vtn	VTN	238_GCvsFLT_JC	FALSE
ENSMUSG00000017376	0.0961133623319895	0.384541373317938	0.70057723719019	1	Nlk	NLK	238_GCvsFLT_JC	FALSE
ENSMUSG00000017386	0.0100620634760109	0.0263550020415929	0.978974184839197	1	Traf4	TRAF4	238_GCvsFLT_JC	FALSE
ENSMUSG00000017390	0.157105815003164	0.608160081351164	0.54308130723679	1	Aldoc	ALDOC	238_GCvsFLT_JC	FALSE
ENSMUSG00000017400	0.147459919671067	0.537046793550676	0.591235291767406	1	Stac2	STAC2	238_GCvsFLT_JC	FALSE
ENSMUSG00000017404	0.15334927933803	0.922266741819631	0.35638945732991	1	Rpl19	RPL19	238_GCvsFLT_JC	FALSE
ENSMUSG00000017405	-0.299407493996411	-1.45207012662645	0.146482107310904	1	Nek8	NEK8	238_GCvsFLT_JC	FALSE
ENSMUSG00000017412	0.283952573641019	0.329939746605543	0.741445490117673	1	Cacnb4	CACNB4	238_GCvsFLT_JC	FALSE
ENSMUSG00000017417	0.0213757817007509	0.0639416857150964	0.949016659771637	1	Plxdc1	PLXDC1	238_GCvsFLT_JC	FALSE
ENSMUSG00000017418	-0.081796861167602	-0.460400292036504	0.645228925108694	1	Arl5b	ARL5B	238_GCvsFLT_JC	FALSE
ENSMUSG00000017421	0.0354813433368871	0.231274304628336	0.817101707530725	1	Zfp207	ZNF207	238_GCvsFLT_JC	FALSE
ENSMUSG00000017428	0.176706117174461	0.990492302545891	0.321933549676543	1	Psmd11	PSMD11	238_GCvsFLT_JC	FALSE
ENSMUSG00000017446	-0.493113892972095	-2.02112366497671	0.0432669651683542	0.997517504650627	C1qtnf1	C1QTNF1	238_GCvsFLT_JC	FALSE
ENSMUSG00000017453	0.704625250399175	0.687879125904622	0.491528902635748	1	Pipox	PIPOX	238_GCvsFLT_JC	FALSE
ENSMUSG00000017466	-0.632529725754227	-2.69451842020256	0.00704904302374806	0.396628175524694	Timp2	TIMP2	238_GCvsFLT_JC	FALSE
ENSMUSG00000017478	0.0919919552819607	0.598810720450596	0.549299112576534	1	Zc3h18	ZC3H18	238_GCvsFLT_JC	FALSE
ENSMUSG00000017485	-0.127711252865969	-0.649929894207442	0.515737507109984	1	Top2b	TOP2B	238_GCvsFLT_JC	FALSE
ENSMUSG00000017491	0.212129987760415	0.480762853551558	0.630685053881065	1	Rarb	RARB	238_GCvsFLT_JC	FALSE
ENSMUSG00000017493	-0.166008290093172	-0.760049785178531	0.447224826606033	1	Igfbp4	IGFBP4	238_GCvsFLT_JC	FALSE
ENSMUSG00000017499	-0.200528011442521	-0.421205437966293	0.673605073803148	1	Cdc6	CDC6	238_GCvsFLT_JC	FALSE
ENSMUSG00000017548	-0.140968902483397	-0.712691596887178	0.476036617449197	1	Suz12	SUZ12	238_GCvsFLT_JC	FALSE
ENSMUSG00000017550	-0.340673575702936	-1.0121808897769	0.311451571710669	1	Atad5	ATAD5	238_GCvsFLT_JC	FALSE
ENSMUSG00000017561	-0.111449128026457	-0.477130449325867	0.633269233321507	1	Crlf3	CRLF3	238_GCvsFLT_JC	FALSE
ENSMUSG00000017588	-0.0953985869827289	-0.0498032247414847	0.960279196902043	1	Krt27	KRT27	238_GCvsFLT_JC	FALSE
ENSMUSG00000017607	0.103060822797472	0.403198674414651	0.686802074784487	1	Tns4	TNS4	238_GCvsFLT_JC	FALSE
ENSMUSG00000017615	0.0593030656329703	0.736942085007518	0.461157569636034	1	Tnfaip1	TNFAIP1	238_GCvsFLT_JC	FALSE
ENSMUSG00000017631	-0.136060742089786	-0.607681604580216	0.543398665857428	1	Abr	ABR	238_GCvsFLT_JC	FALSE
ENSMUSG00000017639	0.217589824022831	0.671984212514342	0.501593746992273	1	Rab11fip4	RAB11FIP4	238_GCvsFLT_JC	FALSE
ENSMUSG00000017652	-0.615770093235456	-1.19913006273511	0.23047737618313	1	Cd40	CD40	238_GCvsFLT_JC	FALSE
ENSMUSG00000017664	-0.152324742263009	-0.93927755339098	0.347588260135666	1	Slc35c2	SLC35C2	238_GCvsFLT_JC	FALSE
ENSMUSG00000017667	-0.12160760164176	-0.437581096350485	0.661689977029224	1	Zfp334	ZNF334	238_GCvsFLT_JC	FALSE
ENSMUSG00000017670	-0.132198872248649	-1.05321812765539	0.292241032112945	1	Elmo2	ELMO2	238_GCvsFLT_JC	FALSE
ENSMUSG00000017677	0.0444336586903267	0.254125063247717	0.799398941133913	1	Wsb1	WSB1	238_GCvsFLT_JC	FALSE
ENSMUSG00000017679	0.015883826983652	0.102814988089488	0.91810980953232	1	Ttpal	TTPAL	238_GCvsFLT_JC	FALSE
ENSMUSG00000017686	0.110478173540176	1.34465783000253	0.178735758705309	1	Rhot1	RHOT1	238_GCvsFLT_JC	FALSE
ENSMUSG00000017692	-0.0217192019558856	-0.0792957168799103	0.936797413010729	1	Rhbdl3	RHBDL3	238_GCvsFLT_JC	FALSE
ENSMUSG00000017697	0.463074577476774	1.05179839740914	0.292892054480366	1	Ada	ADA	238_GCvsFLT_JC	FALSE
ENSMUSG00000017707	0.0504482580786803	0.294135716979224	0.768654199196515	1	Serinc3	SERINC3	238_GCvsFLT_JC	FALSE
ENSMUSG00000017713	0.346457651483514	0.948790897338966	0.342726972410298	1	Tha1		238_GCvsFLT_JC	FALSE
ENSMUSG00000017715	0.138524350481364	0.71855151516308	0.472417296225553	1	Pgs1	PGS1	238_GCvsFLT_JC	FALSE
ENSMUSG00000017716	-0.801882038893216	-1.2833837938877	0.199357648769772	1	Birc5	BIRC5	238_GCvsFLT_JC	TRUE
ENSMUSG00000017718	0.181604245583792	0.565502356131372	0.571732122152255	1	Afmid	AFMID	238_GCvsFLT_JC	FALSE
ENSMUSG00000017721	-0.1414710933211	-0.954789732448879	0.339684040768641	1	Pigt	PIGT	238_GCvsFLT_JC	FALSE
ENSMUSG00000017723	-1.56769179688368	-0.932633617953968	0.351009169679997	1	Wfdc2	WFDC2	238_GCvsFLT_JC	FALSE
ENSMUSG00000017724	-0.720143729445699	-1.43012298065699	0.152681725609242	1	Etv4	ETV4	238_GCvsFLT_JC	FALSE
ENSMUSG00000017734	0.025134044968475	0.0983051402931978	0.92168999659115	1	Dbndd2	DBNDD2	238_GCvsFLT_JC	FALSE
ENSMUSG00000017737	0.556101252566486	0.776819388315218	0.437265336238642	1	Mmp9	MMP9	238_GCvsFLT_JC	FALSE
ENSMUSG00000017740	0.269126568484824	0.594901881748414	0.55190905937711	1	Slc12a5	SLC12A5	238_GCvsFLT_JC	FALSE
ENSMUSG00000017747	0.100765079163745	0.487063991087422	0.626212983568357	1	Ghdc	GHDC	238_GCvsFLT_JC	FALSE
ENSMUSG00000017754	-0.611751274116721	-3.07920602067899	0.00207553098103744	0.182522443039017	Pltp	PLTP	238_GCvsFLT_JC	FALSE
ENSMUSG00000017756	-0.148077104443085	-0.858055894051406	0.390861600347501	1	Slc12a7	SLC12A7	238_GCvsFLT_JC	FALSE
ENSMUSG00000017760	0.0767644768660928	0.563696601405711	0.572960630740805	1	Ctsa	CTSA	238_GCvsFLT_JC	FALSE
ENSMUSG00000017764	0.169920720529443	0.87900940331935	0.37939617733494	1	Zswim1	ZSWIM1	238_GCvsFLT_JC	FALSE
ENSMUSG00000017765	-0.30185347564263	-1.66819140761282	0.0952777360497533	1	Slc12a4	SLC12A4	238_GCvsFLT_JC	FALSE
ENSMUSG00000017767	-0.0740608710947478	-0.0879001699746256	0.929956021508491	1	Spata25	SPATA25	238_GCvsFLT_JC	FALSE
ENSMUSG00000017774	0.0825394995071602	0.465295670428298	0.641719734866748	1	Myo1c	MYO1C	238_GCvsFLT_JC	FALSE
ENSMUSG00000017776	0.0533965013209745	0.622331598797062	0.533723847466287	1	Crk	CRK	238_GCvsFLT_JC	FALSE
ENSMUSG00000017778	0.307513999677959	1.61937683668006	0.105366207544296	1	Cox7c	COX7C	238_GCvsFLT_JC	FALSE
ENSMUSG00000017781	-0.1892981106181	-1.34445655440137	0.178800796382178	1	Pitpna	PITPNA	238_GCvsFLT_JC	FALSE
ENSMUSG00000017801	-0.0395273674411433	-0.259664903506873	0.795122267141061	1	Mlx	MLX	238_GCvsFLT_JC	FALSE
ENSMUSG00000017802	0.0426885042540349	0.314562538760764	0.753093825936575	1	Retreg3	RETREG3	238_GCvsFLT_JC	FALSE
ENSMUSG00000017817	0.142309822582071	0.214208182380222	0.830384715558822	1	Jph2	JPH2	238_GCvsFLT_JC	FALSE
ENSMUSG00000017830	-0.325565876388722	-0.937587855396991	0.348456254960948	1	Dhx58	DHX58	238_GCvsFLT_JC	FALSE
ENSMUSG00000017831	0.0389271546515802	0.162527200786101	0.870890709901194	1	Rab5a	RAB5A	238_GCvsFLT_JC	FALSE
ENSMUSG00000017832	1.92188005939512	0.715461721030191	0.474323785880127	1	Hspb9	HSPB9	238_GCvsFLT_JC	FALSE
ENSMUSG00000017837	0.0325471845747739	0.221830559626616	0.824445788934096	1	Nkiras2	NKIRAS2	238_GCvsFLT_JC	FALSE
ENSMUSG00000017843	0.00188454107344865	0.0173752881605896	0.986137223370861	1	Ppp2r5c	PPP2R5C	238_GCvsFLT_JC	FALSE
ENSMUSG00000017858	0.0355543304497505	0.209973767886634	0.83368814682985	1	Ift52	IFT52	238_GCvsFLT_JC	FALSE
ENSMUSG00000017861	-0.360066218815053	-0.680232280834325	0.496357395593835	1	Mybl2	MYBL2	238_GCvsFLT_JC	FALSE
ENSMUSG00000017868	0.313223618402162	0.29374585086352	0.768952115157453	1	Sgk2	SGK2	238_GCvsFLT_JC	FALSE
ENSMUSG00000017897	0.70995342083532	1.11932981520866	0.262999460677688	1	Eya2	EYA2	238_GCvsFLT_JC	FALSE
ENSMUSG00000017929	-0.178502997624733	-0.632310155036823	0.527184229136373	1	B4galt5	B4GALT5	238_GCvsFLT_JC	FALSE
ENSMUSG00000017943	-0.108292644135956	-0.067776102574383	0.945963867391837	1	Gdap1l1	GDAP1L1	238_GCvsFLT_JC	FALSE
ENSMUSG00000017950	-0.0228594840773235	-0.00528211837031386	0.995785498901977	1	Hnf4a	HNF4A	238_GCvsFLT_JC	FALSE
ENSMUSG00000017969	-0.536525105335017	-0.831480792532234	0.405702074493441	1	Ptgis	PTGIS	238_GCvsFLT_JC	FALSE
ENSMUSG00000017978	-0.774591999261342	-2.04685588006864	0.0406722371301649	0.972581166192046	Cadps2	CADPS2	238_GCvsFLT_JC	FALSE
ENSMUSG00000017999	0.203392009856996	1.31225622289381	0.189433697511145	1	Ddx27	DDX27	238_GCvsFLT_JC	FALSE
ENSMUSG00000018001	-0.0852660257578659	-0.45320261791449	0.650402847530369	1	Cyth3	CYTH3	238_GCvsFLT_JC	FALSE
ENSMUSG00000018008	-0.166581464343668	-0.599304162998175	0.548970072299646	1	Cyth4	CYTH4	238_GCvsFLT_JC	FALSE
ENSMUSG00000018012	0.104486969280856	0.466873204699631	0.640590597154399	1	Rac3	RAC3	238_GCvsFLT_JC	FALSE
ENSMUSG00000018040	0.026374160250609	0.20106311572928	0.840649222387021	1	Rrp7a	RRP7A	238_GCvsFLT_JC	FALSE
ENSMUSG00000018042	0.051927806662989	0.197453427536319	0.843472723352478	1	Cyb5r3	CYB5R3	238_GCvsFLT_JC	FALSE
ENSMUSG00000018068	-0.159666039516725	-0.533450410688401	0.593721829588599	1	Ints2	INTS2	238_GCvsFLT_JC	FALSE
ENSMUSG00000018076	0.0911552996169436	0.524076893874661	0.600225058848801	1	Med13l	MED13L	238_GCvsFLT_JC	FALSE
ENSMUSG00000018102	0.0418840642640187	0.148904403485605	0.881629066476256	1	H2bc4		238_GCvsFLT_JC	FALSE
ENSMUSG00000018126	0.856988941577996	1.44636130923608	0.148075887916168	1	Baiap2l2	BAIAP2L2	238_GCvsFLT_JC	FALSE
ENSMUSG00000018143	0.285050613005083	1.29919035258531	0.193878611505341	1	Mafk	MAFK	238_GCvsFLT_JC	FALSE
ENSMUSG00000018160	0.0297295544086671	0.232358543343783	0.816259545401065	1	Med1	MED1	238_GCvsFLT_JC	FALSE
ENSMUSG00000018166	-0.0138018030218175	-0.102367188641338	0.918465226495777	1	Erbb3	ERBB3	238_GCvsFLT_JC	FALSE
ENSMUSG00000018167	-0.0092916244557264	-0.0519421791819227	0.958574765491233	1	Stard3	STARD3	238_GCvsFLT_JC	FALSE
ENSMUSG00000018168	0.538546354222866	1.16196978753971	0.245247737403736	1	Ikzf3	IKZF3	238_GCvsFLT_JC	FALSE
ENSMUSG00000018169	0.271189893149244	0.894569259025361	0.371017390969535	1	Mfng	MFNG	238_GCvsFLT_JC	FALSE
ENSMUSG00000018171	-0.14118972410615	-0.822001497013242	0.41107604489947	1	Vmp1	VMP1	238_GCvsFLT_JC	FALSE
ENSMUSG00000018189	-0.0790062846766484	-0.311467014528884	0.755445615216277	1	Uchl5	UCHL5	238_GCvsFLT_JC	FALSE
ENSMUSG00000018196	-0.0384639422518503	-0.217379591741274	0.827912534379721	1	Glrx2		238_GCvsFLT_JC	FALSE
ENSMUSG00000018199	0.0219956398293111	0.187542287999785	0.851235470797608	1	Ro60	RO60	238_GCvsFLT_JC	FALSE
ENSMUSG00000018209	-0.0771630641874519	-0.67257142603573	0.501219985299114	1	Stk4	STK4	238_GCvsFLT_JC	FALSE
ENSMUSG00000018217	-0.130918241749368	-0.473781114698274	0.63565600309548	1	Pmp22	PMP22	238_GCvsFLT_JC	FALSE
ENSMUSG00000018238	0.800233433972409	1.03572471035974	0.300330590884648	1	Gdf9	GDF9	238_GCvsFLT_JC	FALSE
ENSMUSG00000018239	0.0471030134626883	0.209144582410297	0.83433537245651	1	Zcchc10	ZCCHC10	238_GCvsFLT_JC	FALSE
ENSMUSG00000018263	-1.07215264237604	-1.47045827086274	0.141437679480492	1	Tbx5	TBX5	238_GCvsFLT_JC	FALSE
ENSMUSG00000018286	0.268735038655215	1.50554304748566	0.13218451818442	1	Psmb6	PSMB6	238_GCvsFLT_JC	FALSE
ENSMUSG00000018287	0.127620625573909	1.19240739479641	0.233101542155923	1	Spag7	SPAG7	238_GCvsFLT_JC	FALSE
ENSMUSG00000018293	0.195675649866147	1.01095966079908	0.312035737265775	1	Pfn1	PFN1	238_GCvsFLT_JC	FALSE
ENSMUSG00000018322	0.0725599666404688	0.465515159331574	0.641562583537391	1	Tomm34	TOMM34	238_GCvsFLT_JC	FALSE
ENSMUSG00000018326	-0.0553799608161737	-0.571047060565508	0.567967742712534	1	Ywhab	YWHAB	238_GCvsFLT_JC	FALSE
ENSMUSG00000018334	0.368752643024443	1.87414814529648	0.0609100089823894	1	Ksr1	KSR1	238_GCvsFLT_JC	FALSE
ENSMUSG00000018339	-0.218787541687582	-0.489427011240883	0.62453941675971	1	Gpx3	GPX3	238_GCvsFLT_JC	FALSE
ENSMUSG00000018340	0.120506360302154	0.44510061774933	0.656247042415851	1	Anxa6	ANXA6	238_GCvsFLT_JC	FALSE
ENSMUSG00000018341	0.448173347714862	0.766130821581406	0.443598465335683	1	Il12rb2	IL12RB2	238_GCvsFLT_JC	FALSE
ENSMUSG00000018347	0.0649863379479512	0.37390845259462	0.708472427587872	1	Zkscan6	ZNF18	238_GCvsFLT_JC	FALSE
ENSMUSG00000018362	-0.343962193932422	-0.832756962121056	0.404981811744045	1	Kpna2	KPNA2	238_GCvsFLT_JC	FALSE
ENSMUSG00000018363	-0.20518275334825	-2.09815921731671	0.0358910829001628	0.93437646281099	Smurf2	SMURF2	238_GCvsFLT_JC	FALSE
ENSMUSG00000018372	0.0626118908126945	0.284042343192818	0.776377931231201	1	Cep95	CEP95	238_GCvsFLT_JC	FALSE
ENSMUSG00000018377	0.0661867200498636	0.44837786616803	0.653880513030308	1	Vezf1	VEZF1	238_GCvsFLT_JC	FALSE
ENSMUSG00000018378	-0.0968335780927687	-0.425027784481763	0.670816420424516	1	Cuedc1	CUEDC1	238_GCvsFLT_JC	FALSE
ENSMUSG00000018379	0.0831233250075738	0.496927629788809	0.619240086593522	1	Srsf1	SRSF1	238_GCvsFLT_JC	FALSE
ENSMUSG00000018381	0.183168511892505	0.565050080747563	0.572039700944854	1	Abi3	ABI3	238_GCvsFLT_JC	FALSE
ENSMUSG00000018387	0.173091486743042	0.38161291735919	0.702748501437639	1	Shroom1	SHROOM1	238_GCvsFLT_JC	FALSE
ENSMUSG00000018395	-0.0216086453709532	-0.112379680077181	0.910522366206909	1	Kif3a	KIF3A	238_GCvsFLT_JC	FALSE
ENSMUSG00000018398	-0.12459681303829	-0.523508124172865	0.600620698945588	1	Septin8	SEPTIN8	238_GCvsFLT_JC	FALSE
ENSMUSG00000018401	0.100504140204641	0.539796480477317	0.589337394533352	1	Mtmr4	MTMR4	238_GCvsFLT_JC	FALSE
ENSMUSG00000018405	0.230406100772043	0.915254695056678	0.360057937065122	1	Mrm1	MRM1	238_GCvsFLT_JC	FALSE
ENSMUSG00000018411	0.627337829155246	1.37823534441133	0.168130638061113	1	Mapt	MAPT	238_GCvsFLT_JC	FALSE
ENSMUSG00000018412	-0.0322679349574827	-0.247147476505177	0.804794092172726	1	Kansl1	KANSL1	238_GCvsFLT_JC	FALSE
ENSMUSG00000018415	0.0565734545969155	0.542368125456288	0.587564933160056	1	Gid4	GID4	238_GCvsFLT_JC	FALSE
ENSMUSG00000018417	-0.144496806656285	-0.706403775196089	0.479937073832686	1	Myo1b	MYO1B	238_GCvsFLT_JC	FALSE
ENSMUSG00000018425	-0.166213557261915	-1.03689554106175	0.29978454222564	1	Dhx40	DHX40	238_GCvsFLT_JC	FALSE
ENSMUSG00000018427	-0.00639551787135766	-0.0282130434184185	0.977492234222337	1	Ypel2	YPEL2	238_GCvsFLT_JC	FALSE
ENSMUSG00000018428	0.396120993573701	1.7748224982751	0.0759272002724445	1	Akap1	AKAP1	238_GCvsFLT_JC	FALSE
ENSMUSG00000018433	0.0998863409629319	0.458520082070397	0.646578838119742	1	Nol11	NOL11	238_GCvsFLT_JC	FALSE
ENSMUSG00000018442	0.046637928989259	0.42688318674138	0.669464412260363	1	Derl2	DERL2	238_GCvsFLT_JC	FALSE
ENSMUSG00000018446	0.161307116289366	0.610217181796359	0.541717949498127	1	C1qbp	C1QBP	238_GCvsFLT_JC	FALSE
ENSMUSG00000018449	-0.261516414942574	-1.15751744177851	0.247061017478235	1	Rpain	RPAIN	238_GCvsFLT_JC	FALSE
ENSMUSG00000018451	0.0418302539712598	0.0662615561802204	0.947169589653673	1	6330403K07Rik		238_GCvsFLT_JC	FALSE
ENSMUSG00000018459	-0.908118775901134	-2.53821879438995	0.011141830352313	0.522640497894794	Slc13a3	SLC13A3	238_GCvsFLT_JC	FALSE
ENSMUSG00000018470	-0.53363575851619	-1.07606778345263	0.281896942624369	1	Kcnab3	KCNAB3	238_GCvsFLT_JC	FALSE
ENSMUSG00000018474	-0.420450099676456	-1.59783511758882	0.11007967687935	1	Chd3	CHD3	238_GCvsFLT_JC	FALSE
ENSMUSG00000018476	-0.0846268207180854	-0.43000788260556	0.667189907178936	1	Kdm6b	KDM6B	238_GCvsFLT_JC	FALSE
ENSMUSG00000018481	-0.0395567705139233	-0.293625103707091	0.769044390947434	1	Appbp2	APPBP2	238_GCvsFLT_JC	FALSE
ENSMUSG00000018486	-0.115360754797388	-0.190645760743154	0.848803135777363	1	Wnt9b	WNT9B	238_GCvsFLT_JC	FALSE
ENSMUSG00000018500	0.0850908400530486	0.186549935250344	0.852013523390563	1	Adora2b	ADORA2B	238_GCvsFLT_JC	FALSE
ENSMUSG00000018501	0.00390551331361511	0.0417890753906452	0.966666843981892	1	Ncor1	NCOR1	238_GCvsFLT_JC	FALSE
ENSMUSG00000018507	-0.129270249808105	-0.416680899349372	0.676911827208185	1	Trpv2	TRPV2	238_GCvsFLT_JC	FALSE
ENSMUSG00000018509	0.391850224255405	1.64617329256633	0.0997280861849758	1	Cenpv	CENPV	238_GCvsFLT_JC	FALSE
ENSMUSG00000018537	0.0825600913049564	0.367688573861486	0.713105461372628	1	Pcgf2	PCGF2	238_GCvsFLT_JC	FALSE
ENSMUSG00000018541	-0.0287162276951719	-0.208741235831716	0.834650247621946	1	Cwc25	CWC25	238_GCvsFLT_JC	FALSE
ENSMUSG00000018543	-0.188698848802215	-0.175298933707806	0.860844749576101	1	1700001P01Rik	C17orf98	238_GCvsFLT_JC	FALSE
ENSMUSG00000018547	0.230991035312911	1.35886472069529	0.174189459963767	1	Pip4k2b	PIP4K2B	238_GCvsFLT_JC	FALSE
ENSMUSG00000018548	-0.0876868065139087	-0.58243798772568	0.560271700140004	1	Trim37	TRIM37	238_GCvsFLT_JC	FALSE
ENSMUSG00000018554	-0.151265043351555	-0.350327209978349	0.726093146942493	1	Ybx2	YBX2	238_GCvsFLT_JC	FALSE
ENSMUSG00000018559	-0.239726249429283	-1.21567039229533	0.22411050718494	1	Ctdnep1	CTDNEP1	238_GCvsFLT_JC	FALSE
ENSMUSG00000018565	-0.056357249186848	-0.319093623750291	0.749655518644253	1	Elp5	ELP5	238_GCvsFLT_JC	FALSE
ENSMUSG00000018566	0.180119489221904	0.34838489683127	0.727551143525516	1	Slc2a4	SLC2A4	238_GCvsFLT_JC	FALSE
ENSMUSG00000018567	0.135890503284186	1.40732487958862	0.159331075110887	1	Gabarap	GABARAP	238_GCvsFLT_JC	FALSE
ENSMUSG00000018569	0.872721777981134	1.20621129001342	0.227736031831843	1	Cldn7	CLDN7	238_GCvsFLT_JC	FALSE
ENSMUSG00000018570	0.205146269585348	0.367511029312594	0.713237866371186	1	2810408A11Rik		238_GCvsFLT_JC	FALSE
ENSMUSG00000018572	-0.00147888650560923	-0.0106404425364036	0.991510315379354	1	Phf23	PHF23	238_GCvsFLT_JC	FALSE
ENSMUSG00000018574	0.211016259343386	1.30304921068071	0.192557961499985	1	Acadvl	ACADVL	238_GCvsFLT_JC	FALSE
ENSMUSG00000018581	-0.668901368077793	-0.743286145373989	0.457308457771939	1	Dnah11	DNAH11	238_GCvsFLT_JC	FALSE
ENSMUSG00000018583	0.239939016848889	1.93207261636903	0.0533505436681111	1	G3bp1	G3BP1	238_GCvsFLT_JC	FALSE
ENSMUSG00000018585	-0.0135425710733908	-0.0552258698827355	0.955958519195242	1	Atox1	ATOX1	238_GCvsFLT_JC	FALSE
ENSMUSG00000018593	-2.10620732744464	-6.11855011590448	9.44305852819483e-10	1.45979744784283e-06	Sparc	SPARC	238_GCvsFLT_JC	FALSE
ENSMUSG00000018599	0.43627215002668	1.54862558916947	0.121471750871692	1	Mief2	MIEF2	238_GCvsFLT_JC	FALSE
ENSMUSG00000018604	-0.203198072511316	-0.4306470786284	0.666725004107405	1	Tbx3	TBX3	238_GCvsFLT_JC	TRUE
ENSMUSG00000018620	-0.389831565862881	-0.283078258038396	0.777116847798319	1	Mmp20	MMP20	238_GCvsFLT_JC	FALSE
ENSMUSG00000018634	-0.102775660980831	-0.0618334299093267	0.950695481195362	1	Crhr1	LINC02210-CRHR1	238_GCvsFLT_JC	FALSE
ENSMUSG00000018648	0.413680074551415	0.443617043964307	0.657319480977615	1	Dusp14	DUSP14	238_GCvsFLT_JC	FALSE
ENSMUSG00000018651	-0.00925451159438278	-0.0591021186213782	0.952870771177832	1	Tada2a	TADA2A	238_GCvsFLT_JC	FALSE
ENSMUSG00000018654	-0.273049775750724	-0.828314692516532	0.407492304196478	1	Ikzf1	IKZF1	238_GCvsFLT_JC	FALSE
ENSMUSG00000018659	0.185195610871378	1.50959277622261	0.131147365751058	1	Pnpo	PNPO	238_GCvsFLT_JC	FALSE
ENSMUSG00000018661	0.098497692449429	0.816360088956435	0.41429421631596	1	Cog1	COG1	238_GCvsFLT_JC	FALSE
ENSMUSG00000018666	-0.0520223287087445	-0.281372334067291	0.778424835511473	1	Cbx1	CBX1	238_GCvsFLT_JC	FALSE
ENSMUSG00000018669	-0.11661873456151	-0.647963508919582	0.51700855239549	1	Cdk5rap3	CDK5RAP3	238_GCvsFLT_JC	FALSE
ENSMUSG00000018672	-0.901296447921609	-4.90834610399656	9.18476608154497e-07	0.000379964717390337	Copz2	COPZ2	238_GCvsFLT_JC	FALSE
ENSMUSG00000018677	0.0906784169620232	0.653469013428149	0.513453959628904	1	Slc25a39	SLC25A39	238_GCvsFLT_JC	FALSE
ENSMUSG00000018678	0.0394844209370162	0.173240606862159	0.862462306503891	1	Sp2	SP2	238_GCvsFLT_JC	FALSE
ENSMUSG00000018697	0.178280608942215	1.10521981670085	0.26906435211047	1	Aatf	AATF	238_GCvsFLT_JC	FALSE
ENSMUSG00000018707	0.0670296935973398	0.761187945182996	0.446544817423477	1	Dync1h1	DYNC1H1	238_GCvsFLT_JC	FALSE
ENSMUSG00000018727	1.06934389069434	1.24948961799396	0.211486048424245	1	Cpsf4l	CPSF4L	238_GCvsFLT_JC	FALSE
ENSMUSG00000018733	0.192315614093734	0.946798454623819	0.343741489410794	1	Pex12	PEX12	238_GCvsFLT_JC	FALSE
ENSMUSG00000018736	0.0948014423762899	0.460245029197706	0.645340353213792	1	Ndel1	NDEL1	238_GCvsFLT_JC	FALSE
ENSMUSG00000018740	-0.62354147722134	-2.07332976398294	0.0381416005299792	0.958898295293751	Slc25a35	SLC25A35	238_GCvsFLT_JC	FALSE
ENSMUSG00000018750	0.144376841349548	0.654914233717568	0.512522975438572	1	Zbtb4	ZBTB4	238_GCvsFLT_JC	FALSE
ENSMUSG00000018752	0.149904374706126	0.599570236221205	0.548792688150887	1	Tnfsfm13	TNFSF12-TNFSF13	238_GCvsFLT_JC	FALSE
ENSMUSG00000018761	0.0245117513543811	0.184207560844262	0.853850628283707	1	Mpdu1	MPDU1	238_GCvsFLT_JC	FALSE
ENSMUSG00000018765	0.223637794772862	2.1785675434452	0.0293638094959663	0.850565890054757	Fxr2	FXR2	238_GCvsFLT_JC	FALSE
ENSMUSG00000018770	0.0711171828589995	0.381764453404712	0.702636087375104	1	Atp5g3	ATP5MC3	238_GCvsFLT_JC	FALSE
ENSMUSG00000018774	-0.346124300193824	-1.61656047422497	0.105973189654879	1	Cd68		238_GCvsFLT_JC	FALSE
ENSMUSG00000018796	0.196674607339586	0.671508231752315	0.501896817229963	1	Acsl1	ACSL1	238_GCvsFLT_JC	FALSE
ENSMUSG00000018800	0.194209070369436	0.520134827034025	0.602969605964596	1	Abca5	ABCA5	238_GCvsFLT_JC	FALSE
ENSMUSG00000018809	0.270530223343636	1.14973124706058	0.250254580335388	1	Smyd4	SMYD4	238_GCvsFLT_JC	FALSE
ENSMUSG00000018819	0.0129852843772273	0.0651487572012259	0.948055560225377	1	Lsp1	LSP1	238_GCvsFLT_JC	FALSE
ENSMUSG00000018820	0.0964397488478397	0.722754441720967	0.469830761546609	1	Zfyve27	ZFYVE27	238_GCvsFLT_JC	FALSE
ENSMUSG00000018821	0.146328011407687	0.414473661065334	0.678527252612682	1	Avpi1	AVPI1	238_GCvsFLT_JC	FALSE
ENSMUSG00000018822	1.67734304982963	3.19584904031872	0.00139420036303919	0.149454208259807	Sfrp5	SFRP5	238_GCvsFLT_JC	FALSE
ENSMUSG00000018830	0.123514310866863	0.291409438155137	0.770738197030208	1	Myh11	MYH11	238_GCvsFLT_JC	FALSE
ENSMUSG00000018841	0.0329365405434968	0.230453724316904	0.817739218389993	1	Rad51d	RAD51D	238_GCvsFLT_JC	FALSE
ENSMUSG00000018844	-0.422158038305005	-0.418437051361472	0.67562760165922	1	Fndc8	FNDC8	238_GCvsFLT_JC	FALSE
ENSMUSG00000018845	0.916572076066375	2.0968179914572	0.0360096903114842	0.93437646281099	Unc45b	UNC45B	238_GCvsFLT_JC	FALSE
ENSMUSG00000018846	-0.0563301728163003	-0.225165979330082	0.821850154452521	1	Pank3	PANK3	238_GCvsFLT_JC	FALSE
ENSMUSG00000018848	-0.0297620868575641	-0.0824474668016205	0.934290891453359	1	Rars	RARS1	238_GCvsFLT_JC	FALSE
ENSMUSG00000018849	0.138542014529302	0.529692188351636	0.596325364921228	1	Wwc1	WWC1	238_GCvsFLT_JC	FALSE
ENSMUSG00000018858	0.00637080731386978	0.0370261998375163	0.970464115610226	1	Mrpl58	MRPL58	238_GCvsFLT_JC	FALSE
ENSMUSG00000018861	-0.125577067162573	-0.734425272899712	0.462689588451129	1	Fdxr		238_GCvsFLT_JC	FALSE
ENSMUSG00000018862	0.133791215796365	0.318999691915291	0.749726746403659	1	Otop3	OTOP3	238_GCvsFLT_JC	FALSE
ENSMUSG00000018865	0.488446760846438	0.571076961167576	0.567947474954415	1	Sult4a1	SULT4A1	238_GCvsFLT_JC	FALSE
ENSMUSG00000018868	0.0332863875772418	0.0514607593156391	0.958958369927968	1	Pnpla5	PNPLA5	238_GCvsFLT_JC	FALSE
ENSMUSG00000018882	0.0161609457336034	0.102923696651215	0.918023530366616	1	Mrpl45	MRPL45	238_GCvsFLT_JC	FALSE
ENSMUSG00000018893	-0.0213294243072823	-0.0173716323771906	0.986140139823812	1	Mb	MB	238_GCvsFLT_JC	FALSE
ENSMUSG00000018899	-0.0453249137090526	-0.187858615891134	0.850987484815707	1	Irf1	IRF1	238_GCvsFLT_JC	FALSE
ENSMUSG00000018900	0.1537637765485	0.454206741670527	0.649680031164053	1	Slc22a5	SLC22A5	238_GCvsFLT_JC	FALSE
ENSMUSG00000018906	-1.26050726974409	-4.16093264094578	3.16950567517125e-05	0.00802540695613189	P4ha2	P4HA2	238_GCvsFLT_JC	FALSE
ENSMUSG00000018907	-0.0456987118825311	-0.210998902896452	0.832888127446464	1	Alox12e		238_GCvsFLT_JC	FALSE
ENSMUSG00000018909	-0.0199661401770463	-0.0790271279238427	0.93701104557407	1	Arrb1	ARRB1	238_GCvsFLT_JC	FALSE
ENSMUSG00000018916	1.82935057252866	1.01962460316039	0.307906532001996	1	Csf2	CSF2	238_GCvsFLT_JC	FALSE
ENSMUSG00000018919	1.55237886573021	0.555372469669863	0.578639919181317	1	Tm4sf5	TM4SF5	238_GCvsFLT_JC	FALSE
ENSMUSG00000018920	0.390369978944708	1.19787380256778	0.230966149931402	1	Cxcl16	CXCL16	238_GCvsFLT_JC	FALSE
ENSMUSG00000018921	-0.00809341607067393	-0.0521721423758115	0.95839152985748	1	Pelp1	PELP1	238_GCvsFLT_JC	FALSE
ENSMUSG00000018923	-0.0560072970143486	-0.328680730218955	0.742397020884629	1	Med11	MED11	238_GCvsFLT_JC	FALSE
ENSMUSG00000018924	-0.764431840449707	-1.42632975972315	0.153773178239484	1	Alox15	ALOX15	238_GCvsFLT_JC	FALSE
ENSMUSG00000018925	1.4608786747474	0.411945946893718	0.680379042467385	1	Heatr9	HEATR9	238_GCvsFLT_JC	FALSE
ENSMUSG00000018927	-0.497686701763768	-1.70090083023245	0.0889616107139234	1	Ccl6	CCL23	238_GCvsFLT_JC	FALSE
ENSMUSG00000018927	-0.497686701763768	-1.70090083023245	0.0889616107139234	1	Ccl6	CCL15	238_GCvsFLT_JC	FALSE
ENSMUSG00000018927	-0.497686701763768	-1.70090083023245	0.0889616107139234	1	Ccl6	CCL15-CCL14	238_GCvsFLT_JC	FALSE
ENSMUSG00000018930	1.8501897628008	0.848881899108083	0.395947011901909	1	Ccl4	CCL4	238_GCvsFLT_JC	FALSE
ENSMUSG00000018930	1.8501897628008	0.848881899108083	0.395947011901909	1	Ccl4	CCL4L2	238_GCvsFLT_JC	FALSE
ENSMUSG00000018931	-0.194205996735298	-0.983125321232019	0.325545763398239	1	Natd1	NATD1	238_GCvsFLT_JC	FALSE
ENSMUSG00000018932	0.158678812317046	0.774729031895115	0.438499792192342	1	Map2k3	MAP2K3	238_GCvsFLT_JC	FALSE
ENSMUSG00000018965	0.0624928617403392	0.586000783796525	0.557874988127231	1	Ywhah	YWHAH	238_GCvsFLT_JC	FALSE
ENSMUSG00000018973	-0.200802206044774	-0.114713799350051	0.908671975837855	1	Hoxb1	HOXB1	238_GCvsFLT_JC	FALSE
ENSMUSG00000018974	-0.0623512882113506	-0.33538035787146	0.737338182984899	1	Sart3	SART3	238_GCvsFLT_JC	FALSE
ENSMUSG00000018983	-0.38169986478802	-0.808710515476408	0.418681678203984	1	E2f2	E2F2	238_GCvsFLT_JC	FALSE
ENSMUSG00000018986	-0.0290209996872681	-0.0837660591388602	0.933242434028493	1	Slfn3	SLFN12	238_GCvsFLT_JC	FALSE
ENSMUSG00000018986	-0.0290209996872681	-0.0837660591388602	0.933242434028493	1	Slfn3	SLFN12L	238_GCvsFLT_JC	FALSE
ENSMUSG00000018995	-0.00813993253687512	-0.0394703973333934	0.968515354623646	1	Nars2	NARS2	238_GCvsFLT_JC	FALSE
ENSMUSG00000018999	-0.14759570762488	-0.857104100350717	0.391387355293432	1	Slc35b4	SLC35B4	238_GCvsFLT_JC	FALSE
ENSMUSG00000019027	-0.775552041833065	-2.44826528899231	0.014354592050154	0.616408008329128	Dnah1	DNAH1	238_GCvsFLT_JC	FALSE
ENSMUSG00000019039	-0.0219038609458373	-0.131477377250492	0.895397681550943	1	Dalrd3	DALRD3	238_GCvsFLT_JC	FALSE
ENSMUSG00000019054	0.137000351510366	1.13082464019885	0.258128906816825	1	Fis1	FIS1	238_GCvsFLT_JC	FALSE
ENSMUSG00000019055	-0.509758393099442	-2.21100027727488	0.0270358178581911	0.821080742253572	Plod1	PLOD1	238_GCvsFLT_JC	FALSE
[truncated: 309,990 more rows]
