# Supplementary material for: Transcriptomics analysis reveals molecular alterations underpinning spaceflight dermatology
Source: Commun Med (Lond). 2024 Jun 11;4:106. doi: 10.1038/s43856-024-00532-9 (PMC11166967; doi:10.1038/s43856-024-00532-9)
Supplement: Supplementary file 5 — Supplementary Data 2 [file 43856_2024_532_MOESM5_ESM.xls]

## Sheet: msigdb
category	subset	pathway	pval	padj	log2err	ES	NES	size	leadingEdge
c2.all.v7.4.symbols	238_GCvsFLT_JC	ABBUD_LIF_SIGNALING_1_DN	0.5	0.725174	0.0787114	-0.306341	-0.947949	25	ENPP2|SYTL4|DDC|ALCAM|ARID1A|GRIA2|OSTF1
c2.all.v7.4.symbols	238_GCvsFLT_JC	ABBUD_LIF_SIGNALING_1_UP	0.128964	0.339883	0.179782	0.355453	1.26167	42	LCN2|KLF10|SOCS3|CXCL14|ACAA2|CEBPB|GPCPD1|RHOU|TNFRSF1A|RASA3|ANXA8L1|TSPAN4|XBP1|KNG1|NMI|SQOR
c2.all.v7.4.symbols	238_GCvsFLT_JC	ABDELMOHSEN_ELAVL4_TARGETS	0.0518672	0.199739	0.287857	-0.550022	-1.52842	16	DLG4|CASP3|EIF2AK2|RHOA|NCAM1
c2.all.v7.4.symbols	238_GCvsFLT_JC	ABE_INNER_EAR	0.0611814	0.215619	0.266351	0.402628	1.40512	39	PLEKHB1|RPS15|VAMP5|WNK2|APOD|ATP1A2|C19orf53|CA14|UBXN1|RPS5|UBA52|RPL28|RPL35|FOXD1|HYI|ZP2|RAB1B|RPS11|RPL32
c2.all.v7.4.symbols	238_GCvsFLT_JC	ABE_VEGFA_TARGETS	0.937262	0.979729	0.0463228	0.230456	0.616211	15	HERPUD1|RCAN1|HBEGF|EGR2|A2M|PCTP|PLPP3
c2.all.v7.4.symbols	238_GCvsFLT_JC	ABE_VEGFA_TARGETS_2HR	0.0595238	0.212717	0.261664	0.445903	1.45817	29	RAPGEF1|HERPUD1|APOE|PPL|RCAN1|DAPK3|LAD1|CDKN1A|PDCD1|NELFE|POLR1G|EIF1|HBEGF
c2.all.v7.4.symbols	238_GCvsFLT_JC	ABE_VEGFA_TARGETS_30MIN	0.15873	0.386385	0.155242	-0.412531	-1.27654	25	SCRN1|MYO7A|C2|ELAVL4|TAC1|AURKC|ALAD
c2.all.v7.4.symbols	238_GCvsFLT_JC	ABRAHAM_ALPC_VS_MULTIPLE_MYELOMA_DN	0.138614	0.354822	0.166934	-0.446511	-1.31771	20	CASP3|UCHL1|CD47|CCNB1|CDK4|CDK5
c2.all.v7.4.symbols	238_GCvsFLT_JC	ABRAHAM_ALPC_VS_MULTIPLE_MYELOMA_UP	0.0970297	0.284955	0.202072	-0.436115	-1.35982	26	IGFBP5|DCN|CDC25B|CCND1|CD44|RUNX2|PDGFRB|SERPINA1|FAS|RB1
c2.all.v7.4.symbols	238_GCvsFLT_JC	ABRAMSON_INTERACT_WITH_AIRE	0.451796	0.685543	0.0815265	-0.289022	-0.998073	42	TOP2A|LMNB1|MSH6|MCM6|NUP93|SMC1A|PABPC1|TRIM28|CAND1|MCM5|SNRPD3|PCNA|SMC3|MCM2|NASP|DDX5|POLR2A|DDX17|PARP1|XPOT|SRSF3|CHD6
c2.all.v7.4.symbols	238_GCvsFLT_JC	ACEVEDO_LIVER_CANCER_WITH_H3K27ME3_DN	0.0678571	0.23025	0.231127	-0.303063	-1.2945	152	ANLN|GPC6|SERPING1|BMP4|TMEM119|PCDH11Y|PCDH11X|TUB|PHGDH|OR4M2|OR4M1|KIF15|NTRK3|ANKRD42|ANKRD29|COL18A1|NUCB2|KCNC4|SHISA6|KIAA0895|CD44|PDGFRB|COCH|USH1C|AGTR1|ANKRD12|CRMP1|PCDHGA6|ULK1|FRMPD4|SCUBE1|RAPGEF4|SPG21|NSD2|PIK3C2B|SOGA1|PCDHGA11|IGSF3|CNTRL|COL27A1|TMEM132C|IZUMO1|PROX1|SCFD1|GRIK2|H3C14|ZFHX3|E2F7|GOLT1B|GRPR
c2.all.v7.4.symbols	238_GCvsFLT_JC	ACEVEDO_LIVER_CANCER_WITH_H3K27ME3_UP	0.0603448	0.21431	0.24134	-0.283363	-1.27602	230	COL3A1|COL1A2|MAGED1|GADL1|NCALD|CLEC12A|MAGEH1|DNASE2B|TINAG|TENM3|IGSF1|PKHD1L1|FRAS1|C1GALT1C1|PPP1R42|SMIM3|COLEC12|MMP27|ZBED9|PIK3CG|RTL5|CLEC7A|RTL9|SDK1|DYNC2H1|GNPDA2|MARCO|PDE1A|DLC1|TLR8|SPRED1|RNASE6|CEP126|ENTHD1|PRKD1|PRIM2|LCA5|CYP2E1|GAPT|LRCH2|PAM|MACROH2A2|ARHGDIB|CRISP2|OSMR|NFIB|CCR9|LHFPL1|IKZF1|HECW2|SERPINB11|TMPRSS7|GSDME|AIM2|SEMA6D|KLRK1|CREB5|SLC16A9|THEMIS
c2.all.v7.4.symbols	238_GCvsFLT_JC	ACEVEDO_LIVER_CANCER_WITH_H3K9ME3_DN	0.388686	0.637638	0.0878313	-0.262516	-1.02747	87	CEP128|GFPT1|TBC1D31|CA8|KIF20B|HOXC11|KIF15|TMEM219|NUSAP1|NCF2|MYBL1|NCAPG2|CFAP69|MBTD1|HOXA1|CDCA2|BMX|KDM5B|REXO5|IQUB|MMS22L|BCLAF3|KITLG|HAT1|NUP210L|AAGAB|POLE2|SPATS2|H4C4|SLC26A8|MTHFD1L|AHCYL2|CEP112|H4C3|TMEM237|HOXA13|H4-16|PTPN22|BTBD8|ZNF385B|SLC28A2|C4orf33
c2.all.v7.4.symbols	238_GCvsFLT_JC	ACEVEDO_LIVER_CANCER_WITH_H3K9ME3_UP	0.0335012	0.148429	0.321776	-0.339205	-1.37292	105	GALNT5|CPQ|MME|VCAN|NCALD|FAT3|MAGEH1|DNASE2B|NOVA1|RGS7BP|MGAM|KRT20|MMP13|ANK2|BMPER|OTULINL|CEP126|CYP2E1|FYB1|ENOX1|SEMA6D|THEMIS|SETD5|NSMF|INTU|TLR2|CLNK|CACNB2|RIT2
c2.all.v7.4.symbols	238_GCvsFLT_JC	ACEVEDO_LIVER_TUMOR_VS_NORMAL_ADJACENT_TISSUE_DN	0.325175	0.583418	0.0956031	-0.232117	-1.05099	244	C7|MFAP4|BGN|ADRA1B|RCN1|VKORC1|DPT|MYO7A|C3|STAB1|MAN2B2|CCND1|ALDOB|THRSP|PON1|CHPF|PHGDH|HGFAC|ZSWIM8|C1RL|C11orf24|CYFIP2|ADAMTSL2|RAB3IL1|CHST7|PTH1R|ACP2|SEC14L1|ENTPD5|TRIP6|RGS2|FGL1|RAB26|CYP2E1|ANGPTL8|GADD45G|TNFAIP8L1|PHKA2|CERS4|CDHR2|LY6E|GSDME|TRPM8|SKAP1|LCAT|GPD1|HMGCL|CDA|SH3YL1|PLG|PEX11A|NSMF|ZNF148|CDH2|INTS6|AZGP1|SAA4|CFAP410|RGL1
c2.all.v7.4.symbols	238_GCvsFLT_JC	ACEVEDO_NORMAL_TISSUE_ADJACENT_TO_LIVER_TUMOR_UP	0.993182	0.999754	0.0518458	0.157168	0.704215	154	TSPAN8|MYO18A|SBDS|CUX2|FKBP5|MRPL51|PTGES3|FAM162A|DDX27|C7orf50|YRDC|RPL27A|ZPR1|EIF2AK4|SLC15A1|YAP1|PRKAB2|MINDY3|RIC8B|CYP3A5|CYP3A7|RPLP1|NADK2
c2.all.v7.4.symbols	238_GCvsFLT_JC	ACOSTA_PROLIFERATION_INDEPENDENT_MYC_TARGETS_DN	0.328571	0.58734	0.0962406	-0.263926	-1.07422	108	CLEC11A|SEC24D|ALAS2|SERPINH1|KYNU|GATA1|CD63|HOXD1|TNNT1|PTPRC|CHPF2|GYPB|SEC14L1|SHANK2|SAMSN1|ARFGAP3|CARD9|SELENBP1|ACSM3|KCNH2|USP11|ESYT1|NAGA|LASP1|DMTN|AIF1|YES1|ADAM8
c2.all.v7.4.symbols	238_GCvsFLT_JC	ACOSTA_PROLIFERATION_INDEPENDENT_MYC_TARGETS_UP	0.0777418	0.250183	0.287805	0.33925	1.35758	83	SLC29A1|MAST2|LAS1L|CUTC|MRPL4|JAG2|MTRR|PRPF19|EIF3J|RRP1B|NRTN|SLC27A2|CLUH|PWP1|AATF|STUB1|TMEM161A|WDR74|SLC39A4|DUSP9|UCK2|CRYBG2|DDX28|NQO1|GCDH|EXPH5|RIOX2|TRIAP1|GCSH|NOLC1|REPIN1|KIAA0930|TSPO|HILPDA|MTMR4|XPO6|NR1D2|PDCD11|MPZL1|OPN3|SORD|SLC5A3
c2.all.v7.4.symbols	238_GCvsFLT_JC	ADDYA_ERYTHROID_DIFFERENTIATION_BY_HEMIN	0.0967078	0.284393	0.206588	0.333785	1.28631	64	PTP4A3|SOCS2|HSPA1B|IER3|TXNIP|DNAJB4|CEBPB|HERPUD1|MAFG|CEBPG|CREM|OSGIN1|HSPA5|SLC27A2|JUN
c2.all.v7.4.symbols	238_GCvsFLT_JC	AFFAR_YY1_TARGETS_DN	3.27333e-09	1.70174e-07	0.774939	-0.455491	-2.05651	237	LUM|BCAT1|COL6A3|PRDX4|COL15A1|IGFBP5|PRKG2|PCOLCE2|LY6H|PDGFRA|THY1|PRC1|IDH1|FOXM1|FCGR2B|CENPF|HAS2|CCL7|LIG1|TTK|ASPM|CDC25C|CLEC3B|MTHFD2|KIF23|MXD3|THBS4|ALDH18A1|NSG1|DIAPH3|RACGAP1|CENPE|KIF22|AURKB|MATN2|SPAG5|CCNA2|MKI67|RAD51AP1|SHCBP1|CENPA|HMMR|PLK1|MMP13|KIF11|KIF20A|CDCA3|BIRC5|POLA1|NCAPG|CCNB1|EXO1|ITGA4|CXCL6|EDNRA|STMN1|AURKA|CYP7B1|SMC2|TOP2A|MCM4|LMNB1|UHRF1|MAD2L1|IFT80|SLC4…
c2.all.v7.4.symbols	238_GCvsFLT_JC	AFFAR_YY1_TARGETS_UP	0.603175	0.798443	0.0633597	-0.212038	-0.929518	185	GRIA3|TNNC1|PLTP|TNNI1|MYH7|KLK8|MMP2|MYH3|BMP4|SULF2|EBF2|LAMB2|EFEMP1|DRD4|PLCZ1|ST6GALNAC3|UCHL1|RAMP2|GPC3|PRSS35|HHIP|ABAT|DSTYK|SELENOP|SYT11|ICAM1|HEMGN|LRP2|EPHA7|NAP1L3|CPEB1|SELENOM|FYB1|ALCAM
c2.all.v7.4.symbols	238_GCvsFLT_JC	AGUIRRE_PANCREATIC_CANCER_COPY_NUMBER_DN	0.998246	1	0.0397596	-0.153098	-0.686402	228	KDELR3|MICAL1|FKBP11|DMC1|TST|PPIL6|GNS|HAND2|CD63|KCTD17|HOXC11|RACGAP1|RAP1B|WASF1|CDK19|STMN1|CHEK2|HPS4|HAUS6|AMD1|REV3L|HOXC4|SMARCA2|ADNP2|PSD3|COPZ1|NFIB|ATP2B1|CAND1|UBXN8|E2F2|FUCA1|SNRPD3|HMGCL
c2.all.v7.4.symbols	238_GCvsFLT_JC	AGUIRRE_PANCREATIC_CANCER_COPY_NUMBER_UP	0.0566879	0.208381	0.321776	0.255311	1.23387	279	CELA2B|NFKBIB|FUT1|BRF2|AP4S1|PPP1R13L|PDK2|SHARPIN|SAMD4A|NUDC|TPM2|RSAD1|NAPA|ZNF787|PSMA7|NME2|PNPO|EEF1D|ZKSCAN5|RNF139|LSM1|GYS1|NR1H2|PDK4|PSMD8|MAFK|NPAS3|TMEM248|SIRT2|PAF1|SLC52A2|NDRG1|GRWD1|NBR1|RABGEF1|RNF6|ZNHIT1|G6PC3|FIS1|EPN1|CYP3A5|SEM1|SNRNP70|RPS21|SLC39A4|MAPK1IP1L|NMT1|NPR2|NUP62|RASA4|EML2|GIPR|LUC7L3|POLR1G|LIME1|KTN1|CYHR1|DDT|PLEKHA4|PRMT1|CNPY3|PHB|SYPL1|EIF3K|ZNF652|RUV…
c2.all.v7.4.symbols	238_GCvsFLT_JC	AIGNER_ZEB1_TARGETS	0.136735	0.351334	0.170932	0.377516	1.26747	34	TSPAN15|CD24|CRB3|TACSTD2|CLDN7|PPL|PMEPA1|MARVELD2|OCLN|SYTL1|CDH1|SFN|EPCAM|F11R|PATJ|TMEM30B
c2.all.v7.4.symbols	238_GCvsFLT_JC	AIYAR_COBRA1_TARGETS_DN	0.0103466	0.0630004	0.38073	0.520383	1.68105	28	HSPB1|GOT2|FGFR3|MYO5C|BAG1|PSMD12|SLC20A1|PRX|SPINK5|APIP|CLDN4|CPD|DCTN2|PRDX3|ZNF532
c2.all.v7.4.symbols	238_GCvsFLT_JC	AIYAR_COBRA1_TARGETS_UP	0.807466	0.913396	0.0546808	-0.23172	-0.775205	35	TIMP1|PRCP|NEK2|C1orf159|TPBG
c2.all.v7.4.symbols	238_GCvsFLT_JC	AKL_HTLV1_INFECTION_DN	0.432171	0.67331	0.0852885	-0.272693	-1.01299	64	IGFBP7|ENPP2|CEP192|ADGRE1|SERP1|CDK19|CD86|REV3L|SDF4|FYN|DENND1B|DNAJC15|FAM3C|MEIS2|CCNC
c2.all.v7.4.symbols	238_GCvsFLT_JC	AKL_HTLV1_INFECTION_UP	0.675248	0.840595	0.0635008	-0.274343	-0.858372	27	NREP|LGALS1|SLC39A7|ACLY|GSDME|SAT1
c2.all.v7.4.symbols	238_GCvsFLT_JC	ALCALAY_AML_BY_NPM1_LOCALIZATION_DN	4.48652e-09	2.23181e-07	0.761461	-0.484211	-2.10357	177	SPARC|SERPINF1|MICAL1|GPX7|IGFBP7|CD34|CDKN2C|ITM2C|GNG7|ABCG2|HGF|FOXM1|KIF4A|KYNU|CDKN3|BAALC|CDC25C|CCNF|CD48|LY86|KIF23|PLXND1|MAN1A1|WDR62|FKBP1B|CYFIP2|CENPM|NCAPH|REPS2|CCNA2|GYPA|HMGN3|EPS8|TPX2|MKI67|KIFC1|SHCBP1|WASF1|HMMR|CIITA|GYPC|CDC20|POLD1|BIRC5|DDX60|EVL|CCNB1|EXO1|CD69|MCM10|TMEM106C|MCM4|MAD2L1|DLGAP5|RRM2|OTULINL|CCNB2|RHOBTB3|TK1|CHAF1A
c2.all.v7.4.symbols	238_GCvsFLT_JC	ALCALAY_AML_BY_NPM1_LOCALIZATION_UP	0.100719	0.290708	0.188204	-0.293969	-1.23379	133	LUM|F13A1|PDGFD|RRBP1|IGFBP2|COL4A5|FAM110B|MMP2|TCEAL9|LAMB2|SMC4|NAALADL1|DPYSL3|TGIF2|PCDH9|ADGRE1|PBX3|UGGT2|LTBP1|CPA3|SELENOP|TBL2|COCH|PIEZO2|FTO|SNX10|MSMO1|HOXA11|HOXA1
c2.all.v7.4.symbols	238_GCvsFLT_JC	ALCALA_APOPTOSIS	0.694794	0.852054	0.0574877	-0.226277	-0.878372	79	CASP1|MX1|FES|CD48|RIPK3|CD74|CYFIP2|RHOH|AURKA|RHOA|SAMSN1|TMEM106C|AAAS|FAS|NINL|CYTH2
c2.all.v7.4.symbols	238_GCvsFLT_JC	ALFANO_MYC_TARGETS	0.218605	0.465561	0.142057	0.230011	1.08787	234	TACC2|TGM2|TFAP4|MSTN|SYNGR2|TLE5|RAP1GAP|CSRP1|CDKN1C|ABCF2-H2BE1|EBNA1BP2|HSPA1L|XK|AKAP1|MMP17|RRP12|CPN1|ECPAS|ITGA7|HERPUD1|PES1|ATP8B1|ATP1B1|CAMKK2|DNAJB6|PPAT|SURF2|KARS1|MDN1|GREM1|SVIL|SDC4|SLC20A1|SNU13|KCNN4|HOXC9|NBL1|AATF|WBP1L|TATDN2|ASB13|ADM|KIF3C|PPP6C|UCK2|E2F5|ANXA7|SOX9|CDC42EP3|MMADHC|PPP1R15A|RER1|MVP|ADCY3|FKBP4|PXN|VCP|DDB2|ITGB5|CDK2AP2|SDC1|ATF7|SLC16A1|DDX21|RUVBL1|RAB…
c2.all.v7.4.symbols	238_GCvsFLT_JC	ALONSO_METASTASIS_DN	0.438735	0.6763	0.0855357	0.3401	1.01441	21	NTF4|SECISBP2|LRRC2|ACKR2|GIMAP6|TOB2
c2.all.v7.4.symbols	238_GCvsFLT_JC	ALONSO_METASTASIS_EMT_UP	0.000864799	0.00835497	0.477271	-0.591761	-1.91638	31	LUM|SPARC|VCAN|ANLN|SDCBP|MMP2|SMARCA1|CD63
c2.all.v7.4.symbols	238_GCvsFLT_JC	ALONSO_METASTASIS_NEURAL_UP	0.292434	0.548512	0.111918	-0.402931	-1.13132	17	PDGFRA|SDCBP|CD63|SELENOP
c2.all.v7.4.symbols	238_GCvsFLT_JC	ALONSO_METASTASIS_UP	0.462898	0.694106	0.0766747	-0.228839	-0.993188	176	LUM|SPARC|FAM114A1|VKORC1|VCAN|ANLN|SDCBP|MMP2|TCEAL9|SMARCA1|GGH|RCBTB2|CD63
c2.all.v7.4.symbols	238_GCvsFLT_JC	ALTEMEIER_RESPONSE_TO_LPS_WITH_MECHANICAL_VENTILATION	0.0010801	0.00988843	0.45506	-0.401157	-1.64431	116	F13A1|TIMP1|VCAN|GDA|TFPI2|CCR2|FCGR2A|CCL23|MS4A6A|IFIT2|USP18|CMPK2|OAS2|FCER1G|CLEC4E|ADAMTS4|CXCL10|ST3GAL1|CYBB|CXCL6|CCL17|OAS3|LILRB5|PLA2G7|BCL3|TRIM5|MEFV|SLA|PLEK|PLAUR|STAT1|CSF3R|GADD45G|CCR1|OSMR|EBI3|ITGAM|PFKFB3|TIFA|FCGR1A|IL1B|HPX|TLR2
c2.all.v7.4.symbols	238_GCvsFLT_JC	AMBROSINI_FLAVOPIRIDOL_TREATMENT_TP53	0.00760817	0.0497378	0.407018	-0.3872	-1.55503	103	PDGFRL|MICAL1|SEMA3B|COL15A1|NECAB3|SCAMP5|DMC1|SNTB2|SLIT2|PASK|CACNA1G|NFATC2IP|ARMC9|OLFML2A|RNFT2|HELZ|SEPTIN10|RAD51|IL17B|CYP4F3|MGRN1|TFCP2L1|TCAF1|NEMP1|GABBR2|ADD3|SERPINA1|NEO1|CDKN2D|MSI1|LRP6|CDK2
c2.all.v7.4.symbols	238_GCvsFLT_JC	AMIT_DELAYED_EARLY_GENES	0.0180057	0.0951946	0.352488	0.57965	1.64814	18	KLF10|MAFF|FOSL1|CREM|PIAS1|ATF3|RBMS1|KLF6|JUNB|HES1|BTG2|ZFP36L1|ID1|ZFP36L2|FOSL2
c2.all.v7.4.symbols	238_GCvsFLT_JC	AMIT_EGF_RESPONSE_120_HELA	0.0520909	0.200424	0.321776	0.365011	1.41357	65	CEP104|JUND|IRS2|FOXC2|MAFF|FOSL1|UBXN4|CLCF1|GDF15|CHST3|F3|ZPR1|VPS37B|CDKN1A|MCF2L|SOWAHC|TBL3|GADD45A|DUSP4|PUS3|MAP2K3|MVD
c2.all.v7.4.symbols	238_GCvsFLT_JC	AMIT_EGF_RESPONSE_120_MCF10A	0.0124845	0.0734771	0.38073	0.474602	1.6563	39	PDLIM5|PHLDA3|APOO|SDHAF1|MAFF|FOSL1|GDF15|NSUN3|YRDC
c2.all.v7.4.symbols	238_GCvsFLT_JC	AMIT_EGF_RESPONSE_240_HELA	0.378323	0.627712	0.0959207	0.274731	1.0491	59	PDLIM5|FHL3|CREM|EHBP1L1|RPS6KB2|SDC4|NDRG1|SRPRA|TNFRSF1A|EZR|RBMS1|DLGAP4|SPRED2|ARHGDIA|EPN2|THBS1|TUBGCP2|TPM4|ARPC4|IL11|ELL2
c2.all.v7.4.symbols	238_GCvsFLT_JC	AMIT_EGF_RESPONSE_240_MCF10A	0.111328	0.31034	0.186433	0.46823	1.34949	19	SOCS2|BMP2|HERPUD1|PTHLH|DUSP4|GPN2
c2.all.v7.4.symbols	238_GCvsFLT_JC	AMIT_EGF_RESPONSE_40_HELA	0.0528541	0.201731	0.287857	0.393889	1.38919	41	IER3|CBX4|CEBPB|KCNJ12|IER2|JUN|PIAS1|MBNL2|MBNL1|ATF3|UBR5|PPP1R15A|RNF141|PALMD|KLF6|DUSP1|DUSP5|JUNB|UBE4B|HES1|LDLR|BTG2|EGR1|CAMKMT|ID1
c2.all.v7.4.symbols	238_GCvsFLT_JC	AMIT_EGF_RESPONSE_40_MCF10A	0.846004	0.930839	0.052163	0.263555	0.733364	17	TIMM44|JUN|HSDL2|ADM|NDUFB6|KLF6|DUSP5|TUFT1
c2.all.v7.4.symbols	238_GCvsFLT_JC	AMIT_EGF_RESPONSE_480_HELA	0.107062	0.301832	0.206588	0.263814	1.18242	156	PDLIM5|TGM2|SERPINE1|TUBB4B|FXR2|CEP85|RRP12|PDLIM7|B4GALT1|RNF126|SORBS3|AMIGO2|BCL2L1|DHPS|SH2D2A|NET1|CAMSAP1|TACSTD2|NCLN|EFHD2|BIN1|SPAG7|PNO1|TBC1D2|DAPK3|MALL|RRP1|MTA1|KRT17|PMEPA1|CDV3|DLGAP4|FOXD1|ACTN1|DUSP4|NFKB2|ERCC1|ITGB5|ITPR3|SFN|MAP2K3|LTBR|PTPRF|GLRX3|XAB2|RELA|ITGA6|HEBP2|HMGA1|PLEC|ARHGDIA|EGFR|HOMER3|HBEGF|DPAGT1|TNFRSF21
c2.all.v7.4.symbols	238_GCvsFLT_JC	AMIT_EGF_RESPONSE_480_MCF10A	0.856333	0.935135	0.0501934	-0.223038	-0.770213	42	GPR153|GFPT1|STC1|GIT2|VEGFC|CYP27B1|SRRD|SLC35G2
c2.all.v7.4.symbols	238_GCvsFLT_JC	AMIT_EGF_RESPONSE_60_HELA	0.0484484	0.193395	0.321776	0.416928	1.50594	45	CITED2|SERPINE1|PKM|KLF10|FXR1|VEGFA|PLSCR1|KCNJ12|SLC20A1
c2.all.v7.4.symbols	238_GCvsFLT_JC	AMIT_EGF_RESPONSE_60_MCF10A	0.30123	0.557521	0.110122	0.320215	1.10818	37	PDLIM5|IER3|TP63|IER2|JUN|SOWAHC|C11orf68|KLF7|GADD45A|TPM1|SLC35D2|PTGER4|JUNB|CCN2|TOMM22|HES1
c2.all.v7.4.symbols	238_GCvsFLT_JC	AMIT_SERUM_RESPONSE_120_MCF10A	0.0245233	0.11886	0.352488	0.396593	1.52271	63	PDLIM5|BMP2|KLF10|CDKN1C|IRS2|SERTAD3|MAFF|ATP8B1|CLCF1|SIK1|SETD3|YRDC|ETS2|SCHIP1|EZR|RYBP|PIM1|SOWAHC|SOX9|GADD45A
c2.all.v7.4.symbols	238_GCvsFLT_JC	AMIT_SERUM_RESPONSE_20_MCF10A	0.8	0.909318	0.0541201	0.281574	0.768119	16	SORBS3|SRPRA|JUN|WDR74
c2.all.v7.4.symbols	238_GCvsFLT_JC	AMIT_SERUM_RESPONSE_240_MCF10A	0.0131127	0.0754063	0.38073	0.407417	1.51688	54	PDLIM5|SERPINE1|CDKN1C|PHLDA3|CDC42EP1|HERPUD1|MRPL33|BCL2L1|TIMM44|ABLIM3|PGBD5|EZR|MAP3K11|KRT6A|KRT6B
c2.all.v7.4.symbols	238_GCvsFLT_JC	AMIT_SERUM_RESPONSE_40_MCF10A	0.758416	0.889765	0.0579755	-0.255841	-0.80048	27	DCN|GM2A|RGS2|SLC16A4|WEE1|FPR1|LGMN
c2.all.v7.4.symbols	238_GCvsFLT_JC	AMIT_SERUM_RESPONSE_480_MCF10A	0.303644	0.560208	0.10882	0.332915	1.107	32	HSPBP1|FOSL1|CYB5R1|SSNA1|TIMM23|MALL|KRT6A|CDV3|POLR1G|TPM1|APIP|PTX3|MRGBP|COPS8
c2.all.v7.4.symbols	238_GCvsFLT_JC	AMIT_SERUM_RESPONSE_60_MCF10A	0.0240698	0.116792	0.352488	-0.419867	-1.52119	57	FN1|BMP1|MAGED2
c2.all.v7.4.symbols	238_GCvsFLT_JC	AMUNDSON_DNA_DAMAGE_RESPONSE_TP53	0.125475	0.333303	0.172324	0.500201	1.33748	15	PHLDA3|XPC|CCNG1|TNFSF9|CDKN1A|MDM2|DDB2
c2.all.v7.4.symbols	238_GCvsFLT_JC	AMUNDSON_RESPONSE_TO_ARSENITE	0.0753425	0.24462	0.248911	0.266923	1.24345	196	EIF4EBP1|MLLT11|STC2|UBE2B|FXR1|HYAL2|HSPA1L|DNAJB4|AKAP1|SOD1|VEGFA|CEBPB|MAFG|RNF115|MAFF|ATP2C1|CEBPG|WARS1|TIMM17A|DNAJB6|MARS1|ZFAND5|ST13|SH2D3C|HSPA9|HIBCH|MSC|PFDN5|ETS2|NFE2L1|E2F6|SCRN3|MED16|CLK2|AP4B1|DAZAP2|DYRK1A|DNTTIP2|SLC43A1|FJX1|ATF3|ATP6V0E1|KIFC3|IL6ST|CDC42EP3|IARS1|LAMTOR3|AHSA1|ATP10D|DNAJB5
c2.all.v7.4.symbols	238_GCvsFLT_JC	ANASTASSIOU_MULTICANCER_INVASIVENESS_SIGNATURE	5.65966e-19	2.24689e-16	1.12391	-0.795654	-2.9251	62	FN1|COL3A1|COL5A1|LOXL2|LUM|COL1A2|COL5A2|SPARC|COL1A1|PCOLCE|SERPINF1|COL6A2|RCN3|COPZ2|COL6A3|OLFML2B|BGN|ASPN|VCAN|POSTN|GLT8D2|CTSK|DCN|FBN1|SPOCK1|CDH11|THY1|LOX|COL11A1|MMP2|MFAP5|NID2|EPYC|ITGBL1|LGALS1|ADAM12
c2.all.v7.4.symbols	238_GCvsFLT_JC	ANDERSEN_CHOLANGIOCARCINOMA_CLASS1	0.429175	0.670524	0.0905429	0.274597	1.02611	56	WNK2|SPP1|SMYD2|OXTR|PKHD1|UBD|SCTR|PGBD5|PTHLH|CLDN9|SLC5A9
c2.all.v7.4.symbols	238_GCvsFLT_JC	ANDERSEN_CHOLANGIOCARCINOMA_CLASS2	0.0102284	0.0625445	0.38073	-0.336212	-1.4417	160	COL1A2|CTHRC1|COL6A3|QPCT|VCAN|ANLN|SAPCD2|COL11A1|TTK|OLFM4|GPR35|KRT20|AUNIP|KIF15|CENPE|ASPHD2|TPX2|CDC20|DKK1|KIF11|NRP2|CEP55|CDCA3|AURKA|COL12A1|TOP2A|TFCP2L1|CDH17|DLGAP5|CCNB2|MYO1A|PPP1R1B|BORA|ALDH3B1|FAM83D|PLAUR|ANXA3
c2.all.v7.4.symbols	238_GCvsFLT_JC	ANDERSEN_LIVER_CANCER_KRT19_DN	0.3327	0.589411	0.0992333	-0.286191	-1.06983	66	CPQ|ADRA1B|PC|SERPING1|GNMT|ALDOB|ALDH1A1|LEAP2|PRDX6|SLC41A2|SELENBP1|CRYL1|TESK2|C8G|PEMT|ALAD|HPD
c2.all.v7.4.symbols	238_GCvsFLT_JC	ANDERSEN_LIVER_CANCER_KRT19_UP	0.365805	0.615833	0.0962406	0.319281	1.05344	30	RPL27A|RPS25|RPP21|RPS18|CSTB|ZSWIM1|CALM2|MMP12|CHKB|RPIA|RPS14|EPCAM
c2.all.v7.4.symbols	238_GCvsFLT_JC	APPEL_IMATINIB_RESPONSE	0.001973	0.016015	0.431708	-0.572787	-1.85494	31	CTSH|GUSB|GM2A|CD163|GNS|ACP5|RARRES1|HEXA|ASAH1|LILRB3|LAMP1|PLD1|FUCA1|HEXB|CTSB|C5AR1
c2.all.v7.4.symbols	238_GCvsFLT_JC	APPIERTO_RESPONSE_TO_FENRETINIDE_DN	0.769962	0.895745	0.0553643	-0.235295	-0.823937	46	COL3A1|ARMC9
c2.all.v7.4.symbols	238_GCvsFLT_JC	APPIERTO_RESPONSE_TO_FENRETINIDE_UP	0.315175	0.573487	0.103958	-0.327911	-1.1042	37	MMP3|NID1|UCHL1|PRKACB|MYADM|PALM3
c2.all.v7.4.symbols	238_GCvsFLT_JC	APRELIKOVA_BRCA1_TARGETS	0.860687	0.937546	0.0503964	-0.218412	-0.768325	47	CKB|VIM|PDIA3|HMGA2|ATP6AP1|LXN|ANXA5|TAGLN
c2.all.v7.4.symbols	238_GCvsFLT_JC	ASGHARZADEH_NEUROBLASTOMA_POOR_SURVIVAL_DN	0.597276	0.79328	0.0686326	-0.270883	-0.912162	37	CACNA1G|CNR1|CHD3|CILK1|SDK1|GFRA3
c2.all.v7.4.symbols	238_GCvsFLT_JC	ASTIER_INTEGRIN_SIGNALING	0.623158	0.810644	0.0704501	0.249184	0.921894	52	JUND|CD79A|USP13|RRAGD|MDN1|GAA|ACACB|COPS5|NUP88|CCT4|PSMC1|DLGAP4
c2.all.v7.4.symbols	238_GCvsFLT_JC	ASTON_MAJOR_DEPRESSIVE_DISORDER_DN	0.0950226	0.281793	0.21925	0.270069	1.20626	152	SYNGR2|CDKN1C|APOD|PRKCQ|KIF1B|CRYAB|RNASE1|DFFA|SRPK3|CAPN3|ADIPOR2|PDK2|SOX10|CRYBG3|CDC42EP1|RASGRF1|CLDND1|PRPF19|PPFIBP2|SYNJ2|MAL|NAPA|MAPT|CAP2|PIK3R1|RDX|BIN1|KLK6|STIP1|MAPK8
c2.all.v7.4.symbols	238_GCvsFLT_JC	ASTON_MAJOR_DEPRESSIVE_DISORDER_UP	0.422139	0.663154	0.0847985	-0.292672	-1.02027	44	IGFBP7|ZNF423|MTHFD2|HEXA|PTH1R|CELF2|LTBP1|BCL11A|ADAM22|REV3L|XYLT1
c2.all.v7.4.symbols	238_GCvsFLT_JC	AUNG_GASTRIC_CANCER	0.802657	0.911152	0.0533478	-0.23194	-0.804127	43	KIF4A|OLFM4|GOLPH3L|ALDH7A1|ZWILCH|BIRC5|THBS3
c2.all.v7.4.symbols	238_GCvsFLT_JC	AZARE_NEOPLASTIC_TRANSFORMATION_BY_STAT3_DN	0.562738	0.770127	0.0704501	0.348458	0.931734	15	PEG10|HR|PPL|AQP3|CRYBG2|CCL20|PTGS1|PTGES
c2.all.v7.4.symbols	238_GCvsFLT_JC	AZARE_NEOPLASTIC_TRANSFORMATION_BY_STAT3_UP	9.14838e-07	2.09168e-05	0.659444	-0.499397	-2.04663	113	FN1|MMP3|COL5A1|COL5A2|CALU|PLTP|SPOCK1|CDH11|SSR3|COPA|ARMCX2|MX1|FEZ1|LPXN|MAP1B|MAN1A1|ELAVL2|PID1|NSG1|OAS2|DPYSL3|CPS1|SFRP1|SERPINE2|LTBP1|EMP3|CCND2|NUPR1|YKT6|DCBLD2|DHX9|ARHGDIB|TNC|XYLT1
c2.all.v7.4.symbols	238_GCvsFLT_JC	AZARE_STAT3_TARGETS	0.011925	0.0709487	0.38073	-0.562573	-1.70334	24	FN1|MMP3|COPA|CCND2|DHX9|TNC|SRSF6|NNMT|ITGB6
c2.all.v7.4.symbols	238_GCvsFLT_JC	BACOLOD_RESISTANCE_TO_ALKYLATING_AGENTS_DN	0.194656	0.437501	0.135741	-0.337837	-1.18844	47	NREP|VCAN|MAP2K6|KDELR2|INA|SETDB1
c2.all.v7.4.symbols	238_GCvsFLT_JC	BACOLOD_RESISTANCE_TO_ALKYLATING_AGENTS_UP	0.00103843	0.00960765	0.45506	-0.697656	-2.03211	19	SHOX2|HTRA1|CDH11|SGCE|ID2|FBXO21|MYOF
c2.all.v7.4.symbols	238_GCvsFLT_JC	BAELDE_DIABETIC_NEPHROPATHY_UP	0.233393	0.482818	0.118288	-0.296166	-1.14967	79	CTSH|IGFBP5|CD34|BPHL|C4A|CLEC3B|CCND1|RAMP2|ADAMTSL2
c2.all.v7.4.symbols	238_GCvsFLT_JC	BAE_BRCA1_TARGETS_DN	0.459406	0.691564	0.0831291	-0.316474	-0.990192	27	LAMC1|CAD|IREB2|TKT|STIL|MAN1A2|EBI3|MYB
c2.all.v7.4.symbols	238_GCvsFLT_JC	BAE_BRCA1_TARGETS_UP	0.0506396	0.197853	0.321776	0.36263	1.42558	69	DRAP1|SELENOW|JUND|BCL7B|HINT1|STRN3|VEGFA|COX7C|IFRD1|NET1|KCNK1|ABCG1|LSM1|KRT19|NDUFA4|CRY1|CNBP|GAA|ATF4|RNF6|EYA2|SEM1
c2.all.v7.4.symbols	238_GCvsFLT_JC	BAKER_HEMATOPOIESIS_STAT3_TARGETS	0.0259298	0.123605	0.352488	-0.612641	-1.67044	15	MMP2|CCND1|NSG1|CCNA2|BIRC5|CCND2|FAS
c2.all.v7.4.symbols	238_GCvsFLT_JC	BAKKER_FOXO3_TARGETS_DN	0.169374	0.403301	0.16318	0.252433	1.13832	163	HSPB8|GFER|PNCK|FIBIN|ZNF358|CXCL14|STRN3|PDLIM7|PRCC|PPP1R1A|COX8A|C10orf88|MAPKAPK3|LTN1|FCRLA|POLB|YIPF6|TACSTD2|TIMM10|APRT|CHST15|MSC|LEMD2|SLC20A1|HIC2|RPP21
c2.all.v7.4.symbols	238_GCvsFLT_JC	BAKKER_FOXO3_TARGETS_UP	0.602273	0.797491	0.0668966	-0.255197	-0.914972	53	GRIA3|DCN|AMPD2|CCNG2|ASAH1|RGS2|P2RY14|ZUP1|ULK1|PGGT1B|SIRPA|CR2|KIT
c2.all.v7.4.symbols	238_GCvsFLT_JC	BALDWIN_PRKCI_TARGETS_UP	0.772201	0.896712	0.0559429	-0.236566	-0.800747	38	SDC2|TDO2|ZBTB20|SELENOP|TMEM106C|TGOLN2
c2.all.v7.4.symbols	238_GCvsFLT_JC	BANDRES_RESPONSE_TO_CARMUSTIN_MGMT_24HR_DN	0.667976	0.835832	0.0636424	-0.264585	-0.856841	31	ADRA1B|GABRA2|RAD51|ARTN
c2.all.v7.4.symbols	238_GCvsFLT_JC	BANDRES_RESPONSE_TO_CARMUSTIN_MGMT_48HR_DN	0.0980392	0.286562	0.2114	0.280964	1.22447	129	MYOG|DVL1|HOXA4|RAD23A|AMH|IER3|BICD1|CD79A|ZBTB17|CD151|CEBPB|MYOD1|MYBPH|ACTG2|BRF1|NRTN|BAIAP3|ATP6V0C|PFKM|GFAP|CHRM4|SRP14|IRS1|SPEG|LAD1|SGCA|PFN1|KRT17|CRAT|CTF1|MAPK10|BAIAP2|CRYBB1|NDUFC1|ACTN1|LAMB3|COX6A2|MVD|CKM|KIF5A|CA6|MDK|LOXL1|BLK|IKBKG
c2.all.v7.4.symbols	238_GCvsFLT_JC	BANDRES_RESPONSE_TO_CARMUSTIN_MGMT_48HR_UP	0.548077	0.76055	0.0723571	0.347878	0.948994	16	GOLGA4|SLC6A2|UGT8|SNAPC1|SLC16A2|SLC10A1|CNTNAP1
c2.all.v7.4.symbols	238_GCvsFLT_JC	BANDRES_RESPONSE_TO_CARMUSTIN_WITHOUT_MGMT_48HR_DN	0.717435	0.864954	0.0611693	-0.259612	-0.829075	30	ADRA1B|FBN1|ATP1A3|INSIG1|FYN|SHOX
c2.all.v7.4.symbols	238_GCvsFLT_JC	BANDRES_RESPONSE_TO_CARMUSTIN_WITHOUT_MGMT_48HR_UP	0.0255464	0.122326	0.352488	-0.59215	-1.6626	17	ECM2|LAIR1|RNASE4
c2.all.v7.4.symbols	238_GCvsFLT_JC	BARIS_THYROID_CANCER_DN	0.169557	0.403518	0.147331	-0.333225	-1.20728	57	BGN|TIMP1|MMP2|FGFR4|GLG1|CCND1|SEPTIN2|RAD50|CD44|CCND2
c2.all.v7.4.symbols	238_GCvsFLT_JC	BARIS_THYROID_CANCER_UP	0.0633397	0.219353	0.248911	0.473322	1.45923	23	GSTM3|SNRNP200|ATF4|STIP1|CRNKL1|ADA|ACTN2|CYCS|CD46|PTPRN
c2.all.v7.4.symbols	238_GCvsFLT_JC	BARRIER_CANCER_RELAPSE_NORMAL_SAMPLE_DN	0.234592	0.483466	0.125033	0.355572	1.17318	30	HSPA1A|SUPT5H|NFE2L1|JUN|RHOT2|CSNK1G2|PSD4|PPP1R15A|CNPY3|VPS37C|STK25
c2.all.v7.4.symbols	238_GCvsFLT_JC	BARRIER_CANCER_RELAPSE_NORMAL_SAMPLE_UP	0.389764	0.638686	0.0919686	-0.316839	-1.03363	32	NDNF|CHGA|CPA3|PRKACB|AMD1|FAS|TFAM
c2.all.v7.4.symbols	238_GCvsFLT_JC	BARRIER_CANCER_RELAPSE_TUMOR_SAMPLE_UP	0.572243	0.775663	0.0696133	0.346327	0.926034	15	COPS4|DNAJB9|ATP6V0E1|MMP12|ATG12|MRPL24
c2.all.v7.4.symbols	238_GCvsFLT_JC	BARRIER_COLON_CANCER_RECURRENCE_DN	0.411306	0.654582	0.0883594	0.368202	1.02455	17	CITED2|TLE5|BSG|BTBD2|ASB13
c2.all.v7.4.symbols	238_GCvsFLT_JC	BARRIER_COLON_CANCER_RECURRENCE_UP	0.687259	0.848292	0.0614364	-0.254384	-0.861059	38	KDELR3|SAR1A|ARL1|CNPY2|RPN2
c2.all.v7.4.symbols	238_GCvsFLT_JC	BASAKI_YBX1_TARGETS_UP	0.000174404	0.00204188	0.518848	-0.348284	-1.60359	274	FOLR3|FBN1|ANLN|TIMP2|PRC1|SLC38A10|KIF4A|CDKN3|DEPDC1B|NID2|ASPM|NDC80|CAD|KIF23|MAP1B|NCAPD2|C11orf24|CENPM|DIAPH3|OIP5|ESPL1|DPYSL3|NEK2|FANCI|KIF22|AURKB|CENPU|CCNA2|TPX2|MKI67|SHCBP1|CENPA|PLK1|RAD51|CDC20|DKK1|TPRKB|CEP55|KIF20A|COX20|CDCA3|ZWILCH|BIRC5|MYBL1|CCNB1|NUF2|ALYREF|PBK|MELK|ORC6|CDCA8|AURKA|SMC2|GINS2|MCM10|MCM4|PHLDB2|UHRF1|DLC1|SPDL1|DEPDC1|FGF2|MAD2L1|POLA2|ASF1B|RNMT|CCNB2|F…
c2.all.v7.4.symbols	238_GCvsFLT_JC	BASSO_B_LYMPHOCYTE_NETWORK	0.307414	0.564541	0.100991	-0.254201	-1.07142	137	CTSH|PRDX4|QPCT|IL27RA|TEP1|PLCB2|MAP1B|ZBTB20|PRKCB|LGALS1|UCHL1|SAR1A|CCNA2|TPX2|CCNB1|GSAP|CD44|LAPTM5|SLC46A3|MAD2L1|CCND2|FEN1|S100A4|CDK1|TGOLN2|RIPOR2
c2.all.v7.4.symbols	238_GCvsFLT_JC	BASSO_CD40_SIGNALING_DN	0.997899	1	0.048022	0.141795	0.548749	66	TRIB2|BLNK|POU2AF1|ARL4C|IRS1|BICD2|NINJ1|BIK|ST3GAL6|AQP3|TTC9
c2.all.v7.4.symbols	238_GCvsFLT_JC	BASSO_CD40_SIGNALING_UP	0.401766	0.646706	0.0968878	0.247704	1.02762	94	PTP4A3|SYNGR2|FCMR|IER3|TRIP10|RNF115|KRT7|IRF4|SIK1|HLA-DRB1|RXRA|NFKBIA|KCNN4|TNFSF9|RAB27A|MAPKAPK2|CCL4|BCL2A1|NFKB2|ARID5B|ELOA|UNC119
c2.all.v7.4.symbols	238_GCvsFLT_JC	BASSO_HAIRY_CELL_LEUKEMIA_UP	0.0979667	0.286562	0.193813	-0.343748	-1.30794	72	PPIC|TIMP1|NOVA1|MFAP5|HBA1|RCBTB2|CD63|CCND1|RECK|SDC3|FLT3|MYOF|DLC1|FGF2
c2.all.v7.4.symbols	238_GCvsFLT_JC	BAUS_TFF2_TARGETS_UP	0.69901	0.853152	0.0618406	-0.272222	-0.848797	26	ABCG2|RBP2|SLC2A2|DPEP1|SAMHD1|GNB1|CRIP1
c2.all.v7.4.symbols	238_GCvsFLT_JC	BECKER_TAMOXIFEN_RESISTANCE_DN	0.577947	0.780425	0.0691198	-0.264798	-0.934845	49	IGFBP5|PDZK1|TTK|CCND1|AGPS|MSX1|LRP2|CEP170|NFIB
c2.all.v7.4.symbols	238_GCvsFLT_JC	BECKER_TAMOXIFEN_RESISTANCE_UP	0.0256916	0.122886	0.352488	-0.445639	-1.54502	43	TFPI2|E2F1|MX1|EIF2AK2|LGALS3BP|SNX1|SELENOP|PPP2R2A|EBAG9|TAGLN|BCAS1|PROCR|CRABP1
c2.all.v7.4.symbols	238_GCvsFLT_JC	BEGUM_TARGETS_OF_PAX3_FOXO1_FUSION_DN	0.255278	0.509274	0.116739	-0.32828	-1.14109	45	COL5A1|BMP1|SEMA3B|STEAP3|BMP4
c2.all.v7.4.symbols	238_GCvsFLT_JC	BEGUM_TARGETS_OF_PAX3_FOXO1_FUSION_UP	0.0125699	0.073739	0.38073	-0.434244	-1.57489	55	SLIT2|PLN|ADAMTS1|MAN1A1|CLSTN2|STX11|CNR1|SLIT3|ADAMTS5|LTBP1|TUBB1|STK17B|GOLIM4|TPBG|OMD|NR2F1|LMO4|KITLG|GNG11|EPHA4|GNAS|TMEFF1|TWSG1
c2.all.v7.4.symbols	238_GCvsFLT_JC	BEIER_GLIOMA_STEM_CELL_DN	0.856582	0.935173	0.0519512	-0.209519	-0.765305	60	RNF112|TIMP2|AZIN2|CCND1|CD74|INPP1|LAPTM5|HLA-DQB1|BTN2A2|LRCH2|HLA-DMB|FUCA1|BASP1
c2.all.v7.4.symbols	238_GCvsFLT_JC	BEIER_GLIOMA_STEM_CELL_UP	0.409736	0.653274	0.0908241	0.308056	1.01129	31	CHRNA1|NELL2|FGFR3|MYO5C|SIX1|NRARP|SOCS6|AKAP7|NRIP3|SLITRK1|NT5C3A|RNF19A
c2.all.v7.4.symbols	238_GCvsFLT_JC	BENITEZ_GBM_PROTEASOME_INHIBITION_RESPONSE	0.558541	0.769012	0.0713053	-0.271479	-0.94365	45	MAGED2|EP300|CCND1|IREB2|SOX11|SKP2|DVL2|DENND5A|DTL|WEE1
c2.all.v7.4.symbols	238_GCvsFLT_JC	BENNETT_SYSTEMIC_LUPUS_ERYTHEMATOSUS	0.0595238	0.212717	0.261664	-0.470792	-1.45683	25	CKAP4|SERPING1|MX1|LGALS3BP|OAS2|OASL|CAMP|STAT1|LY6E
c2.all.v7.4.symbols	238_GCvsFLT_JC	BENPORATH_ES_2	0.343396	0.600565	0.0968878	-0.312303	-1.07048	40	LPAR4|ZIC3|NCAPH|ORC1|ETV4|PRDM14|CHEK2|ERCC6L|MCM10|NANOG
c2.all.v7.4.symbols	238_GCvsFLT_JC	BENPORATH_ES_CORE_NINE_CORRELATED	0.780911	0.901481	0.0609039	0.207415	0.86453	95	YBX1|HSF1|SRF|SOX10|CEBPB|MAFG|KLF11|CEBPG|GATA6|SUPT5H|PNRC1|ATF4|NFIL3|TEAD4|SOX9|MYBBP1A|FOXK2|EN1|MED8|SPIB|MYC|CALR|NMI|POLR1E|HMGA1|FOXC1|HTATIP2|RELB|TFAP2C|WWTR1|DR1|TBX19
c2.all.v7.4.symbols	238_GCvsFLT_JC	BENPORATH_MYC_TARGETS_WITH_EBOX	0.705467	0.856723	0.0559429	-0.204508	-0.903208	209	FASN|ACE|ARF4|ARSB|E2F1|BRCA2|FOXM1|FGFR4|BMP4|HBA2|AMPD2|CD63|CCND1|MSN|GALNS|HSD11B2|ALDH2|PLK1|DBI|CCNB1|STMN1|MCM4|ICAM1|ZNF146|BCL3|CCND2|RGS2|AMD1|CDK4|ELK1|LMNB2|TSC2|DCK|QDPR|NTN3|WEE1|PABPC1|AP4M1
c2.all.v7.4.symbols	238_GCvsFLT_JC	BENPORATH_NOS_TARGETS	0.00927166	0.0579331	0.38073	-0.335245	-1.44483	169	SFRP2|OLFML3|RNF24|GNG10|CDC7|NAALAD2|ENPP2|HAS2|PRR11|SMIM3|FEZ1|ZIC3|DPYSL3|KIF15|ORC1|ZEB2|SFRP1|CDK14|DKK1|RAD54B|UFM1|PRDM14|COL12A1|TOP2A|SMARCAD1|SPRED1|FGF2|LAMA4|ADD3|NANOG|KCNN2|TNC
c2.all.v7.4.symbols	238_GCvsFLT_JC	BENPORATH_OCT4_TARGETS	0.10453	0.297188	0.181383	-0.260517	-1.20078	276	SFRP2|OLFML3|RNF24|MAGED2|GNG10|GAP43|MMP2|CDC7|NAALAD2|ENPP2|HAS2|PRR11|SMIM3|FEZ1|ZIC3|PHGDH|ELAVL2|OSR1|IL1RAPL1|DPYSL3|TGIF2|KIF15|ORC1|TRPS1|ZEB2|ID2|GPC3|SFRP1|CDK14|DKK1|RAD54B|UFM1|PRDM14|COL12A1|TOP2A|SMARCAD1|SPRED1|FGF2
c2.all.v7.4.symbols	238_GCvsFLT_JC	BENPORATH_PROLIFERATION	7.64703e-05	0.0010089	0.538434	-0.423004	-1.78224	142	KDELR2|ANLN|PRC1|CENPF|CDKN3|TTK|ASPM|NDC80|C1orf112|FANCA|UBE2T|CENPM|RACGAP1|NEK2|CENPE|EZH2|SPAG5|CENPU|RAD51AP1|TMEM14A|CENPA|RAD51|BIRC5|NCAPG|CSNK1G1|EXO1|NUF2|PBK|CKS2|STMN1|AURKA|TOP2A|CYRIB|MARCO|MAD2L1|RRM2|CCNB2|RAD54L|CDCA5|CDK1|PRIM2|DTL|PROSER1|GNB4|DAP3|KNSTRN|CDT1|GGCT|FAM3C|MCM3|CENPN|DBF4|KPNA2|DEK|GPSM2|PTS|CKS1B|TYMS|MYBL2|MND1|PCNA|BUB1|PKMYT1|GINS3|MCM2|LRP8|H2AZ1
c2.all.v7.4.symbols	238_GCvsFLT_JC	BERENJENO_ROCK_SIGNALING_NOT_VIA_RHOA_DN	0.00802609	0.051849	0.38073	-0.472581	-1.66244	47	FASN|COL5A2|SPARC|EXT1|COL4A2|COL4A1|CSF1
c2.all.v7.4.symbols	238_GCvsFLT_JC	BERENJENO_ROCK_SIGNALING_NOT_VIA_RHOA_UP	0.308911	0.566337	0.106323	-0.354325	-1.10862	27	CD34|PTGFR|ALDH2|ITGB7|PRRX1|TWIST2|TNXB|CP|SEC61A1
c2.all.v7.4.symbols	238_GCvsFLT_JC	BERENJENO_TRANSFORMED_BY_RHOA_FOREVER_DN	0.25502	0.509224	0.119888	-0.364832	-1.15984	29	CCDC80|POSTN|ECT2|MTMR10|HASPIN|PLAUR|ANXA3
c2.all.v7.4.symbols	238_GCvsFLT_JC	BERENJENO_TRANSFORMED_BY_RHOA_FOREVER_UP	0.220408	0.467244	0.131458	-0.415665	-1.21074	19	DCN|PDGFRA|ALDH1A1|PRRX2|LXN
c2.all.v7.4.symbols	238_GCvsFLT_JC	BERENJENO_TRANSFORMED_BY_RHOA_REVERSIBLY_DN	0.730924	0.874467	0.0603786	-0.256288	-0.814768	29	THY1|PBX3|LY75-CD302|PHLDB2|TAGLN|ALCAM|TNC
c2.all.v7.4.symbols	238_GCvsFLT_JC	BERNARD_PPAPDC1B_TARGETS_DN	0.607955	0.801774	0.0664364	-0.253133	-0.91393	54	GPR153|IGFBP5|STC1|IFT122|SYT13|SUSD4|PLPP5|ITGAL|SH3BP2|ADD3|SERPINA1|TMCC1|NAV1|NSD3|PRR7|ARHGAP45|PLCE1|SEL1L3|RARA
c2.all.v7.4.symbols	238_GCvsFLT_JC	BERNARD_PPAPDC1B_TARGETS_UP	0.770588	0.895745	0.0567672	-0.240601	-0.804986	36	MYO7A|ANKRD44|KYNU|FRMD4A|DENND1B|U2SURP|TULP3|SCFD1|RABL6|SNX13|ANP32A|TRRAP
c2.all.v7.4.symbols	238_GCvsFLT_JC	BERTUCCI_INVASIVE_CARCINOMA_DUCTAL_VS_LOBULAR_DN	0.0206208	0.104711	0.352488	-0.433251	-1.51712	46	MMP3|MFAP4|ALDH1L1|CD34|DPT|ELN|ALDH1A1|SFRP1|RBP4|MRGPRF|PIK3CD|SELENOP
c2.all.v7.4.symbols	238_GCvsFLT_JC	BERTUCCI_INVASIVE_CARCINOMA_DUCTAL_VS_LOBULAR_UP	0.554688	0.766072	0.0725352	0.300112	0.932262	24	MMP24|STUB1|HSPA8|MYBPC2|FKBP4|CDH1|RPIA|VPS37C|ERBB2|TLCD5
c2.all.v7.4.symbols	238_GCvsFLT_JC	BERTUCCI_MEDULLARY_VS_DUCTAL_BREAST_CANCER_DN	0.0455342	0.185147	0.282013	-0.304858	-1.31596	168	COPZ2|FKBP9|BGN|ADAMTS12|FSTL1|PDGFD|LAMA2|SPOCK1|ERBB4|APBA1|SRPX2|DDR2|PARVA|DDAH1|THBS4|HSPG2|ADAM12|SLIT3|CD81|AGPAT2|RGS5|GUCY1A2|EDNRA|DLC1|ELAPOR2|TUBG2|DIPK1B|ZFYVE1|TAGLN|CAPN2|PPP1R1B
c2.all.v7.4.symbols	238_GCvsFLT_JC	BERTUCCI_MEDULLARY_VS_DUCTAL_BREAST_CANCER_UP	0.668421	0.836149	0.0582216	-0.205446	-0.905346	192	PCOLCE2|IL27RA|BHLHA15|FOXM1|PCSK6|C1RL|CTSS|CGAS|ITGB7|IQCG|ABCC4|ASPHD2|STAMBPL1|MKI67|SLC7A1|CENPA|SEC23IP|POGLUT1|PARVB|LAG3|CEP55|CDCA3|CLEC7A|C9orf72|MCM10|ICAM1|BTN3A1|NCF1|RAP2B|PSAP|NUP93|STAT1|CASS4|PPA1|GTSE1|GALM|AIM2|SKAP1|PSMB10|CD38|RNF207|ME2|SRGN|TRAFD1|TLR2|IL12RB1|ADAM8|NFKBIE|TREX1|TNFRSF14|GRK3|VCAM1
c2.all.v7.4.symbols	238_GCvsFLT_JC	BHATI_G2M_ARREST_BY_2METHOXYESTRADIOL_DN	0.395652	0.643417	0.0968878	0.238771	1.01871	115	CEP104|MACROD1|NEURL2|DET1|STAR|RCSD1|XK|PDE8B|HERPUD1|B3GALT6|SPSB2|CEBPG|ELAC1|IFRD1|SLCO2B1|BAG1|BOLA1|ATF4|CIRBP|RPL12|LENG1|NOP53|P2RY2|RPL26|CAST|TMEM79|RPL31|RPS2|TIMP4|RPL34
c2.all.v7.4.symbols	238_GCvsFLT_JC	BHATI_G2M_ARREST_BY_2METHOXYESTRADIOL_UP	0.181982	0.417873	0.13649	-0.286879	-1.16477	107	SPARC|KYNU|TEP1|ASPM|CBX3|NEK2|PDGFC|LIMK1|PIF1|CDC20|DKK1|CCNB1|NUF2|PBK|DNAL1|AURKA|TBX18|SPC25|MAD2L1|DLGAP5|TNFSF14|NDC1|FAP|NEDD4L|ANKK1|FAM3C|OGFRL1|ALG13|MYBL2|SPCS3|PLEKHB2|HCK|PCNA|GNG11|GALNT3|BUB1
c2.all.v7.4.symbols	238_GCvsFLT_JC	BHATTACHARYA_EMBRYONIC_STEM_CELL	0.0112077	0.0672309	0.38073	-0.412279	-1.56727	75	SFRP2|GAL|CALU|SERPINH1|IDH1|KIF4A|MTHFD2|TNNT1|BRIX1|AURKB|TPX2|CCNB1|ELOVL6|HMGB2|TK1|CRABP1|CDK1|DTL|NANOG|FAM83D
c2.all.v7.4.symbols	238_GCvsFLT_JC	BHAT_ESR1_TARGETS_NOT_VIA_AKT1_DN	0.654267	0.82745	0.0699459	0.221662	0.904575	88	ESR1|CAMK2G|DLL1|ANK3|ATP1B1|MEF2D|BCL2L1|PDK4|CHST15|KLF9|NPAS3|RXRA|CGN|OSBPL10|EFNB2
c2.all.v7.4.symbols	238_GCvsFLT_JC	BHAT_ESR1_TARGETS_NOT_VIA_AKT1_UP	0.125858	0.333914	0.190023	0.250263	1.17278	206	SLC29A1|CISH|TH|PDLIM3|TGM2|CARD19|ACSS1|STC2|FCMR|PITX1|SLC2A1|RRP12|B4GALT1|KRT15|NCS1|ALPL|WFS1|INO80B|TRMT61A|SH2D2A|IFRD1|HK2|HR|DOK7|SVIL|KHK|POLR1B|OSGIN1|RPP40|E2F6|GPATCH4|RCL1|PGBD5|ATP6V1C2|DHRS3|ADCY9|P2RY2|WDR46|ASB13|SEC14L2|AXIN1|MYBBP1A|UBIAD1|SNAPC4|FGFRL1|CCM2L|NUDCD1|FLNB|SCNN1A|XBP1|FKBP4|NMRK1|GNL2
c2.all.v7.4.symbols	238_GCvsFLT_JC	BHAT_ESR1_TARGETS_VIA_AKT1_DN	0.175166	0.411633	0.156312	0.293441	1.17455	82	ESR1|DLL1|BLNK|YPEL3|AFAP1L2|ATP1B1|MEF2D|BCL2L1|PDK4|CHST15|KLF9|NPAS3|MKX|CGN|PPL|FAXDC2|EFNB2|KIAA0513|EFNA1|CLDN9
c2.all.v7.4.symbols	238_GCvsFLT_JC	BHAT_ESR1_TARGETS_VIA_AKT1_UP	0.018002	0.0951946	0.352488	0.275105	1.32129	270	SLC29A1|HSPB8|SLC25A25|TH|PDLIM3|TGM2|CARD19|STC2|FCMR|IER3|PITX1|SLC2A1|RTKN|NUDC|RRP12|B4GALT1|CDC42EP1|KRT15|NCS1|ALPL|MCRIP2|WFS1|INO80B|TRMT61A|SH2D2A|IFRD1|GDF15|FLAD1|MAPT|HK2|HR|HLA-DRB1|DOK7|SVIL|KHK|POLR1B|OSGIN1|EFHD2|RPP40|CDC34|GPATCH4|JADE2|CLUH|RAB11FIP3|RCL1|ATP6V1C2|UBALD1|AATF|DHRS3|ADCY9|NOP14|ATRIP|ADARB1|WDR46|ASB13|ATF3|SEC14L2|TBC1D16|AXIN1|MYBBP1A|UBIAD1|SLC6A6|FGFRL1|CCM2…
c2.all.v7.4.symbols	238_GCvsFLT_JC	BIDUS_METASTASIS_DN	0.39779	0.64469	0.0870516	-0.24321	-1.02613	141	CLEC11A|TBC1D8B|F13A1|CD34|HP|DAB2|SELPLG|STAB1|MS4A6A|RASSF4|ZBTB20|MR1|CHPF2|GMFG|PRRX1|GYPC|CORO1A|FRMD4A|MKKS|ITGAL|WASHC3|STK17B|SASH3|PPM1M|SLA|SELENOM|TLR5|SPON2|INO80D|TTC17|SIRPA|ARHGAP6|TMC5|ATP8B4|RNF213|KLHL22|CNRIP1
c2.all.v7.4.symbols	238_GCvsFLT_JC	BIDUS_METASTASIS_UP	0.0577933	0.209273	0.248911	-0.287895	-1.27579	207	KIF4A|GAS2L3|ECT2|CENPF|MARCKS|SMC4|KNL1|HMGXB4|LCA5L|IFT81|NCAPH|RACGAP1|FANCI|NUSAP1|CKAP5|CCNA2|TPX2|CENPA|KIF11|BIRC5|CCNB1|PBK|AURKA|ERCC6L|MCM10|LMNB1|NF1|EFHC1|DEPDC1|MAD2L1|DLGAP5|ATP6V0A2|ASF1B|RRM2|NEMP1|CCNB2|FEN1|AMD1|PNMA8A|CDK1|PTP4A1|STK24|PLK4|WDHD1|UNK|KHDRBS1|SMC1A|KNSTRN|NFIB|SLC35B4|SEC23A|CAND1|FNDC5|CENPN|DBF4|MNS1|NSD2|HNRNPK|CREB5|BPTF|TUBGCP4|HNRNPDL|PLD6|TYMS|TFDP1|RRM1|…
c2.all.v7.4.symbols	238_GCvsFLT_JC	BILANGES_RAPAMYCIN_SENSITIVE_GENES	0.0375105	0.159667	0.321776	0.439337	1.48898	35	RPS15|PRCC|RAMP3|POLR1B|DHX35|RPL23A|PPM1L|TPRN|TBC1D16|RPL35|RPL34|SHTN1|TMEM179|RPL27|ITGA6|ACSL1|GPD2|RPL22
c2.all.v7.4.symbols	238_GCvsFLT_JC	BILANGES_RAPAMYCIN_SENSITIVE_VIA_TSC1_AND_TSC2	0.210526	0.457625	0.137251	0.29665	1.15297	67	NOL3|GYG1|TSPAN15|FXR1|MRPL30|IMPDH2|NSA2|TOMM20|RPH3AL|RPS28|RPS21|HSPA8|CCT4|EIF3E|RPL31|TCP1|ACOT1|EIF3K|RTRAF|IGBP1|GTPBP6|UQCRFS1|RPL36A|SLC25A3|NAA10|PRDX3|AIMP1
c2.all.v7.4.symbols	238_GCvsFLT_JC	BILANGES_SERUM_AND_RAPAMYCIN_SENSITIVE_GENES	3.50126e-05	0.000506292	0.557332	0.530937	2.03556	61	PTMS|RPL18A|USE1|RPL27A|RPL24|RPS19|EIF4B|SPRY2|RPS25|NOP53|RPS13|RPS5|RPL30|RPL26|UBA52|RPL28|RPS23|RPS7|TPT1|RPL8|EEF2|RPS14|QARS1|RPL4|LTA4H|RPL36A|RPL13|RPL32|FAU|RPS9|RPL15|EIF3H|RPS3|RPL18|RPL6|EIF3M
c2.all.v7.4.symbols	238_GCvsFLT_JC	BILANGES_SERUM_RESPONSE_TRANSLATION	0.472946	0.702024	0.0822055	-0.309843	-0.989489	30	MYL3|RAVER2|CYP17A1|DNM1
c2.all.v7.4.symbols	238_GCvsFLT_JC	BILANGES_SERUM_SENSITIVE_GENES	0.258845	0.513808	0.113787	-0.294197	-1.12346	76	MMP3|BGN|MYL3|RAVER2|PLOD1|CYP17A1|ZNF423|DNM1
c2.all.v7.4.symbols	238_GCvsFLT_JC	BILANGES_SERUM_SENSITIVE_VIA_TSC1	0.515275	0.734992	0.0785029	-0.331458	-0.948489	18	MFAP4|TBL2|LHFPL4|TAC1|GRB14
c2.all.v7.4.symbols	238_GCvsFLT_JC	BILANGES_SERUM_SENSITIVE_VIA_TSC2	0.00244361	0.019332	0.431708	-0.565067	-1.82993	31	COL3A1|COL1A2|GLG1|CCDC88A|SPAG5|KIFC1
c2.all.v7.4.symbols	238_GCvsFLT_JC	BILBAN_B_CLL_LPL_DN	0.218868	0.465561	0.126254	-0.350465	-1.20129	40	MARCKS|CNTNAP2|MS4A6A|FCRL2|ZBTB20|ID2|RGS2|HMGB2|FYN|MSL1|SAT1|KLRK1
c2.all.v7.4.symbols	238_GCvsFLT_JC	BILBAN_B_CLL_LPL_UP	0.355599	0.610376	0.0972151	-0.290704	-1.06185	60	RRBP1|ARMCX2|FCER2|TLR7|SEPTIN10|BACH2|OAS2|SGCE|PNMA2|KLK2|ATP6V0A2|DIPK1A|SLC23A2|GSDME|IGSF3|MYBL2|CYP51A1|LPL|CCR7|KANK2
c2.all.v7.4.symbols	238_GCvsFLT_JC	BILD_CTNNB1_ONCOGENIC_SIGNATURE	0.647727	0.823615	0.0633597	-0.236114	-0.897586	75	VCAN|DDR2|CBX3|ABI2|RUNX2|MAPKAP1|FRYL|ARL5A|SRSF6|TMCC1|ATRX|NEMF|TRIM14|SMG1|ARHGAP29|HIPK2|SMC3|FGD6|WASHC4|FBXO11|ZMAT3|DDX52|KRTAP2-3|CYP24A1
c2.all.v7.4.symbols	238_GCvsFLT_JC	BILD_E2F3_ONCOGENIC_SIGNATURE	0.642857	0.822734	0.0597318	-0.20618	-0.926445	231	CDKN2C|PCOLCE2|ABCG2|RAVER2|FUT11|FAM171A1|EPHX4|ARFGEF3|DCLRE1B|FANCA|CIBAR1|DDAH1|PLXND1|NIPA1|DPY19L1|CMPK2|NSG1|TBC1D9|EZH2|SIX5|CHST7|FBXO21|CDK19|ZNF483|KDM2B|NCKIPSD|RASEF|TMEM106C|PTCH1|UBE2QL1|TMEM158|CXXC5|FEN1|RAB26|WNT5A|DTL|TNC|DCK|GPR27|RTN4R|SRSF6|MANEAL|STXBP1|NR2F1|TMEM214|PFKFB3|POLE|LIN7B|IL1B|CCP110|MYB|NEMF|TLCD1|TFDP1|PSIP1|PCNA|POLE2|GINS1|E2F7|ALDH5A1|GNAS|CHST2|FRAT1|KANK…
c2.all.v7.4.symbols	238_GCvsFLT_JC	BILD_HRAS_ONCOGENIC_SIGNATURE	0.516755	0.73555	0.0709609	-0.216972	-0.972756	226	FN1|CALU|TIMP1|MFAP2|CASP1|TFPI2|MMP14|HPSE|TNFRSF10B|PPBP|ADAMTS15|LYN|ADAMTS5|HMGN3|SREK1IP1|CCNA1|LIF|KANK4|PIK3CD|INPP1|CYP2R1|TTC8|SKP2|CASP2|PNMA2|COL12A1
c2.all.v7.4.symbols	238_GCvsFLT_JC	BILD_MYC_ONCOGENIC_SIGNATURE	0.141876	0.359115	0.17822	0.247814	1.14692	189	HSPA1A|CHRNB1|TGM2|RRP9|PDLIM7|YPEL3|MCRIP2|NTF4|PES1|ATIC|FLAD1|BEND3|PHF1|SLC6A15|LTBP2|UTP4|DHODH|EPS8L1|RPP40|PFKM|CGN|TINF2|FGFBP1|GPATCH4|SUPV3L1|RCL1|UBALD1|KCNQ5|CCDC86|SLC12A8|GEMIN5|TAF4B|EXOSC5|FARSB|WDR74|NGFR|EEF1AKMT4|MST1R|NOP16|DDX10|COL8A2|MYBBP1A|UBIAD1|SCFD2|DDX28|NFKB2|ERCC1|ANGEL1|MTMR11|DDX18|PHB|UTP25|FAM193B|UTP20|MYC|SLC6A8|LAMC2|BOP1|PLEC|GPD1L|NOLC1|DKC1|EMP1|METTL1|PMM…
c2.all.v7.4.symbols	238_GCvsFLT_JC	BILD_SRC_ONCOGENIC_SIGNATURE	0.809615	0.914535	0.0535669	-0.222096	-0.806325	58	COL1A1|CASP1|RAG1|RRM2|YTHDC2|DCBLD2|MMAB|TMCC1|ACLY|VPS13B|ASAP2|PRICKLE1|EHMT1|LRP8|TRRAP|CSTF3|HEG1|EXTL2
c2.all.v7.4.symbols	238_GCvsFLT_JC	BIOCARTA_41BB_PATHWAY	0.219178	0.465805	0.128789	0.424788	1.20782	18	IL4|CHUK|NFKBIA|JUN|MAPK8|TNFSF9|ATF2|RELA
c2.all.v7.4.symbols	238_GCvsFLT_JC	BIOCARTA_AGR_PATHWAY	0.0447387	0.182592	0.321776	0.446258	1.49259	33	CHRNA1|DVL1|RAPSN|CHRM1|MUSK|JUN|MAPK8|SP1|RAC1|ACTA1|EGFR|MAPK3
c2.all.v7.4.symbols	238_GCvsFLT_JC	BIOCARTA_AKT_PATHWAY	0.0294188	0.135091	0.352488	0.512936	1.52992	21	FOXO4|AKT1|CHUK|PIK3R1|FASLG|PIK3CA|NFKBIA|RELA|GHR|HSP90AA1|IKBKG|FOXO3|YWHAH|BAD
c2.all.v7.4.symbols	238_GCvsFLT_JC	BIOCARTA_ALK_PATHWAY	0.354251	0.610376	0.0992333	0.31946	1.06226	32	DVL1|BMP2|NOG|TGFBR2|TGFBR3|TGFBR1|AXIN1|RFC1
c2.all.v7.4.symbols	238_GCvsFLT_JC	BIOCARTA_AMI_PATHWAY	0.00113174	0.0102538	0.45506	-0.694624	-1.93024	16	COL4A4|COL4A5|COL4A3|COL4A2|COL4A1|PLAT|PROS1|F10
c2.all.v7.4.symbols	238_GCvsFLT_JC	BIOCARTA_ARAP_PATHWAY	0.0552147	0.205561	0.276501	-0.541558	-1.52055	17	ARFGAP1|COPA|ARAP1|ASAP1|GBF1|ARFGAP3|CYTH2|ASAP2|CYTH4
c2.all.v7.4.symbols	238_GCvsFLT_JC	BIOCARTA_ARENRF2_PATHWAY	0.320939	0.579629	0.103197	0.384912	1.09444	18	MAFG|MAFF|MAFK|KEAP1|JUN|MAPK8
c2.all.v7.4.symbols	238_GCvsFLT_JC	BIOCARTA_ARF_PATHWAY	0.65	0.823962	0.0639272	0.323735	0.883131	16	POLR1D|PIK3R1|PIK3CA|POLR1B|MDM2|POLR1A|RAC1|MYC|TBX2
c2.all.v7.4.symbols	238_GCvsFLT_JC	BIOCARTA_AT1R_PATHWAY	0.867327	0.940789	0.0517405	-0.229345	-0.715106	26	SOS1|PRKCB|AGTR1|ELK1|PRKCA|MAP3K1
c2.all.v7.4.symbols	238_GCvsFLT_JC	BIOCARTA_ATM_PATHWAY	0.621782	0.809819	0.0675189	-0.296776	-0.875825	20	MRE11|RAD51|RAD50|BRCA1|CHEK2
c2.all.v7.4.symbols	238_GCvsFLT_JC	BIOCARTA_ATRBRCA_PATHWAY	0.0503018	0.19771	0.287857	-0.502588	-1.50236	22	BRCA2|FANCA|MRE11|RAD51|RAD50|BRCA1|CHEK2|FANCD2|FANCC
c2.all.v7.4.symbols	238_GCvsFLT_JC	BIOCARTA_BAD_PATHWAY	0.423762	0.664716	0.0875697	0.345067	1.03552	22	PRKAR2A|AKT1|PIK3R1|PIK3CA|ADCY1|PRKAR1A|MAPK3|RPS6KA1|YWHAH|BAD|BAX|CSF2RB
c2.all.v7.4.symbols	238_GCvsFLT_JC	BIOCARTA_BARRESTIN_SRC_PATHWAY	0.90593	0.961643	0.0512184	-0.235036	-0.659918	17	DNM1|PLCB1|FGR|HCK|GNAS|GRK2
c2.all.v7.4.symbols	238_GCvsFLT_JC	BIOCARTA_BCELLSURVIVAL_PATHWAY	0.347909	0.605339	0.096563	0.408123	1.09127	15	JUND|AKT1|PIK3R1|PIK3CA|ZBTB7A|CCT4
c2.all.v7.4.symbols	238_GCvsFLT_JC	BIOCARTA_BCR_PATHWAY	0.895669	0.95709	0.0499914	-0.21543	-0.710372	33	SOS1|LYN|PRKCB|SYK|ELK1|PRKCA|MAP3K1|VAV1|NFATC4|SHC1
c2.all.v7.4.symbols	238_GCvsFLT_JC	BIOCARTA_BIOPEPTIDES_PATHWAY	0.648594	0.823615	0.0661326	-0.271335	-0.862605	29	SOS1|PRKCB|CDK5|STAT1|PRKCA|FYN
c2.all.v7.4.symbols	238_GCvsFLT_JC	BIOCARTA_CALCINEURIN_PATHWAY	0.730994	0.874467	0.0589694	0.298914	0.831754	17	PPP3CC|NFATC1|CDKN1A|PPP3CA|SP1|CALM2
c2.all.v7.4.symbols	238_GCvsFLT_JC	BIOCARTA_CARDIACEGF_PATHWAY	0.507128	0.729456	0.0793435	-0.33222	-0.95067	18	PRKCB|ADAM12|EDNRA|RHOA|PRKCA|EDNRB
c2.all.v7.4.symbols	238_GCvsFLT_JC	BIOCARTA_CARM_ER_PATHWAY	0.902778	0.959989	0.0499914	-0.220179	-0.681327	25	EP300|CCND1|BRCA1|TBP
c2.all.v7.4.symbols	238_GCvsFLT_JC	BIOCARTA_CASPASE_PATHWAY	0.049123	0.194592	0.321776	-0.535993	-1.58178	20	CASP1|APAF1|CASP3|CASP6|CASP2|LMNB1|LMNB2|ARHGDIB
c2.all.v7.4.symbols	238_GCvsFLT_JC	BIOCARTA_CCR3_PATHWAY	0.14053	0.357183	0.168238	-0.464542	-1.32932	18	MYL2|PRKCB|LIMK1|RHOA|CCR3|PLCB1|PRKCA
c2.all.v7.4.symbols	238_GCvsFLT_JC	BIOCARTA_CCR5_PATHWAY	0.935361	0.97904	0.0464155	0.232707	0.622228	15	JUN|MAPK8|CALM2|CCL4
c2.all.v7.4.symbols	238_GCvsFLT_JC	BIOCARTA_CD40_PATHWAY	0.762357	0.892073	0.0558265	0.295923	0.791262	15	CHUK|NFKBIA|RELA|IKBKG|DUSP1
c2.all.v7.4.symbols	238_GCvsFLT_JC	BIOCARTA_CDMAC_PATHWAY	0.915385	0.966995	0.0479259	0.238399	0.650341	16	NFKBIA|JUN|RAF1|RELA|MYC|MAPK3
c2.all.v7.4.symbols	238_GCvsFLT_JC	BIOCARTA_CELLCYCLE_PATHWAY	0.00205771	0.0165794	0.431708	-0.633089	-1.89246	22	CDKN2C|E2F1|CCND1|CCNA1|CCNB1|CCNH|CCND2|CDK4|CDK1|RBL1|CDK7|CDKN2D|RB1|CDK2|TFDP1|CDC25A
c2.all.v7.4.symbols	238_GCvsFLT_JC	BIOCARTA_CERAMIDE_PATHWAY	0.727273	0.872961	0.0598603	0.278333	0.830176	21	MAPK8|TNFRSF1A|RAF1|RELA|MAPK3|BAD|BAX
c2.all.v7.4.symbols	238_GCvsFLT_JC	BIOCARTA_CHEMICAL_PATHWAY	0.12831	0.338771	0.176694	-0.474483	-1.35777	18	APAF1|CASP3|PRKCB|CASP6|STAT1|PRKCA
c2.all.v7.4.symbols	238_GCvsFLT_JC	BIOCARTA_CHREBP_PATHWAY	0.232877	0.482206	0.124434	0.42018	1.19472	18	PRKAA2|PRKAR2A|PRKAB2|ADCY1|MLXIPL|PRKAA1|PRKAR1A|ACSBG1
c2.all.v7.4.symbols	238_GCvsFLT_JC	BIOCARTA_COMP_PATHWAY	9.37199e-06	0.000158021	0.593325	-0.788265	-2.25567	18	C7|CFB|C3|C5|C2|C4B|C4A|C1QB|C1R|C6|CFD
c2.all.v7.4.symbols	238_GCvsFLT_JC	BIOCARTA_CREB_PATHWAY	0.675889	0.841154	0.0633597	0.286732	0.855227	21	PRKAR2A|AKT1|PIK3R1|PIK3CA|ADCY1|PRKAR1A|RAC1|MAPK3|RPS6KA1
c2.all.v7.4.symbols	238_GCvsFLT_JC	BIOCARTA_CSK_PATHWAY	0.287671	0.544175	0.110122	0.396999	1.1288	18	PRKAR2A|HLA-DRB1|HLA-DRB5|ADCY1|ZAP70|PRKAR1A|CD247
c2.all.v7.4.symbols	238_GCvsFLT_JC	BIOCARTA_CTCF_PATHWAY	0.0314546	0.141611	0.321776	0.510434	1.57365	23	CD79A|TGFBR2|PIK3R1|TGFBR3|PIK3CA|CDKN1B|TGFBR1|MDM2
c2.all.v7.4.symbols	238_GCvsFLT_JC	BIOCARTA_CTLA4_PATHWAY	0.765625	0.893502	0.0568864	0.279491	0.805524	19	HLA-DRB1|HLA-DRB5|PIK3R1|PIK3CA|CD247|ICOSLG
c2.all.v7.4.symbols	238_GCvsFLT_JC	BIOCARTA_CXCR4_PATHWAY	0.727984	0.873141	0.0593488	0.29428	0.836738	18	PIK3R1|PIK3CA|RAF1|RELA|PIK3C2G|MAPK3|BCAR1|CRK
c2.all.v7.4.symbols	238_GCvsFLT_JC	BIOCARTA_DEATH_PATHWAY	0.914	0.966995	0.0497903	0.216331	0.698835	28	DFFA|GAS2|CHUK|NFKBIA|LMNA|TNFSF10
c2.all.v7.4.symbols	238_GCvsFLT_JC	BIOCARTA_ECM_PATHWAY	0.616327	0.805615	0.0694481	-0.302922	-0.882342	19	MYL2|PIK3CG|RHOA
c2.all.v7.4.symbols	238_GCvsFLT_JC	BIOCARTA_EDG1_PATHWAY	0.17505	0.411633	0.148262	-0.42072	-1.25764	22	ITGB3|PDGFRA|PRKCB|PIK3CG|ASAH1|RHOA|SPHKAP|PLCB1|PRKCA|ITGAV
c2.all.v7.4.symbols	238_GCvsFLT_JC	BIOCARTA_EFP_PATHWAY	0.060166	0.213962	0.266351	-0.536307	-1.49031	16	SMURF2|CCNB1|CCNB2|CDK4|CDK1|CDK5|CDK7|CDK2
c2.all.v7.4.symbols	238_GCvsFLT_JC	BIOCARTA_EGF_PATHWAY	0.289738	0.546669	0.111463	0.35035	1.12024	27	EGF|SRF|PIK3R1|PIK3CA|CSNK2A1|JUN|MAPK8|RAF1
c2.all.v7.4.symbols	238_GCvsFLT_JC	BIOCARTA_EICOSANOID_PATHWAY	0.078629	0.251004	0.227987	-0.477643	-1.41451	21	TBXA2R|PTGFR|ALOX5AP|PLCB1|HPGDS|PTGIS|ALOX5|PLA2G4A|EPHX2
c2.all.v7.4.symbols	238_GCvsFLT_JC	BIOCARTA_EIF4_PATHWAY	0.0940499	0.280681	0.202072	0.447378	1.37925	23	EIF4EBP1|PDK2|AKT1|PIK3R1|PIK3CA|IRS1|EIF4E|EIF4G3|GHR|MAPK3|RPS6KB1
c2.all.v7.4.symbols	238_GCvsFLT_JC	BIOCARTA_EPO_PATHWAY	0.849315	0.932133	0.052163	0.258304	0.734447	18	CSNK2A1|JUN|MAPK8|RAF1
c2.all.v7.4.symbols	238_GCvsFLT_JC	BIOCARTA_ERAD_PATHWAY	0.92057	0.969407	0.0502948	-0.22309	-0.638388	18	MAN1A1|SAE1|MAN1A2|SEC61A1|GANAB
c2.all.v7.4.symbols	238_GCvsFLT_JC	BIOCARTA_ERK_PATHWAY	0.914851	0.966995	0.0492918	-0.215795	-0.675184	27	PDGFRA|SOS1|KLK2|ELK1|RPS6KA5|SHC1|GNAS
c2.all.v7.4.symbols	238_GCvsFLT_JC	BIOCARTA_ETS_PATHWAY	0.543967	0.756214	0.0758887	-0.333827	-0.937298	17	E2F1|CSF1|CSF1R|RBL1
c2.all.v7.4.symbols	238_GCvsFLT_JC	BIOCARTA_FAS_PATHWAY	0.524096	0.743094	0.0768737	-0.298382	-0.948591	29	CASP3|CASP6|LMNB1|LMNB2|ARHGDIB|FAS|RB1|SPTAN1|MAP3K1
c2.all.v7.4.symbols	238_GCvsFLT_JC	BIOCARTA_FCER1_PATHWAY	0.528409	0.746104	0.0734381	-0.280097	-0.952896	39	SOS1|LYN|PRKCB|PIK3CG|FCER1G|SYK|FCER1A|ELK1|MAP3K1|VAV1|NFATC4|SHC1|PLA2G4A
c2.all.v7.4.symbols	238_GCvsFLT_JC	BIOCARTA_FMLP_PATHWAY	0.935547	0.97904	0.0476387	-0.201912	-0.672521	34	MAP2K6|NCF2|NCF1|PLCB1|ELK1|FPR1|MAP3K1|NFATC4|NFKB1
c2.all.v7.4.symbols	238_GCvsFLT_JC	BIOCARTA_G1_PATHWAY	0.0811881	0.257106	0.222056	-0.447065	-1.39879	27	E2F1|CCND1|CCNA1|SKP2|CDK4|CDK1|RB1|CDK2|ABL1|TFDP1|DHFR|CDC25A
c2.all.v7.4.symbols	238_GCvsFLT_JC	BIOCARTA_G2_PATHWAY	0.0918367	0.275826	0.2114	-0.4492	-1.36007	24	EP300|CDC25C|CDC25B|PLK1|CCNB1|BRCA1|CHEK2|CDK1|CDKN2D|WEE1
c2.all.v7.4.symbols	238_GCvsFLT_JC	BIOCARTA_GCR_PATHWAY	0.667308	0.835832	0.0626618	0.320422	0.874094	16	AKT1|PIK3R1|PIK3CA|CALM2|RELA|HSP90AA1|ADRB2
c2.all.v7.4.symbols	238_GCvsFLT_JC	BIOCARTA_GH_PATHWAY	0.634538	0.818136	0.0672065	0.28179	0.87844	25	SRF|INSR|PIK3R1|PIK3CA|IRS1|RAF1|SOCS1|GHR|MAPK3|RPS6KA1
c2.all.v7.4.symbols	238_GCvsFLT_JC	BIOCARTA_GLEEVEC_PATHWAY	0.403071	0.647374	0.0886261	0.33725	1.03973	23	AKT1|PIK3R1|CRKL|PIK3CA|JUN|MAPK8|RAF1
c2.all.v7.4.symbols	238_GCvsFLT_JC	BIOCARTA_GPCR_PATHWAY	0.29	0.546696	0.111011	0.353567	1.14216	28	PRKAR2A|PPP3CC|NFATC1|JUN|ADCY1|RAF1|PPP3CA|PRKAR1A|CALM2
c2.all.v7.4.symbols	238_GCvsFLT_JC	BIOCARTA_GSK3_PATHWAY	0.557344	0.76831	0.0738053	0.317834	0.927303	20	DVL1|AKT1|PIK3R1|PIK3CA|AXIN1
c2.all.v7.4.symbols	238_GCvsFLT_JC	BIOCARTA_HCMV_PATHWAY	0.863548	0.938321	0.0512184	0.2532	0.70455	17	AKT1|PIK3R1|PIK3CA|SP1|MAP2K3|RELA|MAPK3|MAP2K2
c2.all.v7.4.symbols	238_GCvsFLT_JC	BIOCARTA_HDAC_PATHWAY	0.110442	0.30877	0.190023	0.425874	1.3276	25	MYOD1|AKT1|PPP3CC|INSR|PIK3R1|PIK3CA|NFATC1|HDAC5|PPP3CA|CALM2|AVP
c2.all.v7.4.symbols	238_GCvsFLT_JC	BIOCARTA_HER2_PATHWAY	0.384615	0.634056	0.0959207	-0.349203	-1.04276	23	ERBB4|SOS1|EP300|PIK3CG
c2.all.v7.4.symbols	238_GCvsFLT_JC	BIOCARTA_HIVNEF_PATHWAY	0.775047	0.898495	0.054794	-0.227894	-0.828027	56	APAF1|CASP3|CASP6|CASP2|LMNB1|LMNB2|ARHGDIB|FAS|RB1|SPTAN1|MAP3K1|RASA1|BID|NFKB1|FADD|CASP9|BIRC3
c2.all.v7.4.symbols	238_GCvsFLT_JC	BIOCARTA_IGF1MTOR_PATHWAY	0.00618458	0.0422001	0.407018	0.617847	1.7807	19	EIF4EBP1|PDK2|AKT1|PIK3R1|PIK3CA
c2.all.v7.4.symbols	238_GCvsFLT_JC	BIOCARTA_IGF1R_PATHWAY	0.19802	0.440975	0.137251	0.404269	1.21318	22	PRKAR2A|AKT1|PIK3R1|PIK3CA|ADCY1|IRS1|RAF1|PRKAR1A|MAPK3|RPS6KA1|YWHAH|BAD
c2.all.v7.4.symbols	238_GCvsFLT_JC	BIOCARTA_IGF1_PATHWAY	0.197628	0.440754	0.137251	0.410383	1.22404	21	SRF|PIK3R1|PIK3CA|CSNK2A1|JUN|MAPK8|IRS1|RAF1
c2.all.v7.4.symbols	238_GCvsFLT_JC	BIOCARTA_IL12_PATHWAY	0.24898	0.501816	0.122679	-0.405742	-1.18183	19	MAP2K6|CXCR3|IL18|STAT4|TYK2|IL12RB1
c2.all.v7.4.symbols	238_GCvsFLT_JC	BIOCARTA_IL1R_PATHWAY	0.916667	0.96763	0.0492918	0.207996	0.680178	29	IRAK2|CHUK|NFKBIA|JUN|MAPK8
c2.all.v7.4.symbols	238_GCvsFLT_JC	BIOCARTA_IL2RB_PATHWAY	0.719512	0.865595	0.0617054	0.245836	0.844377	36	SOCS3|AKT1|PIK3R1|FASLG|CRKL|PIK3CA|IKZF3|IRS1|RAF1|SOCS1|MYC|NMI|MAPK3|RPS6KB1|IL2RB|BAD
c2.all.v7.4.symbols	238_GCvsFLT_JC	BIOCARTA_IL2_PATHWAY	0.647887	0.823615	0.0662842	-0.286663	-0.856905	22	SOS1|SYK|IL2|IL2RA|ELK1
c2.all.v7.4.symbols	238_GCvsFLT_JC	BIOCARTA_IL6_PATHWAY	0.363636	0.614789	0.0962406	0.356384	1.06298	21	SRF|CEBPB|CSNK2A1|JUN|RAF1|IL6ST|IL6R|MAPK3
c2.all.v7.4.symbols	238_GCvsFLT_JC	BIOCARTA_IL7_PATHWAY	0.784232	0.903427	0.0585938	-0.279019	-0.775346	16	EP300|PIK3CG|FYN|IL7|PTK2B|IL7R
c2.all.v7.4.symbols	238_GCvsFLT_JC	BIOCARTA_INFLAM_PATHWAY	0.411067	0.654441	0.0891647	0.34361	1.02488	21	PDGFA|IL4|HLA-DRB1|HLA-DRB5|CSF2
c2.all.v7.4.symbols	238_GCvsFLT_JC	BIOCARTA_INSULIN_PATHWAY	0.130435	0.342519	0.172324	0.441502	1.31686	21	SRF|INSR|PIK3R1|PIK3CA|CSNK2A1|JUN|MAPK8|IRS1|RAF1
c2.all.v7.4.symbols	238_GCvsFLT_JC	BIOCARTA_INTEGRIN_PATHWAY	0.353061	0.610376	0.0999277	0.314776	1.05683	34	RAPGEF1|CRKL|CAPN1|JUN|MAPK8|RAF1|ACTN2|ACTN1|ACTN3|ACTA1|MAPK3|MAP2K2|BCAR1|ZYX|CAPNS2
c2.all.v7.4.symbols	238_GCvsFLT_JC	BIOCARTA_INTRINSIC_PATHWAY	0.00139108	0.0119626	0.45506	-0.682938	-1.95427	18	COL4A4|COL4A5|COL4A3|SERPING1|COL4A2|COL4A1|F5|PROS1|F10
c2.all.v7.4.symbols	238_GCvsFLT_JC	BIOCARTA_KERATINOCYTE_PATHWAY	0.052521	0.201192	0.287857	0.38131	1.37014	46	EGF|HOXA7|PRKCQ|CHUK|FASLG|ETS2|NFKBIA|JUN|MAPK8|TNFRSF1A|RAF1|SP1|PRKCE|MAP2K3|RELA|MAPK13|EGFR|MAPK3|PRKCH
c2.all.v7.4.symbols	238_GCvsFLT_JC	BIOCARTA_LAIR_PATHWAY	1.45716e-05	0.000234813	0.593325	-0.792222	-2.20145	16	C7|C3|C5|SELPLG|C6|ITGB2|ITGA4|ITGAL|ICAM1
c2.all.v7.4.symbols	238_GCvsFLT_JC	BIOCARTA_LIS1_PATHWAY	0.677104	0.84162	0.0628004	0.303163	0.861998	18	DCTN1|CLIP1|CSNK2A1|DNAH3|DCTN6|DNAH6|DYNLL1|RELN
c2.all.v7.4.symbols	238_GCvsFLT_JC	BIOCARTA_MAL_PATHWAY	0.320939	0.579629	0.103197	0.384587	1.09351	18	SRF|MAL|MAPK8|RAF1|RAC1|ACTA1|MAPK3|MAP2K2
c2.all.v7.4.symbols	238_GCvsFLT_JC	BIOCARTA_MAPK_PATHWAY	0.176211	0.411633	0.155242	0.295405	1.17426	80	MKNK2|MAPK12|RPS6KA2|MAPKAPK3|CHUK|RPS6KB2|NFKBIA|JUN|MAPK8|TGFBR1|RAF1|MAP3K11|SP1|MAPKAPK2|MAPK10|RAC1|MAP2K3|MAPKAPK5|ATF2|RELA|MYC|MAP3K4|MAPK13|MAPK3|MAP2K2|RPS6KA1|RPS6KB1|MAP4K5|MAP3K10|MAP3K8
c2.all.v7.4.symbols	238_GCvsFLT_JC	BIOCARTA_MCALPAIN_PATHWAY	0.633401	0.817153	0.0679923	-0.30106	-0.861502	18	MYL2|CXCR3|PRKACB|CAPN2
c2.all.v7.4.symbols	238_GCvsFLT_JC	BIOCARTA_MCM_PATHWAY	0.0610998	0.215619	0.261664	-0.527819	-1.51039	18	ORC1|ORC6|MCM4|MCM6|CDT1|CDK2|MCM5|MCM3|MCM7|ORC4|KITLG|MCM2|CCNE1|CDC6
c2.all.v7.4.symbols	238_GCvsFLT_JC	BIOCARTA_MEF2D_PATHWAY	0.894094	0.956284	0.0516356	-0.23583	-0.674843	18	EP300|PRKCB|CAPN2|PRKCA
c2.all.v7.4.symbols	238_GCvsFLT_JC	BIOCARTA_MET_PATHWAY	0.902834	0.959989	0.0509083	0.213282	0.713362	33	RAPGEF1|PIK3R1|CRKL|PIK3CA|JUN|MAPK8|RAF1
c2.all.v7.4.symbols	238_GCvsFLT_JC	BIOCARTA_MITOCHONDRIA_PATHWAY	0.467347	0.696763	0.0838361	-0.335078	-0.976005	19	APAF1|CASP3|CASP6
c2.all.v7.4.symbols	238_GCvsFLT_JC	BIOCARTA_MPR_PATHWAY	0.857143	0.935318	0.0530213	0.250245	0.730108	20	PRKAR2A|PIN1|ADCY1|CAP1|PRKAR1A|ACTA1|MAPK3|RPS6KA1
c2.all.v7.4.symbols	238_GCvsFLT_JC	BIOCARTA_MTA3_PATHWAY	0.0545809	0.205172	0.271289	0.521378	1.45078	17	HSPB1|ESR1|HSPB2|TUBA4A|GAPDH|MTA1|ALDOA|CDH1
c2.all.v7.4.symbols	238_GCvsFLT_JC	BIOCARTA_MTOR_PATHWAY	0.0248342	0.119968	0.352488	0.565731	1.65056	20	EIF4EBP1|PDK2|RHEB|AKT1|PIK3R1|PIK3CA|EIF4E|EIF4G3
c2.all.v7.4.symbols	238_GCvsFLT_JC	BIOCARTA_NDKDYNAMIN_PATHWAY	0.360624	0.611828	0.0959207	0.38351	1.06715	17	SYNJ2|NME2|PPP3CC|EPN1|PPP3CA|CALM2
c2.all.v7.4.symbols	238_GCvsFLT_JC	BIOCARTA_NFAT_PATHWAY	0.0959488	0.283497	0.2114	0.365702	1.30864	44	PRKAR2A|AKT1|PPP3CC|PIK3R1|PIK3CA|NFATC1|MAPK8|CAMK4|RAF1|PPP3CA|PRKAR1A|CTF1|CALM2|CALR|ACTA1|HBEGF|MAPK3|RPS6KB1|CSNK1A1|PPP3CB|MEF2C|CALM1
c2.all.v7.4.symbols	238_GCvsFLT_JC	BIOCARTA_NFKB_PATHWAY	0.822134	0.918652	0.0541201	0.253416	0.755857	21	CHUK|NFKBIA|TNFRSF1A|RELA|IKBKG|TAB1|TNFRSF1B|MAP3K14
c2.all.v7.4.symbols	238_GCvsFLT_JC	BIOCARTA_NGF_PATHWAY	0.585513	0.784365	0.0713053	0.309416	0.902743	20	PIK3R1|PIK3CA|CSNK2A1|JUN|MAPK8|RAF1|NGFR
c2.all.v7.4.symbols	238_GCvsFLT_JC	BIOCARTA_NKCELLS_PATHWAY	0.896484	0.957434	0.0495902	0.242074	0.697683	19	KLRD1|PIK3R1|PIK3CA|RAC1|MAPK3
c2.all.v7.4.symbols	238_GCvsFLT_JC	BIOCARTA_NKT_PATHWAY	0.550495	0.76221	0.0736213	-0.296035	-0.923047	26	CXCR3|CD28|IL2|CCR3|CCR4|CCR1
c2.all.v7.4.symbols	238_GCvsFLT_JC	BIOCARTA_NO1_PATHWAY	0.21328	0.460857	0.132846	0.373162	1.19318	27	CHRNA1|PRKAR2A|VEGFA|CHRM1|AKT1|PRKAR1A|CALM2|KNG1|HSP90AA1|ACTA1|FLT1
c2.all.v7.4.symbols	238_GCvsFLT_JC	BIOCARTA_NO2IL12_PATHWAY	0.464286	0.694552	0.0857844	-0.360705	-0.983503	15	CXCR3|STAT4|TYK2|IL12RB1
c2.all.v7.4.symbols	238_GCvsFLT_JC	BIOCARTA_NOS1_PATHWAY	0.647887	0.823615	0.0662842	0.298536	0.871	20	NOS1|PRKAR2A|PPP3CC|GRIN2B|GRIN2C|PPP3CA|PRKAR1A|CALM2
c2.all.v7.4.symbols	238_GCvsFLT_JC	BIOCARTA_NTHI_PATHWAY	0.72837	0.87336	0.0606404	-0.272715	-0.815213	22	MAP2K6|EP300
c2.all.v7.4.symbols	238_GCvsFLT_JC	BIOCARTA_NUCLEARRS_PATHWAY	0.97619	0.993017	0.0464155	0.170042	0.556061	29	ABCG1|CYP3A4|ABCG5|ABCB4|NR1H3|CYP26A1|ABCB1|ABCC3|RARB|PPARA
c2.all.v7.4.symbols	238_GCvsFLT_JC	BIOCARTA_P38MAPK_PATHWAY	0.870183	0.942258	0.0526973	0.221266	0.749904	35	HSPB1|HSPB2|TGFBR1|MAPKAPK2|RAC1|MAPKAPK5|ATF2|MYC
c2.all.v7.4.symbols	238_GCvsFLT_JC	BIOCARTA_P53HYPOXIA_PATHWAY	0.0084587	0.0540264	0.38073	0.569251	1.69789	21	NFKBIB|HSPA1A|HIC1|AKT1|RPA1|IGFBP3|MAPK8|CDKN1A|MDM2|GADD45A|NQO1|HSP90AA1|ABCB1
c2.all.v7.4.symbols	238_GCvsFLT_JC	BIOCARTA_P53_PATHWAY	0.307054	0.564541	0.109684	-0.403189	-1.12039	16	E2F1|APAF1|CCND1|CDK4|RB1|CDK2
c2.all.v7.4.symbols	238_GCvsFLT_JC	BIOCARTA_PAR1_PATHWAY	0.832994	0.92327	0.0549074	-0.257072	-0.735627	18	PRKCB|PIK3CG|RHOA|PLCB1|PRKCA
c2.all.v7.4.symbols	238_GCvsFLT_JC	BIOCARTA_PDGF_PATHWAY	0.646	0.823615	0.0661326	0.272334	0.879748	28	SRF|PDGFA|PIK3R1|PIK3CA|CSNK2A1|JUN|MAPK8|RAF1
c2.all.v7.4.symbols	238_GCvsFLT_JC	BIOCARTA_PDZS_PATHWAY	0.200409	0.443395	0.138805	-0.441163	-1.23867	17	DLG4|NFASC|NCAM1|SPTAN1|GRIN1
c2.all.v7.4.symbols	238_GCvsFLT_JC	BIOCARTA_PGC1A_PATHWAY	0.11597	0.31713	0.179782	0.504678	1.34945	15	PPP3CC|CAMK4|HDAC5|PPP3CA|CALM2|YWHAH|PPP3CB|CALM1|PPARA|SLC2A4|ESRRA
c2.all.v7.4.symbols	238_GCvsFLT_JC	BIOCARTA_PITX2_PATHWAY	0.674905	0.840595	0.0615707	0.317902	0.85003	15	DVL1|LDB1|AXIN1
c2.all.v7.4.symbols	238_GCvsFLT_JC	BIOCARTA_PML_PATHWAY	0.605769	0.800907	0.0673624	0.333773	0.910516	16	PAX3|FASLG|TNFRSF1A|PRAM1
c2.all.v7.4.symbols	238_GCvsFLT_JC	BIOCARTA_PPARA_PATHWAY	0.117647	0.319505	0.188204	0.344648	1.26071	49	HSPA1A|CITED2|PRKAR2A|PDGFA|MRPL11|PIK3R1|RXRA|PIK3CA|NFKBIA|JUN|SP1|PRKAR1A|ACOX1|NR1H3|RELA|MYC|NCOR2|HSP90AA1
c2.all.v7.4.symbols	238_GCvsFLT_JC	BIOCARTA_PROTEASOME_PATHWAY	0.0147563	0.0818818	0.38073	0.589532	1.6991	19	PSMB3|PSMB7|PSMA7|PSMB6|PSMB4|PSMA4|PSMB2|PSMA5|PSMA3|PSMB1|PSMA2|PSMA6|PSMB5
c2.all.v7.4.symbols	238_GCvsFLT_JC	BIOCARTA_PTDINS_PATHWAY	0.412668	0.655234	0.0873098	0.335176	1.03333	23	AKT1|PFKM|GSK3A|PRKCE|RAC1|PRKCZ|EEA1|PFKL|RPS6KB1|BAD|ARF1
c2.all.v7.4.symbols	238_GCvsFLT_JC	BIOCARTA_PTEN_PATHWAY	0.187867	0.426633	0.140406	0.440075	1.25128	18	PDK2|AKT1|PIK3R1|FASLG|PIK3CA|CDKN1B|FOXO3|EGFR|MAPK3|BCAR1
c2.all.v7.4.symbols	238_GCvsFLT_JC	BIOCARTA_PYK2_PATHWAY	0.820926	0.918634	0.0550211	0.240421	0.755796	26	CRKL|JUN|MAPK8|RAF1|CALM2|RAC1|MAP2K3|MAPK3|MAP2K2|BCAR1
c2.all.v7.4.symbols	238_GCvsFLT_JC	BIOCARTA_RAC1_PATHWAY	0.0260908	0.123712	0.352488	-0.539151	-1.59667	21	MYL2|PDGFRA|PIK3CG|LIMK1|WASF1|NCF2|CDK5|PLD1|MAP3K1|VAV1|TRIO|CHN1|ARFIP2
c2.all.v7.4.symbols	238_GCvsFLT_JC	BIOCARTA_RACCYCD_PATHWAY	0.649899	0.823962	0.0661326	0.278613	0.875857	26	AKT1|CHUK|PIK3R1|PIK3CA|NFKBIA|CDKN1B|CDKN1A|RAF1|RAC1|RELA|IKBKG|MAPK3
c2.all.v7.4.symbols	238_GCvsFLT_JC	BIOCARTA_RAS_PATHWAY	0.330693	0.589107	0.10208	0.362099	1.08664	22	FOXO4|AKT1|RALBP1|CHUK|PIK3R1|PIK3CA|RAF1|RAC1|RELA|MAPK3|BAD
c2.all.v7.4.symbols	238_GCvsFLT_JC	BIOCARTA_RELA_PATHWAY	0.842205	0.929	0.0512184	0.269159	0.719696	15	CHUK|NFKBIA|TNFRSF1A|RELA|IKBKG
c2.all.v7.4.symbols	238_GCvsFLT_JC	BIOCARTA_RHO_PATHWAY	0.506048	0.729344	0.078921	-0.326773	-0.967718	21	MYL2|LIMK1|RHOA|ARHGAP6|ARHGAP4|ARHGAP1
c2.all.v7.4.symbols	238_GCvsFLT_JC	BIOCARTA_SHH_PATHWAY	0.434874	0.674191	0.0894367	-0.369593	-1.00774	15	SUFU|GLI1|PRKACB|PTCH1|GLI3|SMO
c2.all.v7.4.symbols	238_GCvsFLT_JC	BIOCARTA_SPPA_PATHWAY	0.686722	0.84787	0.0649408	-0.304483	-0.846107	16	PRKCB|SYK|PLCB1|PRKCA|F2R|PLA2G4A
c2.all.v7.4.symbols	238_GCvsFLT_JC	BIOCARTA_SPRY_PATHWAY	0.815385	0.917072	0.0532386	0.273273	0.745474	16	EGF|SPRY2|RAF1|EGFR|MAPK3|SPRY1|SPRY4|PTPRB|HRAS
c2.all.v7.4.symbols	238_GCvsFLT_JC	BIOCARTA_STATHMIN_PATHWAY	0.669922	0.837067	0.0632191	0.299396	0.862893	19	PRKAR2A|HSPA5|CAMK4|PRKAR1A|CD2|CD247|MAPK13|UHMK1
c2.all.v7.4.symbols	238_GCvsFLT_JC	BIOCARTA_STRESS_PATHWAY	0.453125	0.686129	0.0831291	0.318878	0.990557	24	CHUK|NFKBIA|JUN|MAPK8|TNFRSF1A|CRADD|ATF1|MAP2K3|RELA|IKBKG
c2.all.v7.4.symbols	238_GCvsFLT_JC	BIOCARTA_TALL1_PATHWAY	0.973384	0.992589	0.0445962	0.211837	0.566425	15	CHUK|MAPK8|RELA|TNFSF12-TNFSF13
c2.all.v7.4.symbols	238_GCvsFLT_JC	BIOCARTA_TCR_PATHWAY	0.78678	0.903908	0.0597318	0.229657	0.82181	44	PPP3CC|PIK3R1|PIK3CA|NFKBIA|NFATC1|JUN|MAPK8|ZAP70|RAF1|PPP3CA|CALM2|RAC1|RELA|CD247
c2.all.v7.4.symbols	238_GCvsFLT_JC	BIOCARTA_TEL_PATHWAY	0.9182	0.968062	0.0506004	-0.232589	-0.653046	17	TEP1|PRKCA|RB1
c2.all.v7.4.symbols	238_GCvsFLT_JC	BIOCARTA_TFF_PATHWAY	0.626531	0.812369	0.0686326	-0.300688	-0.875833	19	APAF1|SOS1|PIK3CG|RHOA
c2.all.v7.4.symbols	238_GCvsFLT_JC	BIOCARTA_TGFB_PATHWAY	0.808594	0.91409	0.0543434	0.263555	0.759595	19	TGFBR2|TGFBR1|CDH1|ZFYVE9|MAPK3|SMAD3|TAB1|APC
c2.all.v7.4.symbols	238_GCvsFLT_JC	BIOCARTA_TH1TH2_PATHWAY	0.357422	0.610376	0.096563	0.366313	1.05576	19	IL12A|IL4|HLA-DRB1|HLA-DRB5|IL4R|IFNGR1
c2.all.v7.4.symbols	238_GCvsFLT_JC	BIOCARTA_TID_PATHWAY	0.181641	0.417706	0.142901	0.438821	1.26473	19	HSPA1A|NFKBIA|TNFRSF1A|IFNGR1|DNAJA3
c2.all.v7.4.symbols	238_GCvsFLT_JC	BIOCARTA_TNFR1_PATHWAY	0.624498	0.81142	0.0679923	-0.276658	-0.879528	29	CASP3|CASP2|LMNB1|LMNB2|ARHGDIB|RB1|SPTAN1|MAP3K1
c2.all.v7.4.symbols	238_GCvsFLT_JC	BIOCARTA_TNFR2_PATHWAY	0.653021	0.826353	0.0643583	0.317262	0.882808	17	CHUK|NFKBIA|RELA|IKBKG|DUSP1|TNFRSF1B|MAP3K14
c2.all.v7.4.symbols	238_GCvsFLT_JC	BIOCARTA_TOB1_PATHWAY	0.367188	0.616657	0.0949752	0.36323	1.04687	19	TOB1|IL4|TGFBR2|TGFBR3|TGFBR1|TOB2|CD247|SMAD3
c2.all.v7.4.symbols	238_GCvsFLT_JC	BIOCARTA_TOLL_PATHWAY	0.529762	0.746522	0.0756946	-0.301797	-0.933885	25	MAP2K6|EIF2AK2|TLR7
c2.all.v7.4.symbols	238_GCvsFLT_JC	BIOCARTA_TPO_PATHWAY	0.679592	0.843171	0.0646485	-0.284585	-0.861657	24	SOS1|PRKCB|PIK3CG|STAT1|PRKCA|MPL|RASA1|SHC1
c2.all.v7.4.symbols	238_GCvsFLT_JC	BIOCARTA_VDR_PATHWAY	0.771429	0.896442	0.0585938	-0.26638	-0.806535	24	EP300|CHAF1A|TSC2|SMARCC1|ARID1A
c2.all.v7.4.symbols	238_GCvsFLT_JC	BIOCARTA_VEGF_PATHWAY	0.917505	0.967813	0.0498907	0.216255	0.691469	27	VEGFA|EIF1AX|PIK3R1|PIK3CA
c2.all.v7.4.symbols	238_GCvsFLT_JC	BIOCARTA_VIP_PATHWAY	0.0690979	0.232832	0.237794	0.468707	1.445	23	PRKAR2A|PPP3CC|CHUK|NFKBIA|NFATC1|PPP3CA|PRKAR1A|CALM2|RELA|MYC
c2.all.v7.4.symbols	238_GCvsFLT_JC	BIOCARTA_WNT_PATHWAY	0.902111	0.959922	0.048506	0.221522	0.682942	23	DVL1|CSNK2A1|AXIN1|MYC|TLE1|TAB1|APC|NLK|CTBP1|PPP2CA|SMAD4|CREBBP|WNT1
c2.all.v7.4.symbols	238_GCvsFLT_JC	BLALOCK_ALZHEIMERS_DISEASE_INCIPIENT_DN	0.242762	0.494202	0.130777	0.241709	1.08722	157	DRAP1|CUL2|PCNT|KIF1B|ECH1|HSP90AB1|PPP3R1|TMEM147|COX7C|PFDN2|NSFL1C|CAMKK2|ATIC|MARS1|RANBP2|PSMC2|TSPOAP1|TOX3|CSNK2A1|SCN3A|SNU13|MED17|TMOD1|HSPA5|ROCK2|B4GALNT1|USP15|COPS5|DNAJC8|RSU1|LAMTOR2|MRPL15|GRPEL1|PPP3CA|CCT4|ADGRB2|AHSA1|NELL1|ACTN1|TENM1|PDHA1|DLGAP2|RAPGEFL1|MEF2A|ACTR1B|PGS1|HSP90AA1|EIF2B1|SDHA|ORC5|GLRX|CCT5|ASPH|PDIA6|IPO7|NDUFB8|CACYBP|PAFAH1B1|PANX1
c2.all.v7.4.symbols	238_GCvsFLT_JC	BLANCO_MELO_BETA_INTERFERON_TREATED_BRONCHIAL_EPITHELIAL_CELLS_DN	0.526682	0.745138	0.0843144	0.212948	0.967918	173	C21orf58|LMCD1|RAP1GAP|EFNA3|KIFC2|PGLYRP4|ADAMTSL4|PHLDB3|PPFIBP2|TMEM184A|UNC13D|TBC1D8|CRABP2|VSIG10L|RNF208|KRT16|S100A8|PPP1R3C|BNIPL|RHOV|TMPRSS13|SOX6|EVPL|MEIS1|ATP12A|CSTB|PRR15L|MYZAP|SPINK5|ZNF467|AQP3|NGEF|RBBP8NL|RPTN|SYTL1|SBSN|ZNF692|CNFN|RAPGEFL1|LRRC20|FOXRED2|S100A9|CNKSR3|COQ8A|SULT2B1
c2.all.v7.4.symbols	238_GCvsFLT_JC	BLANCO_MELO_BRONCHIAL_EPITHELIAL_CELLS_INFLUENZA_A_DEL_NS1_INFECTION_DN	1.9684e-21	1.228e-18	1.19534	-0.633658	-2.73685	166	ANLN|E2F1|PRC1|CDC7|FOXM1|KIF4A|PIMREG|CENPF|CDKN3|DEPDC1B|TTK|CDC25C|NEIL3|PRR11|CIT|KNL1|CCDC18|UBE2T|PHGDH|WDR62|TRAIP|CENPM|DIAPH3|OIP5|NCAPH|KIF15|NEK2|CENPE|FANCI|ORC1|EME1|NUSAP1|AURKB|SPAG5|SKA1|CCNA2|OSBPL7|TROAP|SKA3|KIFC1|SHCBP1|CLSPN|HMMR|PLK1|RAD51|KIF11|CEP55|KIF20A|CDCA3|BIRC5|NCAPG|EXO1|NUF2|NCAPG2|CDCA8|BRCA1|AURKA|ERCC6L|SPC25|GINS2|MCM10|TOP2A|BLM|MCM4|LMNB1|UHRF1|E2F8|KIF14|KI…
c2.all.v7.4.symbols	238_GCvsFLT_JC	BLANCO_MELO_BRONCHIAL_EPITHELIAL_CELLS_INFLUENZA_A_INFECTION_DN	0.853503	0.933772	0.0557104	0.203347	0.807294	74	JUND|C15orf61|ATP6V0E2|YPEL3|TMEM125|TMPRSS2|VSIG2|ARHGAP40|LGALS7B|CTU1|RAB5IF|RPL39|RBBP8NL|ACBD4
c2.all.v7.4.symbols	238_GCvsFLT_JC	BLANCO_MELO_BRONCHIAL_EPITHELIAL_CELLS_INFLUENZA_A_INFECTION_UP	0.157303	0.384412	0.151149	-0.283428	-1.15876	117	COL6A1|POSTN|EDIL3|RGS16|SLFN5|EIF2AK2|USP18|TRANK1|CSF1|ID2|PLAT|CXCL10|TMEM47|SDK1|ICAM1|EPSTI1|SAMHD1|DHX58|TTBK2|WFDC2|BICC1|ERN1|ITGAV|MAN1A2|SIRPB1
c2.all.v7.4.symbols	238_GCvsFLT_JC	BLANCO_MELO_COVID19_BRONCHIAL_EPITHELIAL_CELLS_SARS_COV_2_INFECTION_DN	0.340909	0.598613	0.0975449	-0.298976	-1.07193	53	NID1|RAB30|MAP7D2|OLFML2A|CENPA|CYP4F3|CD86|SELENOP|TFCP2L1|PROS1|RBM20
c2.all.v7.4.symbols	238_GCvsFLT_JC	BLANCO_MELO_COVID19_BRONCHIAL_EPITHELIAL_CELLS_SARS_COV_2_INFECTION_UP	0.348066	0.605339	0.0946646	-0.257954	-1.06129	119	NRCAM|CFB|ITGB3|C3|C1QTNF1|FEZ1|C1R|STC1|OAS2|PLAT|LIF|CORO1A|MMP13|CXCL6|ICAM1|OAS3|EPSTI1|BCL3|TNFSF14|CYP27B1|CDC42EP2|SAMHD1
c2.all.v7.4.symbols	238_GCvsFLT_JC	BLANCO_MELO_COVID19_SARS_COV_2_INFECTION_A594_ACE2_EXPRESSING_CELLS_DN	0.0147979	0.0819356	0.38073	-0.373787	-1.46106	86	KCNAB2|PDGFD|C5|SERPINH1|KCNJ16|MXD4|FLRT2|OLFML2A|F2RL2|KRT4|SLC25A10|CENPM|ALDH1A1|SCARA5|DDC|F5|APOH|SKP2|CDH17|RRM2|BCAS1|TK1|RAB26|METRN|PSAP|CDK5|FAM149A|TUBB4A
c2.all.v7.4.symbols	238_GCvsFLT_JC	BLANCO_MELO_COVID19_SARS_COV_2_INFECTION_A594_ACE2_EXPRESSING_CELLS_RUXOLITINIB_DN	0.0512334	0.197997	0.276501	-0.371589	-1.39002	67	PDGFRL|OLFML3|KCNAB2|COL11A1|C5|SERPINH1|KRT4|ALDH1A1|ADAM12|DEGS2|RBP4|SCARA5|DDC
c2.all.v7.4.symbols	238_GCvsFLT_JC	BLANCO_MELO_COVID19_SARS_COV_2_INFECTION_A594_CELLS_DN	6.00059e-05	0.000811288	0.557332	-0.521523	-1.96155	70	FASN|OLFML3|CDKN2C|NCALD|DIO2|FGFR4|CNTNAP2|RADIL|MXD3|ELN|KRT4|SLC25A10|DACT2|SCARA5|DDC|TXNDC5|TONSL|MCM10|PACSIN1|MYO1A|DPEP1|FEN1|BCAS1|TK1
c2.all.v7.4.symbols	238_GCvsFLT_JC	BLANCO_MELO_COVID19_SARS_COV_2_INFECTION_A594_CELLS_UP	0.0348261	0.152238	0.321776	-0.377385	-1.42551	71	ALDH1L2|BCAT1|ECM2|CFB|MTHFD2|SLFN5|CLEC4E|SPX|ANK2|RUNX2|ICAM1|BMPER|NDUFA4L2|CCBE1
c2.all.v7.4.symbols	238_GCvsFLT_JC	BLANCO_MELO_COVID19_SARS_COV_2_INFECTION_CALU3_CELLS_DN	0.293878	0.54962	0.111463	-0.39148	-1.14029	19	SOSTDC1|MXD3|DDC
c2.all.v7.4.symbols	238_GCvsFLT_JC	BLANCO_MELO_COVID19_SARS_COV_2_INFECTION_CALU3_CELLS_UP	0.0573913	0.209026	0.248911	-0.273267	-1.25989	279	ALDH1L2|BCAT1|TLR6|LAMA2|CASP1|CNTN4|PCK2|SERPINA10|C1QTNF1|MX1|NCOA7|PPM1K|SLFN5|EIF2AK2|IFIT2|CXCL9|COL4A1|ADAMTS6|PLA1A|USP18|ZBTB20|STX11|C1R|CMPK2|BACH2|OAS2|TRANK1|OASL|CSF1|ZEB2|CLEC4E|PLAT|MMP13|PLA2G4C|SAMD9L|CXCL10|DDX60|UBE2L6|RTL9|CD69|RUNX2|PHLDB2|ICAM1|OAS3|HDX|EPSTI1|TRIM5|TNFSF14|LRP2|NDUFA4L2|NUPR1|THEMIS2|SAMHD1|XKR9|PGLYRP2|FAP|STAT1|DHX58|ZBP1|IL10RA|RTP4
c2.all.v7.4.symbols	238_GCvsFLT_JC	BLANCO_MELO_COVID19_SARS_COV_2_LOW_MOI_INFECTION_A594_ACE2_EXPRESSING_CELLS_UP	0.0119925	0.0712534	0.38073	0.341611	1.47382	125	SNORA63|SNORD15B|KLF10|IER3|SOCS3|FOXC2|NR1D1|FGF18|SNORD97|SIX4|MAFF|C11orf96|ZNF830|NEURL3|IL23A|DUSP8|IER2|SNIP1|ARRDC3|NFKBIA|NFIL3|ARHGAP40|SNORA3A|ZBTB43|PCF11|EFNA1|ATF3|CREBRF|NGFR|DYNLT2|CEP85L|PPP1R15A|SERTAD2|CCL4|PRR14|CSRNP1|PRG4|SNORA28|ZBTB10|PTX3|SLCO5A1|FOXD3|RLF|DDIT3|PLEKHF2|ZNF764|JUNB|CCL20|IER5
c2.all.v7.4.symbols	238_GCvsFLT_JC	BLANCO_MELO_COVID19_SARS_COV_2_POS_PATIENT_LUNG_TISSUE_DN	0.0300975	0.137198	0.352488	0.2992	1.3492	166	RRAD|BAP1|F2RL3|C2CD2|LRRC47|STARD10|DLL1|CD82|SLC25A44|ARHGAP10|RSAD1|MAFG|TUBA4A|MFAP1|PPP6R2|EXOSC7|RXRB|MAF1|ARHGEF15|XPC|SEMA3F|TMEM255B|ILVBL|MYO1D|H2AJ|TXNDC11|SPSB3|LDB1|RASA3|PLEKHM2|FZD4|MEIS1|CC2D1B|LMBR1L|BLCAP|WDR74|RAPGEF3|SLC25A4|INPP5A|MPHOSPH10|BCOR|PPP1R14B|MFNG|LZTR1|SFN|PPP1R16B|ADCY6|ACTR1B|XAB2|ITPR1|NEBL|SGSM3|VPS54|PCID2|GUCD1|MICAL3|METTL3
c2.all.v7.4.symbols	238_GCvsFLT_JC	BLANCO_MELO_COVID19_SARS_COV_2_POS_PATIENT_LUNG_TISSUE_UP	0.0161262	0.0874824	0.352488	-0.345646	-1.44983	134	MAP2K6|CARD16|PADI2|APBB1IP|CCL7|MARCKS|HBA1|MX1|EIF2AK2|IFIT2|RGS18|C6|SP140|OAS2|FCER1G|CD37|ADGRE1|RBP4|CLEC4E|KCNH7|F5|SAMD9L|CXCL10|RHOH|CLEC4A|ALOX5AP|CYP4F3|IGSF6|OAS3|LILRA6|LILRA5|EPSTI1|TNFSF14|P2RY13|TYROBP|PLEK|FYB1|GAPT|CD53|ZDHHC19|RIPOR2|ZBP1|CSF3R|RTP4|FPR1|EVI2B|SIRPB1|CDA|BASP1|WAS|SRGN
c2.all.v7.4.symbols	238_GCvsFLT_JC	BLANCO_MELO_HUMAN_PARAINFLUENZA_VIRUS_3_INFECTION_A594_CELLS_DN	0.556522	0.76812	0.077884	0.228075	0.952487	96	C21orf58|RAP1GAP|AMH|CCN5|ARHGEF16|CRB3|HABP2|CLDN3|FGFR3|VWA1|HR|RNF208|ZNF219|CDC42BPG|MCF2L|BCAM|C6orf226|AQP3|LGALS4|PRODH
c2.all.v7.4.symbols	238_GCvsFLT_JC	BLANCO_MELO_HUMAN_PARAINFLUENZA_VIRUS_3_INFECTION_A594_CELLS_UP	0.00454762	0.0330991	0.407018	-0.343707	-1.48558	171	ALDH1L2|CFB|CASP1|DCLK1|NIBAN1|SERPING1|CLMP|MX1|PPM1K|EIF2AK2|IFIT2|PLA1A|USP18|CTSS|STC1|CMPK2|OAS2|TRANK1|OASL|ZEB2|NCF2|SAMD9L|CXCL10|DDX60|UBE2L6|RUNX2|BTN3A1|OAS3|BMPER|EPSTI1|GLIPR1|RGS2|TRIM5|CCBE1|THEMIS2|SAMHD1|CORO2B|PLAUR|STAT1|DHX58|RTP4
c2.all.v7.4.symbols	238_GCvsFLT_JC	BLANCO_MELO_INFLUENZA_A_INFECTION_A594_CELLS_DN	0.789189	0.903908	0.0517405	-0.207723	-0.843382	107	COL4A4|SLC39A1|SLC38A10|MRC2|PCK2|APC2|MXD3|ELFN2|CHPF2|CACFD1|MZF1|ARHGAP33|TONSL|TRIP6|LMF1
c2.all.v7.4.symbols	238_GCvsFLT_JC	BLANCO_MELO_INFLUENZA_A_INFECTION_A594_CELLS_UP	0.58502	0.784365	0.0716527	0.272162	0.910298	33	KLF10|HERPUD1|FBXW10|MRPL42|HSPA5|FGFBP1|PYGM|C1D|ZFAND2A|HBEGF|TMED7|DDIT3|PMAIP1
c2.all.v7.4.symbols	238_GCvsFLT_JC	BLANCO_MELO_MERS_COV_INFECTION_MCR5_CELLS_DN	0.474409	0.703282	0.0810802	-0.30329	-0.98943	32	PDGFD|RGS18|SCN7A|PLAT|CFD|PNMA2|SELENOP|FMOD
c2.all.v7.4.symbols	238_GCvsFLT_JC	BLANCO_MELO_MERS_COV_INFECTION_MCR5_CELLS_UP	0.000731763	0.00724628	0.477271	0.326654	1.54775	238	AVIL|SLC25A34|HSPA1A|HSPA1B|NUAK1|SLC25A25|ABTB2|CTRL|KLF10|SYT16|TAS1R3|AMH|DNAJA4|RAPSN|CLEC18B|FHDC1|MUC13|IQCN|OVGP1|CRYAB|CYP26B1|HSPA1L|SLC5A11|NR1D1|RASGRF1|UCP3|XIRP1|ANK3|BAG3|CDRT1|UNC13D|MYLK2|ZBTB37|DYRK2|KLF15|DNAH12|SLC22A14|CFAP70|OTUD3|HIVEP3|DUSP8|RAB17|CELF6|NFKBIA|EPC1|MFSD2B|CGN|JUN|SPOCK2|MED26|NOXRED1|VWA7
c2.all.v7.4.symbols	238_GCvsFLT_JC	BLANCO_MELO_RESPIRATORY_SYNCYTIAL_VIRUS_INFECTION_A594_CELLS_DN	0.274864	0.533481	0.107972	-0.271361	-1.09077	102	PADI2|CCDC74B|C5|FGFR4|ST6GAL2|ELN|KRT4|PROCA1|DACT2|DEGS2|SCARA5|DDC|RAB37|APOH|TONSL|SERPINF2|CDH17|DIPK1B|USH1C|MYO1A|BCAS1|VWA5B2|NTS|HLA-DMB|IQCC|E2F2|GALM
c2.all.v7.4.symbols	238_GCvsFLT_JC	BLANCO_MELO_RESPIRATORY_SYNCYTIAL_VIRUS_INFECTION_A594_CELLS_UP	0.00780487	0.05072	0.407018	-0.306996	-1.39182	246	FSTL1|P4HA2|COL15A1|CFB|ITGB3|SPOCK1|CASP1|DCLK1|TFPI2|NIBAN1|IGFN1|C3|ENTPD7|SERPING1|NID2|SELPLG|CLMP|MX1|PPM1K|SLFN5|IFIT2|SLC6A12|IL1RAP|USP18|CTSS|STX11|STC1|CMPK2|TRANK1|OASL|CSF1|DSEL|SERPINE2|NCF2|SAMD9L|CXCL10|ST3GAL1|DDX60|UBE2L6|LY6K|RUNX2|ICAM1|TNIP3|OAS3|GLIPR1|TMEM158|RGS2|TNFSF14|LAMA4|CCBE1|THEMIS2|SAMHD1|ANTXR2|TNC|CORO2B|PLAUR|STAT1|DHX58
c2.all.v7.4.symbols	238_GCvsFLT_JC	BLUM_RESPONSE_TO_SALIRASIB_UP	0.0651163	0.223765	0.271289	0.262217	1.24161	233	EIF4EBP1|IL12A|SQSTM1|MKNK2|STC2|RAD23A|DUS4L|GHITM|ECH1|CBX4|APBA3|MAFG|GOLGA4|PFDN2|MAFF|FOSL1|KLF11|CEBPG|WARS1|KCMF1|BCL2L1|MARS1|IFRD1|SLC33A1|TIMM44|COG5|PSMD8|HSPA9|XPC|NFKBIA|ZPR1|ATF4|SUPV3L1|USP25|UBXN1|PPP1R11|RPL12|DNAJA3|NOP53|CDKN1A|NINJ1|ZNF593|YIF1A|DNAJB9|ATF3|HYOU1|TIMM9|AP3S2|DDX10|RNF7|ANXA7|KPNA4|RRN3|PPP1R15A|IARS1|GADD45A|FAM3A|TSSC4|ERCC1|EIF1B|SURF1|EEF2|TOM1|CANX|RAB33A|…
c2.all.v7.4.symbols	238_GCvsFLT_JC	BOGNI_TREATMENT_RELATED_MYELOID_LEUKEMIA_DN	0.564257	0.770504	0.0730744	-0.292282	-0.929199	29	TNFRSF10B|CCND1|CCNG2|FBXO21|HLA-DQB1|SRSF6|MYB|TBC1D5|CDH2
c2.all.v7.4.symbols	238_GCvsFLT_JC	BOGNI_TREATMENT_RELATED_MYELOID_LEUKEMIA_UP	0.427711	0.669467	0.0878313	0.32736	1.0205	25	PGK1|DNAJA2|CLPP|ZKSCAN5
c2.all.v7.4.symbols	238_GCvsFLT_JC	BOHN_PRIMARY_IMMUNODEFICIENCY_SYNDROM_DN	0.264706	0.521883	0.115734	-0.339719	-1.13661	36	CTSH|F13A1|TLR7|ASAH1
c2.all.v7.4.symbols	238_GCvsFLT_JC	BOHN_PRIMARY_IMMUNODEFICIENCY_SYNDROM_UP	0.029054	0.133839	0.352488	-0.438832	-1.5298	44	CALU|ASPM|SELPLG|SEPTIN10|CENPE|NUSAP1|MKI67|CD86|KLK1|SMC2|TOP2A|BLM|DLGAP5|SSR2
c2.all.v7.4.symbols	238_GCvsFLT_JC	BONCI_TARGETS_OF_MIR15A_AND_MIR16_1	0.34375	0.600703	0.10714	0.258297	1.05718	90	KCNJ2|KPNA3|HOXA3|CYP26B1|PRKAR2A|ARL2|DLL1|EYA1|KANK1|DNAJA2|HOXC8|FOSL1|DEDD|CRKL|USP15|EFNB2|KCNQ5|SPEG|SNX16|AKT3|PIM1
c2.all.v7.4.symbols	238_GCvsFLT_JC	BONOME_OVARIAN_CANCER_POOR_SURVIVAL_DN	0.70099	0.853881	0.0617054	-0.280624	-0.828158	20	SRRT|IL18BP|GRK6
c2.all.v7.4.symbols	238_GCvsFLT_JC	BONOME_OVARIAN_CANCER_POOR_SURVIVAL_UP	0.00972499	0.0600693	0.38073	-0.512444	-1.65952	31	IGFBP5|LEPR|EFEMP1|FAT4|RECK|KCNAB1|THSD7A|REV3L|EID1|PSD3|RUNX1T1|ARHGAP6
c2.all.v7.4.symbols	238_GCvsFLT_JC	BONOME_OVARIAN_CANCER_SURVIVAL_OPTIMAL_DEBULKING	0.795455	0.906511	0.062249	0.18784	0.887091	219	CHRNA1|SP4|STC2|MYO15B|SACS|SYT1|PCNX1|MARK4|SAMD4A|NFS1|JMJD6|PLSCR1|DHPS|CAMSAP1|CYB5R1|BAG1|ACTR5|SIM2|MYL12B|OTUD3|COQ2|PELO|GAA|SLC15A1|KCNK5|ADCY1|CILP|TPSAB1|GMPR|SPR
c2.all.v7.4.symbols	238_GCvsFLT_JC	BOQUEST_STEM_CELL_CULTURED_VS_FRESH_DN	0.0346491	0.15202	0.321776	-0.490008	-1.56485	30	C7|PDGFRL|DPT|OGN|C3|NAALAD2
c2.all.v7.4.symbols	238_GCvsFLT_JC	BOQUEST_STEM_CELL_DN	0.0355552	0.154651	0.321776	0.279986	1.30748	201	SOCS2|TGM2|CLIC5|GIMAP5|TRIM16|RNASE1|JAG2|RPS6KA2|RAMP3|TSPAN13|CHD7|MECOM|WARS1|TPD52|CREM|ABCG1|TACSTD2|MYO5C|AQP1|RASIP1|PKP4|ABLIM3|HLA-DRB1|ARHGEF15|GARRE1|SEMA3F|ETS2|SCHIP1|ICAM2|RCAN1|HOXB7|TMEM70|S1PR1|EFNB2|MAST4|GIMAP6|GIMAP4|CLDN5|MCF2L|EFNA1|CAVIN2|CLEC1A|CCRL2|KANK3|CDC42EP3|PECAM1|RASA4|ADGRL4|FLI1|ICA1|IGLC2|DOCK9|ITGA6|SPTLC2|PGS1|F11R|RAPGEF5|PALMD|ADRB2|HBEGF|NRN1|CDC37|PRKCH|…
c2.all.v7.4.symbols	238_GCvsFLT_JC	BOQUEST_STEM_CELL_UP	4.37192e-29	6.36406e-26	1.40259	-0.619187	-2.81101	249	COL3A1|COL5A1|LUM|COL1A2|COL5A2|C7|COL1A1|PCOLCE|COL14A1|SERPINF1|LRRC17|PDGFRL|GDF10|PTPRD|COL6A2|COL6A1|RCN3|MFAP4|COL6A3|OLFML2B|OLFML3|SRPX|TIMP1|GRIA3|SHOX2|MME|VCAN|ECM2|SDC2|CFB|MFAP2|GLT8D2|CTSK|SLC2A10|PDGFD|CDKN2C|SCRN1|DPT|PLTP|HTRA1|PCOLCE2|DCN|FBN1|LAMA2|PDGFRA|SPOCK1|TMED3|CDH11|ABI3BP|DCLK1|NIBAN1|OGN|LOX|SLIT2|MRC2|C3|COL16A1|MMP2|CAPN6|CD302|NOVA1|ADCY7|MFAP5|FLRT2|DDR2|TRO|EFEMP…
c2.all.v7.4.symbols	238_GCvsFLT_JC	BORCZUK_MALIGNANT_MESOTHELIOMA_DN	0.176044	0.411633	0.1396	-0.307861	-1.20337	86	C7|XPNPEP2|SEMA3B|MYL3|FGF12|ACSM1|HAS2|RGS16|FCER2|C6|ARAP1|HEXA|RNF10|CPA3|SEZ6L|THSD7A
c2.all.v7.4.symbols	238_GCvsFLT_JC	BORCZUK_MALIGNANT_MESOTHELIOMA_UP	0.00339862	0.025767	0.431708	-0.308727	-1.4323	293	LOXL2|LUM|CPQ|PYCR1|CALU|PRDX4|SEC24D|MAGED2|PPT1|CDKN2C|MAGED1|LAMC1|BPHL|DDOST|COPA|RAD21|CCNF|SMC4|CBX3|SLC25A1|ARL1|SSR1|RAP1B|TPX2|SEC23IP|DBI|KIF11|MAPRE1|PARVB|ERGIC3|CCNB1|RP2|FKBP1A|CKS2|DBN1|TOP2A|MAPKAP1|MAD2L1|MSH6|DENND5A|RHOBTB3|TK1|CDK4|MFN1|RCN2|YKT6|MCM6|CDK7|SMARCC1|MSMO1|DCK|PLD3|PRKCA|CDC42BPA|OSMR|KDM5B|WEE1|SMC1A|PABPC1|PCLAF|ATP2A2|KIF2A|ITGAV|UBE2S|RAP1A|VRK2
c2.all.v7.4.symbols	238_GCvsFLT_JC	BORLAK_LIVER_CANCER_EGF_UP	0.502846	0.727129	0.0760837	-0.273356	-0.972106	51	TLR6|ECT2|TCEAL9|CD63|CCND1|COL4A1|AEBP1|MKI67|CCNB1|RRM2|CDK1|ALCAM
c2.all.v7.4.symbols	238_GCvsFLT_JC	BOSCO_ALLERGEN_INDUCED_TH2_ASSOCIATED_MODULE	0.84375	0.930234	0.0495902	-0.196769	-0.827748	138	NRCAM|DACT1|RAB30|CCL1|APBB1IP|HPGD|CASP3|FCER2|CSF1|ID2|LIF|IL13|CD69|ELAPOR2|STK17B|ASAP1|IL2RA|RAP2B|CD84|STAT4|FLT3LG|IKZF1|PITRM1|RAP1A|SGSH|NR4A3|IL1B|TRAFD1|TMEM71|ALOX5|FOXP3|TNFRSF14|CD200R1|NSMCE1|HIPK2
c2.all.v7.4.symbols	238_GCvsFLT_JC	BOSCO_EPITHELIAL_DIFFERENTIATION_MODULE	6.09139e-05	0.000818495	0.557332	0.540981	1.99156	51	HSPB8|SPNS2|LMO7|LCN2|NDRG2|TRIM16|FBXW10|MAL|TACSTD2|F3|KRT16|CLDN7|IGKC|PPL|PARD6B|TMPRSS2|KRT17|SPINK5
c2.all.v7.4.symbols	238_GCvsFLT_JC	BOSCO_INTERFERON_INDUCED_ANTIVIRAL_MODULE	0.00122534	0.0108725	0.45506	-0.469414	-1.74842	65	MX1|NCOA7|MS4A6A|EIF2AK2|MIA3|OAS2|CGAS|OASL|KPTN|SDC3|SAMD9L|SLAMF7|DDX60|ITGA4|CD40|MYO1G|TNIP3|OAS3|EPSTI1|P2RY14|CDK1|DHX58|ZBP1
c2.all.v7.4.symbols	238_GCvsFLT_JC	BOSCO_TH1_CYTOTOXIC_MODULE	0.0601093	0.213934	0.248911	-0.330853	-1.31987	99	F13A1|CDC7|ENPP2|FCGR2B|CCL7|STAB1|DNA2|MS4A6E|CXCL9|KNL1|USP18|CMPK2|MKI67|CD28|CXCL10|MYBL1|TSHZ3|MERTK|LILRB5|RRM2|IL2RA|CRABP1|CD5|PRKCA|STAT4|RTP4|CERS4
c2.all.v7.4.symbols	238_GCvsFLT_JC	BOUDOUKHA_BOUND_BY_IGF2BP2	0.109375	0.30677	0.202072	0.294311	1.23472	100	HSPA1B|RPS15|ISCA2|HIGD2A|PHLDA3|RRP8|CRYAB|TMEM147|COX7C|DNAJC30|EMC6|TNNT2|COX8A|KLF9|ATP6V0C|CCNG1|NDRG1|MARCHF2|KIF3C|C6orf226|TRIM54|ROMO1|FAM89B|EN1|DYNLL1|ATP5MF|VPS26A|VPS54|VAMP8|NACA|ATP5F1E|RPL36A|AQP5|RPL22|FAU|ATP2A1|NDUFA1|CISD1|S100A6|MAN2A1|AK1|WDR5|RPS16|TIMM8A
c2.all.v7.4.symbols	238_GCvsFLT_JC	BOYAULT_LIVER_CANCER_SUBCLASS_G123_DN	0.156904	0.383743	0.160801	0.337187	1.21933	47	MLYCD|ETNK2|ACADL|GOT2|ACAA2|ALAS1|CUX2|GABARAPL1|ETFDH|SLC4A4|RCL1|ST3GAL6|SEC14L2|GRHPR|ECHDC2|GCDH|EXPH5|ACAA1|MSRA
c2.all.v7.4.symbols	238_GCvsFLT_JC	BOYAULT_LIVER_CANCER_SUBCLASS_G123_UP	0.642722	0.822734	0.0636424	-0.260343	-0.899036	42	CKAP4|SMC4|SGCE|BARD1|KIF20A|CCNB2|PLCB1|ACLY|KPNA2|HAT1|SUCO|SHC1|GINS1
c2.all.v7.4.symbols	238_GCvsFLT_JC	BOYAULT_LIVER_CANCER_SUBCLASS_G12_UP	0.552743	0.764111	0.0766747	0.269957	0.942113	39	SLC29A1|NUAK1|PRCC|SYNJ2
c2.all.v7.4.symbols	238_GCvsFLT_JC	BOYAULT_LIVER_CANCER_SUBCLASS_G1_DN	0.392562	0.640653	0.0943564	0.296601	1.03533	38	TRIM2|ACYP2|KAT2B|KLF9|AK2|BLCAP|ZNF593|MBNL2|GADD45A|GBE1|SLC16A1|HSD17B10|GLRX|ABCB1
c2.all.v7.4.symbols	238_GCvsFLT_JC	BOYAULT_LIVER_CANCER_SUBCLASS_G1_UP	0.683742	0.846104	0.0686326	0.213274	0.904475	109	ATP5MC2|MEX3D|DDR1|PDGFA|MMP11|PEG3|MYO5C|SAYSD1|RPA1|ZNF143|CLDN7|RPS19|HIC2|CRNKL1|LAD1|RBFOX2|KCTD3|INPP5A|PRR15L|LMNA|SOX9
c2.all.v7.4.symbols	238_GCvsFLT_JC	BOYAULT_LIVER_CANCER_SUBCLASS_G2	0.386318	0.635663	0.0937465	0.325029	1.03927	27	MLLT11|KLHL7|AMIGO2|MOSPD1|SDF2L1|RRAS2
c2.all.v7.4.symbols	238_GCvsFLT_JC	BOYAULT_LIVER_CANCER_SUBCLASS_G23_UP	0.00783915	0.0508671	0.38073	-0.439796	-1.5664	52	HLTF|DDOST|KIF4A|ECT2|KIAA0100|OIP5|NEK2|CENPU|MKI67|CENPA|NARF|SMC2|DLGAP5|COCH|FEN1|NDUFA4L2|MCM6|MCM3|UBE2S|DBF4|SLBP|SUZ12|TYMS|RRM1|TWF1|MCM2|H2AZ1
c2.all.v7.4.symbols	238_GCvsFLT_JC	BOYAULT_LIVER_CANCER_SUBCLASS_G3_DN	0.0129485	0.0750393	0.38073	-0.450009	-1.58872	49	SERPINF1|GGCX|TST|CD302|SERPING1|PON1|PCSK6|APLNR|COL18A1|PRG2|SLC2A2|TMPRSS6|SMARCA2|SELENBP1|CRYL1|ALAD|TF
c2.all.v7.4.symbols	238_GCvsFLT_JC	BOYAULT_LIVER_CANCER_SUBCLASS_G3_UP	0.941725	0.980804	0.0554793	0.174156	0.804276	188	PGK1|FXR1|EBNA1BP2|POLR2K|KIF1B|PFN2|NGRN|COIL|ADSL|CSDE1|ATIC|NME2|TPD52|IPO5|TBL1XR1|PTGES3|MRPL42|PAK1IP1|SLC52A2|TMX1|NDRG1|COPS5|PWP1|CCDC86|SLC16A3|PSMC4|PSMD11|C5orf22|CCT4|TGIF1|PRKAR1A|GPN1|UCK2|UBR5
c2.all.v7.4.symbols	238_GCvsFLT_JC	BOYAULT_LIVER_CANCER_SUBCLASS_G56_DN	0.37232	0.621638	0.0940503	0.378996	1.05459	17	F2RL1|IER3|THBS2|MAFF|IL4R|RAB27A
c2.all.v7.4.symbols	238_GCvsFLT_JC	BOYAULT_LIVER_CANCER_SUBCLASS_G5_DN	0.0665281	0.22705	0.252961	-0.479559	-1.43202	23	DAB2|HMGN3|RAB31|CELF2|EMP3|LAPTM5|ICAM1|BCL3|THEMIS2|ARHGDIB|STAT1|IL10RA|SIRPA|WIPF1|SEL1L3|CYBA
c2.all.v7.4.symbols	238_GCvsFLT_JC	BOYAULT_LIVER_CANCER_SUBCLASS_G6_DN	0.767578	0.894586	0.0567672	0.279298	0.804967	19	GATA6|SDC4|SLC20A1|RAB27A|AGO2|TNFSF10|CDH1|SYT17|LSR
c2.all.v7.4.symbols	238_GCvsFLT_JC	BOYAULT_LIVER_CANCER_SUBCLASS_G6_UP	0.628627	0.81412	0.0658312	-0.246467	-0.912725	63	MME|SLC13A3|BMP4|GGH|VSTM4|C1orf112|HEXA|PARVB|MERTK|WASHC3|YPEL1
c2.all.v7.4.symbols	238_GCvsFLT_JC	BOYLAN_MULTIPLE_MYELOMA_C_CLUSTER_DN	0.33	0.588448	0.102822	0.341482	1.10312	28	SARAF|SPP1|IRS2|EGLN3|RAB20|RRAS2|KLF7|TRIM34|MS4A1|ZBTB10|EID2|KLF6
c2.all.v7.4.symbols	238_GCvsFLT_JC	BOYLAN_MULTIPLE_MYELOMA_C_CLUSTER_UP	0.0943026	0.280914	0.204295	-0.405347	-1.35606	35	FOXM1|GAS2L3|CAD|EPS8|RAG1|SKP2|UHRF1|ADRA2A|TIFA|TYMS|STOM|TPM3|HNRNPD|POMT1|PTER|DPP4|GABPB1
c2.all.v7.4.symbols	238_GCvsFLT_JC	BOYLAN_MULTIPLE_MYELOMA_C_DN	0.364979	0.615833	0.0999277	0.288447	1.07271	53	SPP1|IRS2|BICD1|EGLN3|CYSTM1|APOE|RAB20|KIF13A|KCNN4|JUN|G6PC3|LAPTM4B|KLF7|TMEM191C|ZBTB10|TANC1|ABCB1|TNFRSF21|EID2|KLF6|NFIC
c2.all.v7.4.symbols	238_GCvsFLT_JC	BOYLAN_MULTIPLE_MYELOMA_C_D_DN	0.000271315	0.00303803	0.498493	-0.342423	-1.57317	267	KDELR3|P4HA2|F13A1|SEC24D|LY6H|GDA|ABI3BP|CCR2|C3|SPON1|HP|GGH|HBA2|DCLRE1B|ARMCX2|ELANE|FNDC3B|MGAM|GPR174|LPAR4|RGS18|LRG1|OLFM4|ZBTB20|ARSG|RECK|ID2|CLEC4E|HMGN3|PON3|IL18RAP|TNFRSF17|OXR1|CD28|DNAJB14|TENT5C|CAMP|IGSF6|ITGAL|RSPH1|SELENOP|PRG2|RUNX2|LILRB5|LILRB4|LAX1|CCND2|BSCL2|TRIM5|ARMCX3|P2RY14|OLFM1|ARFGAP3|SELENOM|PLEK|FYB1|ALCAM|CORO2B|ZBP1|SLC41A2|STAT4|RTP4|CTSW|CERS4|FPR1|ICOS|RMDN…
c2.all.v7.4.symbols	238_GCvsFLT_JC	BOYLAN_MULTIPLE_MYELOMA_C_D_UP	0.717778	0.864954	0.0661326	0.204111	0.892149	134	SLC29A1|TRIM2|PKIG|CECR2|CFAP298|RBM38|DNAJB4|BCL2L1|DYRK2|SRFBP1|ESRRB|KLF9|TMOD1|SGMS1|USP25|VPREB1|DDX19B|CDKN1A|ZNF593|FARSB|ACY1|ANKRD37|GCH1|DYNLT2|ATP5PO|BCL7A|FAM43A|SLC16A1|UTP25|CHML|FUBP1|SOD2
c2.all.v7.4.symbols	238_GCvsFLT_JC	BOYLAN_MULTIPLE_MYELOMA_C_UP	0.825364	0.920185	0.0562941	0.21839	0.788823	45	FKBP3|FOXP4|RBKS|DYRK2|CLIP1|APOBEC2|HEATR1|ASB2|ZFPM1|SPIB|CPSF6|FAM13A|DHX38|PPM1F|FAM53B|SMTNL2|ANGPTL4|PDE2A|ETS1
c2.all.v7.4.symbols	238_GCvsFLT_JC	BOYLAN_MULTIPLE_MYELOMA_D_CLUSTER_DN	0.632613	0.816721	0.0662842	-0.268169	-0.897142	35	STX2|CUL7|LGALS1|RSPH1|LXN|ARFGAP3|BRDT|LASP1|TSPAN2|CEP250|NFKBIE
c2.all.v7.4.symbols	238_GCvsFLT_JC	BOYLAN_MULTIPLE_MYELOMA_D_CLUSTER_UP	0.431727	0.673099	0.0873098	0.326119	1.01663	25	ISL1|STC2|GSTO1|PPM1A|ADM|PRODH|SH3BGRL2|BACH1
c2.all.v7.4.symbols	238_GCvsFLT_JC	BOYLAN_MULTIPLE_MYELOMA_D_DN	0.300181	0.556848	0.102449	-0.281203	-1.08738	78	MAGED1|CASP1|MARCKS|CCL23|LGALS1|CMPK2|CCDC88A|CGAS|CYBB|CD44|ATP10A|LILRB5|BCL3|CD52|IL2RA|NCF1
c2.all.v7.4.symbols	238_GCvsFLT_JC	BOYLAN_MULTIPLE_MYELOMA_D_UP	0.293217	0.549325	0.116234	0.266119	1.086	88	ISL1|HSPB1|RRM2B|CPN1|TRMT61A|KLF9|CLMN|IRF2BP2|GSTO1|TLN2|CINP|USP15|ZNF839|EBF3|PPM1A|AKT3|POLR1A|ADM|TIMM9|PRODH|SH3BGRL2|ADAT1|COX6A2|MYC|ITGA6|BACH1|NRF1|GPHN|ASPH|BCAP29|ARL4A|DDIT3|OBSCN|FAM221A
c2.all.v7.4.symbols	238_GCvsFLT_JC	BOYLAN_MULTIPLE_MYELOMA_PCA1_UP	0.00283878	0.0220587	0.431708	-0.383531	-1.57319	115	MAGED1|LY6H|ABI3BP|CCR2|C3|SPON1|HP|HBA2|ARMCX2|ELANE|LPAR4|LRG1|ZBTB20|RECK|TNFRSF17|TENT5C|CAMP|IGSF6|ITGAL|PRG2|LILRB4|ARMCX3|SELENOM|FYB1|ALCAM|ZBP1|STAT4|CTSW|FPR1|IGHA2|RMDN2|CP|BASP1|ARHGAP6|NBEA|B3GALNT1
c2.all.v7.4.symbols	238_GCvsFLT_JC	BOYLAN_MULTIPLE_MYELOMA_PCA3_DN	0.75	0.886881	0.0574877	-0.228146	-0.847507	64	CASP1|SLC15A2|MARCKS|RIN3|RAG1|SKP2|RSPH1|LXN|HOXC4|TIFAB|RSPH9|TSPAN2|HEATR5B|TOP2B|STOM|CYTH4|ZCCHC14|ST3GAL5|IL7R|PCBP4|HSD17B13|KNDC1|GSDMD
c2.all.v7.4.symbols	238_GCvsFLT_JC	BOYLAN_MULTIPLE_MYELOMA_PCA3_UP	0.324841	0.583298	0.107554	0.269631	1.07044	74	ISL1|ABTB2|TMEM38B|ADSS1|TRMT61A|RRAGD|RAB20|CDC42BPB|TLN2|KIF13A|JUN|ZNF827|MTHFD2L|LAPTM4B|ATF3|MEI4|KLF7|TSPAN4
c2.all.v7.4.symbols	238_GCvsFLT_JC	BRACHAT_RESPONSE_TO_CAMPTOTHECIN_DN	0.743644	0.883191	0.0621124	0.23872	0.836212	40	GPI|FKBP3|SLC44A2|HIKESHI|GAPDH|RSU1|ALDOA|ENO3|BNIP3L|IFITM2|IFITM3
c2.all.v7.4.symbols	238_GCvsFLT_JC	BRACHAT_RESPONSE_TO_CAMPTOTHECIN_UP	0.207243	0.453196	0.135002	0.376126	1.1824	26	TXNIP|LPIN1|TOB1|LRRC2|H2AJ|CCNG1|CDKN1A
c2.all.v7.4.symbols	238_GCvsFLT_JC	BRACHAT_RESPONSE_TO_CISPLATIN	0.0653465	0.223994	0.248911	0.479802	1.43985	22	TXNIP|YPEL3|LPIN1|TOB1|CCNG1|DHRS3|ASNSD1|NABP1|CDKN1A|MDM2
c2.all.v7.4.symbols	238_GCvsFLT_JC	BRACHAT_RESPONSE_TO_METHOTREXATE_DN	0.439453	0.676717	0.0847985	0.322291	1.00116	24	GPI|FKBP3|HIKESHI|GAPDH|ALDOA|ENO3|BNIP3L|IFITM2|IFITM3
c2.all.v7.4.symbols	238_GCvsFLT_JC	BRACHAT_RESPONSE_TO_METHOTREXATE_UP	0.165067	0.397819	0.149208	0.407304	1.2557	23	TXNIP|LPIN1|TOB1|LRRC2|H2AJ|CCNG1|CDKN1A|MDM2
c2.all.v7.4.symbols	238_GCvsFLT_JC	BREDEMEYER_RAG_SIGNALING_NOT_VIA_ATM_DN	0.781132	0.901481	0.0543434	-0.224859	-0.815503	55	NAGLU|SLC15A2|RGS18|JAKMIP1|CENPA|TRIM5|CCBE1|SNX10|RFC3|TF|TSPAN2|ABHD14A|KANTR|HIPK2|GPSM1|KBTBD2|CACNA1H
c2.all.v7.4.symbols	238_GCvsFLT_JC	BREDEMEYER_RAG_SIGNALING_NOT_VIA_ATM_UP	0.741683	0.881581	0.0584693	-0.22984	-0.841513	61	KLHL14|PCDH11X|CCND1|ZFP14|SNED1|NOTCH2|SEC23IP|POGLUT1|DOCK7|ELOVL6|ZC4H2|CDHR2|PRELID2|KANSL1L|PIK3AP1|CNRIP1|SMG1
c2.all.v7.4.symbols	238_GCvsFLT_JC	BREDEMEYER_RAG_SIGNALING_VIA_ATM_NOT_VIA_NFKB_DN	0.334746	0.590879	0.105521	0.311864	1.09243	40	CPNE9|CITED2|ACADL|EYA1|ANK3|MTDH|LSM8|TAF4B|TNK2|ACAD10|RNF157|CDK5RAP1
c2.all.v7.4.symbols	238_GCvsFLT_JC	BREDEMEYER_RAG_SIGNALING_VIA_ATM_NOT_VIA_NFKB_UP	0.878558	0.946856	0.0491928	-0.210803	-0.749655	51	PEPD|COLEC12|IFT81|DOCK7|CYBB|BCL11A|KCNK6|RAB39A|TRIM68|DIPK1A|SIVA1|SMO
c2.all.v7.4.symbols	238_GCvsFLT_JC	BREUHAHN_GROWTH_FACTOR_SIGNALING_IN_LIVER_CANCER	0.63308	0.81698	0.0646485	0.329622	0.881368	15	FZD7|TGFBR2|PIN1|TGFBR1|AXIN1|ERBB2|EGFR|IGF2
c2.all.v7.4.symbols	238_GCvsFLT_JC	BRIDEAU_IMPRINTED_GENES	0.394683	0.642648	0.0934449	0.27186	1.03813	59	ZRSR2|TH|CDKN1C|ART5|PEG10|MEST|RASGRF1|ASB4|PEG3|SLC38A4|NAP1L4
c2.all.v7.4.symbols	238_GCvsFLT_JC	BROCKE_APOPTOSIS_REVERSED_BY_IL6	0.175556	0.411633	0.156312	0.261668	1.14372	134	PTP4A3|HSPA1A|PHTF2|SPP1|BCL2L11|SOCS3|ADIPOR2|CEBPB|POU2AF1|DNAJA2|MAFF|IRF4|PLSCR1|SH2D2A|SIK1|CHST15|IER2|PNO1|JUN|IFNGR1|VWA5A|TXNDC9|ST3GAL6|PIM1|DNAJB9|TGIF1|MAPKAPK2|RAD1|IL6ST|EEF1E1|TNFSF10|GADD45A|DEPP1|EIF4E|SOCS1
c2.all.v7.4.symbols	238_GCvsFLT_JC	BROWNE_HCMV_INFECTION_10HR_DN	0.986717	0.998235	0.043888	-0.166353	-0.592492	52	ETV1|PTGFR|KIF11|TTC30A|HOXA11|STAMBP|RGS20|ARHGAP29|OGG1|ANP32A|FBXL2|NIPBL|DENND2B|EEF1A1|SCN8A|SETX|NT5E
c2.all.v7.4.symbols	238_GCvsFLT_JC	BROWNE_HCMV_INFECTION_10HR_UP	0.263858	0.520682	0.124434	0.274628	1.10504	84	CEL|ZRSR2|BCL2L11|RRAD|HERPUD1|PRPF19|DNAJB6|FKBP5|CREM|SULT1A2|FGFR3|POU2F1|TAF5L|ING1|HIC2|GNL1|DNAJC3
c2.all.v7.4.symbols	238_GCvsFLT_JC	BROWNE_HCMV_INFECTION_12HR_DN	0.0528233	0.201731	0.266351	-0.340913	-1.34691	94	NREP|LRRC17|ECM2|SDC2|PDGFRA|FLRT2|CDKN3|DAB2|SSH1|ZMYND8|TBX5|ID2|SPAG5|CILK1|DLC1|CMA1|GABBR2|GLI3|PRIM2|PTP4A1
c2.all.v7.4.symbols	238_GCvsFLT_JC	BROWNE_HCMV_INFECTION_12HR_UP	0.387309	0.636574	0.09855	0.243889	1.0192	97	BMP2|C18orf25|RBM38|SYNM|MEF2D|PLSCR1|IFRD1|NPTX2|PPAT|SLC12A2|RRAGD|RXRB|POLR2C|STIP1|HOMER1|CCDC86|ZBTB43|ZNF263
c2.all.v7.4.symbols	238_GCvsFLT_JC	BROWNE_HCMV_INFECTION_14HR_DN	0.865149	0.93963	0.0462303	-0.183776	-0.843749	266	MMP3|MMP16|EXT1|PDGFRA|CASP1|GLT8D1|HAS2|ETV1|MARCKS|NDC80|CDC25B|CIT|LPXN|OLFM4|CENPE|NPTX1|VEGFC|IL12B|PRRX1|NOTCH2|HMMR|DKK1|PIK3CD|RAD50|CHEK2|DYNC2LI1|FGF2|CCNB2|RHOBTB3|SPN|TK1|REV3L|WNT5A|ADD3|HOXA11|PLAUR|RIPOR2|FAS|BMX|BLVRB|LPAR1|STAMBP|AP4M1|PCLAF|ATP2A2|NNMT|PLAU|RGS20|PSMB10|SIRPA|TRIO|GPSM2|HNRNPDL|MYO1B|TULP3|PRSS12|CEP290|DHFR|MTIF2|GNG11|ITPKA|GINS1|VPS41|DIAPH2|HIPK2
c2.all.v7.4.symbols	238_GCvsFLT_JC	BROWNE_HCMV_INFECTION_14HR_UP	0.284116	0.542019	0.119888	0.23938	1.07009	149	BCL7B|PRUNE1|BRMS1|HYAL2|USPL1|HERPUD1|JMJD6|MAPK8IP2|ALAS1|CEBPG|SULT1A2|TIMM44|FICD|APOE|ZNF143|TSPYL2|TRIM23|ING1|PNO1|CBARP|UBE2M|ZNF263|GRPEL1|ATP6V0B|AQP3|EIF4EBP3|LUC7L3|VCP|BMP6|TIAM1|FOXK2|RPIA|KNG1|PRPF3|ATF2
c2.all.v7.4.symbols	238_GCvsFLT_JC	BROWNE_HCMV_INFECTION_16HR_DN	0.00115241	0.0103936	0.45506	-0.460531	-1.75865	76	COL1A2|COL1A1|GDF10|MAP2K6|ADAMTS2|TRAM2|NAAA|DCLK1|C14orf132|SLIT2|SERPINH1|MXD4|CXCL9|ROR2|NDP|ID2|FBXO21
c2.all.v7.4.symbols	238_GCvsFLT_JC	BROWNE_HCMV_INFECTION_16HR_UP	0.206497	0.451893	0.146416	0.234339	1.10104	210	ISL1|SOCS2|BMP2|C18orf25|PDLIM3|PDE4D|FXR2|BAP1|VEGFA|RRP12|NUP153|PRPF19|WHAMM|PLSCR1|FKBP5|CREM|CAMSAP1|NPTX2|KCNK1|POU2F1|STBD1|VLDLR|ETFDH|E2F6|THAP11|IFNGR1|FAM169A|TTF1|PTHLH|AKAP8L|ZNF593|RAF1
c2.all.v7.4.symbols	238_GCvsFLT_JC	BROWNE_HCMV_INFECTION_18HR_DN	0.0729167	0.239765	0.21925	-0.296173	-1.27663	165	COL3A1|LRRC17|PTPRD|COL6A2|COL6A1|VCAN|EXT1|ALDOB|PLXND1|PRKCB|ADAM12|RECK|ID2|ALDH7A1|TKT|GUCY1A2|CD44|THBS3|PDGFRB|IGHV4-34|CDC42EP2|ANGPT1|GLI3|RFX1|ALDH3B1|EMILIN1|ADD3
c2.all.v7.4.symbols	238_GCvsFLT_JC	BROWNE_HCMV_INFECTION_18HR_UP	0.861502	0.9382	0.0599892	0.188197	0.847692	165	IL12A|RETREG1|PRKAA2|FXR1|OVGP1|PPP3R1|RXYLT1|GSR|COIL|PEG3|ERF|FGF9|CREM|RXRB|NFKBIA|RASGRP1|ADCY1|RPP30|PTHLH|PPM1A|RAB27A|SLC25A4|AGO2|NOP16|RIF1|E2F5|PKIA|MRAS|KHDC4|ZWINT|DDX18|RAB33A|ATF2|UTP20
c2.all.v7.4.symbols	238_GCvsFLT_JC	BROWNE_HCMV_INFECTION_1HR_DN	0.679634	0.843171	0.0702813	0.198223	0.917404	189	MLLT11|TH|F2RL1|FCMR|KRR1|DFFA|JMJD6|PPFIBP2|GTF2E1|AMOT|DYRK2|TMCO6|POLD2|POU6F1|SIX1|ERI3|ETFDH|CLDN7|MYBPC3|AGGF1|HIC2|CDKN1B|POLG|ETFB|S1PR1|HOMER1|DDX23|CACNA1E|BCKDK|SLCO2A1|NDUFB7|AKT3|BBS4|GPR19|AGO2|GDF5|DUSP9|RIF1|RER1|NUP42|KAT8|ATF1|ATF7|SLC11A1|SERPINA5|ZFYVE9|UTP25|ICA1|CHML
c2.all.v7.4.symbols	238_GCvsFLT_JC	BROWNE_HCMV_INFECTION_1HR_UP	0.811715	0.915436	0.0573667	0.225296	0.81471	47	STUM|UBE2B|BCL2L11|FGFR3|SIK1|MBTPS2|RASGRP1|ZBTB22
c2.all.v7.4.symbols	238_GCvsFLT_JC	BROWNE_HCMV_INFECTION_20HR_DN	0.619308	0.807319	0.0636424	-0.231962	-0.916455	94	COL1A2|FOLR3|TRAM2|SRPX2|ACO1|ROR2|PTGFR|HMMR|LTBP1|SYT11|FGF2|TMEM158|RHOBTB3|REV3L|ADD3|BICC1|ATP2B1|PCLAF|FARP1|RUNX1T1|TRIO|F2R|ATXN10|TNFRSF14|VPS41|DIAPH2|TNKS
c2.all.v7.4.symbols	238_GCvsFLT_JC	BROWNE_HCMV_INFECTION_20HR_UP	0.652273	0.825884	0.0720033	0.197109	0.930863	219	C18orf25|LCN2|ABCF3|BCL7B|FXR2|BAP1|HYAL2|CBX4|VEGFA|TUBA4A|PRPF19|SLC25A20|ALAS1|ERF|RNF126|SULT1A2|MAPT|APOE|DUSP8|TOX3|GSTM3|ETS2|ZPR1|CDC34|NFATC1|E2F6|CLUH|CELF1|CBARP|GNL1|EYA2|EFNB2|UBE2M|ZBTB43|AKAP8L|ZNF263|ZNF593
c2.all.v7.4.symbols	238_GCvsFLT_JC	BROWNE_HCMV_INFECTION_24HR_DN	0.0237149	0.116565	0.352488	-0.338118	-1.41826	134	COL5A2|GDF10|COL6A3|GRIA3|IGFBP5|EXT1|FBN1|LAMC1|MXD4|FBN2|PARVA|DDAH1|SSH1|ALDH1A1|CPS1|RECK|SPAG5|BIRC5|TKT|CD44|RHOA|PDGFRB|SLC16A4|S100A4|B9D1|LAMA4|ANGPT1|PRIM2|HOXA11|RIPOR2|PRKCA|ACSM3|LPAR1|SSPN
c2.all.v7.4.symbols	238_GCvsFLT_JC	BROWNE_HCMV_INFECTION_24HR_UP	0.305804	0.562766	0.114751	0.243667	1.0647	135	SLC29A1|SYNGR2|F2RL1|IPO13|BRMS1|TRIP10|CAMK2G|PPP3R1|RXYLT1|COIL|FGF9|CREM|APEX2|POU2F1|TAF5L|KEAP1|PSMD3|NFKBIA|RAB6B|RASGRP1|SPR|ADARB1|AGL|RAB27A|GRPEL1|SLC25A4|TSC22D4|AGO2|EEF1A2|E2F5|FKBP4|ATP1B2|GPR18|KHDC4
c2.all.v7.4.symbols	238_GCvsFLT_JC	BROWNE_HCMV_INFECTION_2HR_DN	0.0494297	0.195525	0.282013	-0.40399	-1.41466	46	MMP3|IGFBP5|CENPF|KIF23|IFIT2|LPXN|CENPE|NPTX1|CENPA|BIRC5|MAB21L1|CDC42EP2|TK1|PRIM2|PLAUR
c2.all.v7.4.symbols	238_GCvsFLT_JC	BROWNE_HCMV_INFECTION_2HR_UP	0.596078	0.792609	0.0691198	-0.272679	-0.912312	36	MFAP4|ECM2|ELANE|SNED1|CFD|ICAM1|RGS2|FYB1
c2.all.v7.4.symbols	238_GCvsFLT_JC	BROWNE_HCMV_INFECTION_30MIN_DN	0.0729927	0.239765	0.224966	-0.30686	-1.27972	130	MMP3|LRRC17|GRIA3|BRCA2|NOVA1|PPFIA2|GALK2|GPSM3|NCAPH|CUBN|CASP6|CENPE|KIFC1|ITGB2|GSAP|CXCL6|AURKA|LAPTM5|TAF13|BCAS1|GLB1L2|RFX1|CDK1|PTP4A1|TNFSF11|ITSN2|RIPOR2
c2.all.v7.4.symbols	238_GCvsFLT_JC	BROWNE_HCMV_INFECTION_30MIN_UP	0.604128	0.79922	0.0662842	-0.263565	-0.918804	44	COL6A2|COL6A1|COL2A1|RGS6|GC
c2.all.v7.4.symbols	238_GCvsFLT_JC	BROWNE_HCMV_INFECTION_48HR_UP	0.277385	0.536704	0.10592	-0.251743	-1.08809	171	PPT1|DPT|PC|IGFBP2|CDC7|NFATC2IP|GGH|RGS16|CCNF|SLC6A12|OIP5|NTRK3|RBP4|HMGN3|ERVW-1|SNCA|MBD4|RGS6|CKS2|BRCA1|TMEM106C|ABCB9|LILRB4|MAD2L1|POLA2|NEMP1|AMD1|ZNF365|GRIA1|DHX9|ZBTB1|ANXA3
c2.all.v7.4.symbols	238_GCvsFLT_JC	BROWNE_HCMV_INFECTION_4HR_DN	0.0440971	0.180989	0.321776	0.27014	1.27891	227	CXCL13|RORC|CHRNB1|CITED2|KLF10|FCMR|KRR1|PDE4B|MAST2|HIC1|VAPB|AP4S1|PRKAR2A|TRIB2|GTF2E1|B3GAT3|RIN1|DYRK2|POLB|POLD2|SLC6A15|SLC1A7|NCLN|SIX1|SNUPN|TWF2|RXRA|ERI3|GFAP|PPP1R3C|PRKAB2|JUN|POLG|ETFB|MALL|DDX23|CACNA1E|GSTT2|CLK2|FBXO46|ZNF629|DYRK1A|NDUFB7|PIM1|NOC2L|ADM|GJA4|GDF5|KLF7|POLR1F|GADD45A|CCL19|KAT8|SOCS1|GSTT4|UTP25|PPP1R16B|XRCC1|LTBR|MPRIP|NEBL|PLEC|ACAA1|ATG5|HMBS|AMHR2|METTL3|FO…
c2.all.v7.4.symbols	238_GCvsFLT_JC	BROWNE_HCMV_INFECTION_4HR_UP	0.529412	0.74645	0.0787114	0.265797	0.955073	46	LCN2|PDE4D|FGF18|FKBP5|HEXIM1|EYA2|EFNB2
c2.all.v7.4.symbols	238_GCvsFLT_JC	BROWNE_HCMV_INFECTION_6HR_DN	0.193622	0.436214	0.15017	0.248952	1.11393	155	F2RL1|TRIM2|GIMAP5|BICD1|TXNIP|DFFA|GAS2|KANK1|HOXC6|RNF113A|COIL|AJAP1|RIN1|TBC1D8|PCMTD2|PIK3R1|SCHIP1|AGGF1|ARL4C|CDKN1B|S1PR1|ATPAF2|MEIS1|TTF1|MDM2|TGIF1|GTF2H2|ACOX1|DEPP1|STAU2|CSTF2T|TTC9|ARID5B|CDS2|ICA1|OFD1|PARP4|ITGA6|BACH1|PEX11B|LAMC2|KDM6A|ORC2|EPB41|SMAD3|PRDM2|SCAF8|CDC23|ZNF24|BICRAL|PHF3|TSC22D2|ZNF8|NTF3|SLC22A4|PNISR|GRM8|GAS1
c2.all.v7.4.symbols	238_GCvsFLT_JC	BROWNE_HCMV_INFECTION_6HR_UP	0.0490566	0.194592	0.282013	-0.387971	-1.40707	55	MFAP4|CDR2L|ASCL1|MX1|GNS|EIF2AK2|AFF2|COL2A1|OASL|EZH2|MSX1|CPA3
c2.all.v7.4.symbols	238_GCvsFLT_JC	BROWNE_HCMV_INFECTION_8HR_DN	0.814745	0.916775	0.0524828	-0.230297	-0.795278	42	BMP4|ANKMY2|LPXN|TPX2|TWIST1|SPN|KIF2C|HOXA11|RIPOR2
c2.all.v7.4.symbols	238_GCvsFLT_JC	BROWNE_HCMV_INFECTION_8HR_UP	0.791367	0.904212	0.0515309	-0.212198	-0.838027	92	DPT|SPOCK1|IGFBP2|ACSM1|ELANE|GNS|DDAH1|OAS2|CXCL10|RAP2A|ICAM1|AMD1|GRIA1|SAMHD1|RB1|HSPA13|DBF4|WASL|NR4A3|KITLG|PROX1|GALNT3|PLA2G4A|N4BP2L1|RCC1|NASP|RSRP1|ZNF35|ABCA6|RHO|GPX3|CCNE1|TLL2|GABPA
c2.all.v7.4.symbols	238_GCvsFLT_JC	BROWNE_INTERFERON_RESPONSIVE_GENES	0.0674374	0.229182	0.24134	-0.370209	-1.34127	57	CASP1|MX1|EIF2AK2|IFIT2|ZBTB20|STX11|OAS2|OASL|CXCL10|UBE2L6|MELK|THEMIS2|SAMHD1|STAT1
c2.all.v7.4.symbols	238_GCvsFLT_JC	BROWN_MYELOID_CELL_DEVELOPMENT_DN	0.207424	0.453363	0.141225	0.261983	1.12955	120	IDE|SPNS2|STC2|F2RL3|GTPBP4|BZW2|SOD1|SEPTIN1|IKZF4|IVNS1ABP|NUTF2|HLA-DRB1|UTP4|POLR1B|BIN1|PPAN-P2RY11|RCL1|KCNK5|NT5C3B|PAPSS2|NOP16|RIF1|MFNG|FKBP4|FBXW4|IFITM3|EIF4E|SLC22A3|NT5C3A|SLC16A1|SPINT2|DIS3|C21orf62|RUVBL2|CALR|NSUN2|NOLC1|AASDHPPT|WDR43|C1QBP|GNAL|AHCY|IKZF2|CCT6A|SYTL3|TXK|ANKRD10|PARP8|HSPH1|TIMM8A|CBFA2T3|EMX2|NRIP1|TASP1|SLC1A5|MSH2
c2.all.v7.4.symbols	238_GCvsFLT_JC	BROWN_MYELOID_CELL_DEVELOPMENT_UP	0.0101626	0.0624194	0.38073	-0.334028	-1.42583	157	GRN|CCR2|C3|EDIL3|C2|FCGR2A|DAB2|GNS|CCL23|TREM2|HEBP1|GLIPR2|CTSS|CLEC5A|ID2|CLEC4C|CLEC4A|RNASE4|ITGB2|CAMP|CYBB|PGD|AOAH|CD44|F10|LILRB5|LILRB4|ANXA5|CD52|CCND2|NFAM1|TYROBP|ANTXR2|ALCAM|PLAUR|TIFAB|CCR1|FGR|FPR1|EDAR|HEXB|ITGAM|NXPE4|SAT1|SIRPA|PLG|FCGR1A|IL1B|LASP1|MYO1B|TLR2|CNDP2|ARHGEF3|HCK|PZP|STOM
c2.all.v7.4.symbols	238_GCvsFLT_JC	BRUECKNER_TARGETS_OF_MIRLET7A3_DN	8.02139e-07	1.86327e-05	0.659444	-0.595191	-2.22492	66	FN1|COL5A1|LOXL2|SPARC|SPOCK1|COL11A1|VIM|DIO2|COL4A2|SULF2|EFEMP1|LGALS3BP|TRAM1|DPYSL3|MATN2|SFRP1|NRP2
c2.all.v7.4.symbols	238_GCvsFLT_JC	BRUECKNER_TARGETS_OF_MIRLET7A3_UP	0.491228	0.717512	0.0850427	0.23157	0.979968	104	ANXA11|CYSTM1|COX7C|RBM24|VDAC2|SMOC1|GABARAPL1|POLB|PPTC7|SLC12A2|C7orf50|TMEM230|NDRG1|SAMD8|RHOV|SH3BP5|EFNA1|USP9X|LGR4|XBP1|LAMB3|PERP|DAPK1|RGCC|PIR|SULT2B1|SLC38A2|NOTCH3|SDHA|FOXC1|GLRX|IPO7|LRATD2|DUSP5
c2.all.v7.4.symbols	238_GCvsFLT_JC	BRUINS_UVC_RESPONSE_EARLY_LATE	0.598086	0.793873	0.0791317	0.197179	0.956691	295	CISH|MAP4|KPNA3|DDHD1|MACROD1|TUBB4B|RILPL1|DUSP28|SOCS3|RBM38|HSPBP1|QKI|MACROD2|RNF115|CCDC124|CLPP|GPCPD1|KCMF1|PRSS1|DYRK2|IFRD1|SGCG|AATK|C12orf29|LSM1|TMEM248|EPC1|MVB12B|PPP2R2D|SCHIP1|TINF2|VPS37B|SPRY2|E2F6|SLIT1|PPP1R11|RPP21|TMEM88|EVPL|ARL6IP6
c2.all.v7.4.symbols	238_GCvsFLT_JC	BRUINS_UVC_RESPONSE_MIDDLE	0.962472	0.987574	0.0519512	0.17138	0.710989	94	OVGP1|FGF18|LPIN1|SPRYD4|MTRES1|C10orf88|PRSS1|SAC3D1|CCNT1|ZNF263|IMP3|TGIF1|GPN3|MRM1|FAM220A|ATP23|ZFPM1|TAS1R2|TRIM13|BRINP1|POLR1E|CLUAP1|DDIT3|HILPDA|ZFP64
c2.all.v7.4.symbols	238_GCvsFLT_JC	BRUINS_UVC_RESPONSE_VIA_TP53_GROUP_C	0.722595	0.868825	0.0661326	0.218686	0.875119	83	PACSIN3|KLF10|SOCS3|DES|KLHL8|LRRC3|MECOM|BCL2L15|ATP6V0C|SDC4|BVES|EIF3G|SNAI3|GCH1|SLC22A3|SLC16A13|SRRM4|USP14|BMPR1B|FOXQ1|OBI1|C11orf52|ETF1|KCNQ4|EMB|TLNRD1|AXDND1|ERG|PTGS1
c2.all.v7.4.symbols	238_GCvsFLT_JC	BRUINS_UVC_RESPONSE_VIA_TP53_GROUP_D	0.148276	0.369379	0.149208	-0.255866	-1.16215	248	GDF10|OLFML2B|KERA|PRKG2|KDELR2|SLC17A9|SLIT2|UXS1|STT3A|FCGR2B|CCL7|PLCB2|DNAJC10|GABRA5|CES2|ZBTB8A|CD48|PHGDH|CYFIP2|UBA5|ZFP14|KRT2|KIF26B|SPAG5|VEGFC|ETV4|ZC3H13|ATP6AP2|TBX20|COPB1|LTBP1|SEPTIN3|UBE2QL1|SPHKAP|RBM20|HEMGN|ABCB11|MYO1A|IL2RA|RNF165|FMOD
c2.all.v7.4.symbols	238_GCvsFLT_JC	BRUNO_HEMATOPOIESIS	0.0174063	0.092926	0.352488	-0.406883	-1.51551	65	SPARC|SERPINF1|PRDX4|RCN1|IGFBP7|GLB1|CCNG2|ADGRE1|SNAP23|FKBP1A|LILRB4|ELOVL6|GALK1|CD53|MSMO1|CAPN5|CTSC|LAT2
c2.all.v7.4.symbols	238_GCvsFLT_JC	BUCKANOVICH_T_LYMPHOCYTE_HOMING_ON_TUMOR_DN	0.875252	0.944692	0.052057	0.244601	0.713642	20	ATP9A|SAC3D1|SGCB|ALDOA|PAPSS2
c2.all.v7.4.symbols	238_GCvsFLT_JC	BUCKANOVICH_T_LYMPHOCYTE_HOMING_ON_TUMOR_UP	0.103734	0.296002	0.199915	-0.50103	-1.39228	16	MICAL1|C3|ZNF521
c2.all.v7.4.symbols	238_GCvsFLT_JC	BUFFA_HYPOXIA_METAGENE	0.0133144	0.0759862	0.38073	0.441806	1.60845	48	BNIP3|PGK1|GPI|UTP11|MIF|MAP7D1|SLC2A1|TPI1|VEGFA|PSMA7|HK2|CHCHD2|GAPDH|NDRG1|MRPL15|ANKRD37|ADM
c2.all.v7.4.symbols	238_GCvsFLT_JC	BURTON_ADIPOGENESIS_1	0.00011339	0.00140674	0.538434	0.60892	1.99896	31	SLC25A25|IER3|IRS2|FOXC2|DNAJB4|VEGFA|CEBPB|MAFF|BAG3|ETS2|ARL4C|NFIL3
c2.all.v7.4.symbols	238_GCvsFLT_JC	BURTON_ADIPOGENESIS_10	0.791749	0.904412	0.0555947	-0.239102	-0.774316	31	PYGB|SEPTIN10|RAB3IL1|CCNG2
c2.all.v7.4.symbols	238_GCvsFLT_JC	BURTON_ADIPOGENESIS_11	0.0496183	0.196093	0.282013	-0.395624	-1.39367	48	COL3A1|SHOX2|CDH11|MARCKS|CCDC88A|ATP6AP2|ZMYM6|PNRC2|PAXBP1|ALCAM|SMARCA2|LPAR1
c2.all.v7.4.symbols	238_GCvsFLT_JC	BURTON_ADIPOGENESIS_12	0.862205	0.938321	0.0517405	-0.222782	-0.734613	33	IREB2|MKI67|CIP2A|ARID1A|KIF2A|KITLG|BUB1|MYEF2|RSRP1|FAM76B|NIPBL|SRPK2
c2.all.v7.4.symbols	238_GCvsFLT_JC	BURTON_ADIPOGENESIS_2	0.453586	0.68659	0.0873098	0.255772	0.998602	68	MKNK2|SAR1B|HSF1|RAMP3|FOSL1|ANK3|IVNS1ABP|SRXN1|FKBP5|XDH|TGFBR3|GSTO1|GRWD1|KCNN4|RHOU|RASA3|TEAD4|PRKCE|CLIC4|SLC6A6
c2.all.v7.4.symbols	238_GCvsFLT_JC	BURTON_ADIPOGENESIS_3	2.13049e-13	2.99067e-11	0.943632	-0.647611	-2.60051	101	VCAN|LY6H|PRC1|HGF|CDC7|KIF4A|TTK|INCENP|CCNF|PTGFR|NCAPH|RACGAP1|NUSAP1|KIF22|EZH2|MKI67|RAD51AP1|PLK1|RAD51|CDC20|KIF11|KIF20A|BIRC5|POLA1|CCNB1|CKS2|CDCA8|BRCA1|AURKA|SMC2|MCM10|TOP2A|MCM4|E2F8|MAD2L1|DLGAP5|ASF1B|RRM2|CCNB2|TACC3|FEN1|HMGB2|TK1|DNMT1|CDK1|DTL|CENPK|TCF19|KIF2C|DCK|OSMR|FIGNL1|PCLAF|LMO4|MCM5|MCM3|KPNA2|SLBP|TOPBP1|CKS1B|MCM7|CSTF2|TYMS|TFDP1|RRM1|ADAM8|PCNA
c2.all.v7.4.symbols	238_GCvsFLT_JC	BURTON_ADIPOGENESIS_4	0.175803	0.411633	0.142901	-0.355548	-1.22781	42	COL6A2|COL6A1|COL4A2|PLXND1|COL18A1|ENTPD6
c2.all.v7.4.symbols	238_GCvsFLT_JC	BURTON_ADIPOGENESIS_5	0.000175898	0.0020484	0.518848	0.421093	1.79352	114	MKNK2|SLC5A6|GPI|ISCA2|PLA2G12A|LPIN1|TOB1|TIMM17A|MYORG|PRPS1|MRPS34|CHP1|GYS1|PIM3|HK2|BCL2L13|TIMM23|ETFB|ACO2|IFNGR1|MGST3|PSMA5|PHB2|AK2|MRPL15|ALDOA|GRPEL1|DNAJB9|CRAT|TIMM9|UQCR11|CYCS|XBP1|RREB1|ACADM|GINM1|MRPS26|PHB|RGCC|PEX14|JAGN1|COX17|PTCD3|GUCD1|ACSL1|FABP4|GPHN|PDIA6|IGF2|PRDX3|MIGA2|NDUFB10|TOMM40|SORBS1|CISD1|SDHD|TIMM8A|LMAN2|NDUFA8|CAVIN1|NRIP1|SLC1A5|PRELID3B|GNPAT|UQCRH|PSMA…
c2.all.v7.4.symbols	238_GCvsFLT_JC	BURTON_ADIPOGENESIS_6	0.538462	0.752227	0.0833634	0.209061	0.96547	188	BNIP3|PHTF2|LCN2|PLA2G12A|ACADL|ACYP2|AGPAT3|OGDH|RETSAT|CD151|ACAA2|QKI|GSR|KAT2B|ALAS1|NDUFS3|CBR1|MRPL51|UQCR10|APOE|HIBCH|CHCHD3|ETFDH|UQCRQ|POLN|COQ5|S100A8|CMBL|NDUFA5|NABP1|FXN|NDUFB7|CIB2|SOWAHC|GDF5|CAVIN2|NDUFB6|ATP5PO|NDUFC1|SGCD|NDUFA9|DDT|PLIN4|GBE1|UNC119|GRHPR|APOC1|ADCY6|CA3|NDUFB5|NR1H3|PNPLA2|PXMP2|ITGA6|UQCRB|CA2|ACAA1|SOX15|NDUFB2|SDHA|GCSH|NDUFB9|AQP7|SAMM50|NES|ARL4A|PEX19|N…
c2.all.v7.4.symbols	238_GCvsFLT_JC	BURTON_ADIPOGENESIS_7	0.00239967	0.0190188	0.431708	-0.50074	-1.76782	49	TIMP1|SELENOF|FBN1|LY6H|TIMP2|THY1|HMGA2|SSR3|FBLN2|CCND1|DNM1|PRRX2|PBX3|SERPINE2|CD44|PROS1
c2.all.v7.4.symbols	238_GCvsFLT_JC	BURTON_ADIPOGENESIS_8	1.22269e-07	3.65719e-06	0.690132	-0.590293	-2.24399	75	KDELR3|SERPINF1|CPQ|PRDX4|CD276|GNG10|PLTP|MATN4|OGN|LOX|COL4A5|TCEAL9|SCPEP1|MSN|ASAH1|RAB31|EMP3|CMTM3|TWIST2|PHLDB2|PLA2G7|ANXA5|NCAM1|B9D1|TPBG|PSAP|PLD3|ANXA3|PTGIS|SPTAN1|ITGAV|GNB1
c2.all.v7.4.symbols	238_GCvsFLT_JC	BURTON_ADIPOGENESIS_9	0.0359405	0.155729	0.321776	-0.367642	-1.42477	80	NDRG4|SFRP2|MAGED2|GRN|CCL7|ARMCX2|CCL23|DNM1|GALK2|HEBP1|RECK|CSF1|GPC4|PLAT
c2.all.v7.4.symbols	238_GCvsFLT_JC	BURTON_ADIPOGENESIS_PEAK_AT_0HR	0.00131869	0.0114716	0.45506	-0.477684	-1.74894	61	NREP|SFRP2|CTSK|PDGFRA|OGN|COL11A1|IDH1|APBB1IP|MXD4|PCK2|MARCKS|DAB2|CCL23|CSF1|CCNG2|CALML4|VEGFC|PLAT|PDGFRB|ASAP1|PCCB
c2.all.v7.4.symbols	238_GCvsFLT_JC	BURTON_ADIPOGENESIS_PEAK_AT_16HR	0.0509434	0.197853	0.276501	-0.42123	-1.44385	40	VCAN|LY6H|RAD51|POLD1|SMC2|MCM4|MSH6|POLA2|ASF1B|RRM2|FEN1|HMGB2|ECM1|DNMT1|MCM6|MCM5|MCM3|FAM111A|MCM7|HAT1|DUT
c2.all.v7.4.symbols	238_GCvsFLT_JC	BURTON_ADIPOGENESIS_PEAK_AT_24HR	0.00047498	0.00500178	0.498493	-0.548874	-1.91341	44	WFDC12|LY6H|ANLN|PRC1|CDC25C|CAD|RACGAP1|NUSAP1|KIF22|AURKB|CCNA2|KIFC1|HMMR|CDC20|KIF20A|CCNB1|MELK|STMN1|TOP2A|TK1|GALK1|CDK1
c2.all.v7.4.symbols	238_GCvsFLT_JC	BURTON_ADIPOGENESIS_PEAK_AT_2HR	0.0421971	0.174668	0.321776	0.421007	1.52067	45	SERPINE1|IER3|FOXC2|DNAJB4|EMD|BAG3|DNAJB6|HK2|ETS2|SLC20A1|TNFAIP6|CAPN1|ADM|PPP1R15A|CEBPD|MAP2K3|LONP1|MYC|THBS1
c2.all.v7.4.symbols	238_GCvsFLT_JC	BURTON_ADIPOGENESIS_PEAK_AT_8HR	0.752049	0.887873	0.0599892	0.23832	0.824763	37	CEBPB|FOSL1|SRXN1|GSTO1|RCL1|RRAS2|TEAD4|ARL4D|TIAM1|SDC1|SLC16A1
c2.all.v7.4.symbols	238_GCvsFLT_JC	BYSTROEM_CORRELATED_WITH_IL5_DN	0.175803	0.411633	0.142901	-0.330868	-1.20217	56	FOXM1|SSR3|INCENP|TRAM1|SYK|PIK3CD|CYBB|CD180|ITGAL|CD44|AP1G1|NCF1|PTPRJ|SLA|PLD1|CAND1|IKZF1
c2.all.v7.4.symbols	238_GCvsFLT_JC	BYSTROEM_CORRELATED_WITH_IL5_UP	0.00810046	0.0522044	0.38073	-0.482883	-1.6156	36	CTSH|LY6H|E2F1|GATA1|CD63|ALOX15|NUCB2|CAMP|PRG2|NUCB1|DOK2
c2.all.v7.4.symbols	238_GCvsFLT_JC	BYSTRYKH_HEMATOPOIESIS_STEM_CELL_AND_BRAIN_QTL_CIS	0.292531	0.548512	0.112843	0.284258	1.10084	65	GFER|SARAF|NDUFA7|ACADL|AGTRAP|MRPL35|PSMB6|NOP10|ZFAND5|GEMIN5|RPL26|MRPS7|FAM114A2|MRPL44|PRKCE|DCTN6
c2.all.v7.4.symbols	238_GCvsFLT_JC	BYSTRYKH_HEMATOPOIESIS_STEM_CELL_AND_BRAIN_QTL_TRANS	0.959911	0.986569	0.0524828	0.172024	0.770115	151	STK11|EGF|SLC2A1|MMP17|NRBP2|PDLIM7|MTRES1|VDAC2|EPOP|DNAJB6|FGF9|AKAP8|PDK4|SEMA4F|CNBP|UTP4|ZNF574
c2.all.v7.4.symbols	238_GCvsFLT_JC	BYSTRYKH_HEMATOPOIESIS_STEM_CELL_QTL_CIS	0.747826	0.885989	0.063079	0.204183	0.882468	123	GFER|GPI|SARAF|CSRP1|TSPAN8|MYOM1|ACADL|PSMG4|AGTRAP|MRPL35|KIF1C|PSMB6|NOP10|CBR1
c2.all.v7.4.symbols	238_GCvsFLT_JC	BYSTRYKH_HEMATOPOIESIS_STEM_CELL_SCP2_QTL_TRANS	0.402041	0.646765	0.0922597	-0.345211	-1.04522	24	SPARC|COL4A2|TEP1|SEMA5B|LIF
c2.all.v7.4.symbols	238_GCvsFLT_JC	CADWELL_ATG16L1_TARGETS_DN	0.924644	0.971588	0.0500923	0.196899	0.754888	61	HSPA1A|HSPA1B|DNAJA4|FKBP5|PDK4|PLET1|CAP1|USP53|NUP62|HAUS2|VPS39
c2.all.v7.4.symbols	238_GCvsFLT_JC	CADWELL_ATG16L1_TARGETS_UP	0.041298	0.172088	0.321776	-0.348639	-1.37299	91	CCDC80|PC|SLC36A2|CCDC74B|PDZK1|CD163|HP|SERPINA10|C1QTNF1|HBA2|THRSP|CIT|RETNLB|SSR1|RBP4|FCGRT|KRT12|CFD|APOA1|PLIN1|LHFPL2|SASH3|CYP2E1
c2.all.v7.4.symbols	238_GCvsFLT_JC	CAFFAREL_RESPONSE_TO_THC_24HR_5_DN	0.3327	0.589411	0.0992333	-0.308171	-1.08797	49	IGFBP5|ARF4|FOXM1|COPB2|MCCC1|NUSAP1|RRM2|CDK1|PPIH|PCLAF|CENPL|UBE2C|DUT|YY1AP1|IMPA1|PCBP2|SEC16A|TUBA1A|H4C3
c2.all.v7.4.symbols	238_GCvsFLT_JC	CAFFAREL_RESPONSE_TO_THC_24HR_5_UP	0.0707269	0.235595	0.237794	-0.432895	-1.4019	31	GAL|CCNA2|RNF10|NUCB2|CKS2|SELENOP|UHRF1
c2.all.v7.4.symbols	238_GCvsFLT_JC	CAFFAREL_RESPONSE_TO_THC_DN	0.694779	0.852054	0.0628004	-0.262101	-0.83325	29	CCNA2|UHRF1|RRM2|CDK1|MCM6|PCLAF|MCM3|CYP51A1|DHFR|DHCR7|TUBB
c2.all.v7.4.symbols	238_GCvsFLT_JC	CAFFAREL_RESPONSE_TO_THC_UP	0.571429	0.775459	0.0718276	0.284112	0.929087	29	VEGFA|HERPUD1|KCMF1|CDKN1B|UBR4|RPS2|ZRANB2|MYC|SERINC1|IPO7|CPEB4|PNISR
c2.all.v7.4.symbols	238_GCvsFLT_JC	CAIRO_HEPATOBLASTOMA_CLASSES_DN	0.349462	0.607303	0.0928481	-0.236945	-1.04498	201	C7|COPZ2|HTRA1|DCN|LAMA2|TST|SERPING1|SPON1|VSTM4|PON1|LPXN|FAT4|ZSWIM8|ZBTB20|C1R|TRANK1|ALDH2|CD81|SNED1|COL18A1|PLA2G4C|GC|SLCO1B3|SLCO1B1|ATP10A|WASHC3|BSCL2|CAPN2|ECM1|PSME2|CYP2E1
c2.all.v7.4.symbols	238_GCvsFLT_JC	CAIRO_HEPATOBLASTOMA_DN	0.390698	0.639113	0.101714	0.213471	1.01667	244	SOCS2|RETREG1|UGP2|PDLIM5|SERPINE1|SLC1A1|STAB2|ETNPPL|MYOM1|ACADL|FXYD1|NDRG2|CXCL14|ZG16|ACAA2|ALPL|PPP1R1A|HABP2|ALAS1|HAAO|SLC38A4|CREM|ZFAND5|ABLIM3|XDH|DHODH|ETFDH|ETS2|IGFBP3|SLC20A1|KDM8|ACACB|SLC27A2|RCL1|GRAMD4|TMPRSS2|NFIL3|IL4R|CYP3A5|GSTT2|AGL|RAB27A|VIPR1|EHD3|ST3GAL6|PAPSS2|ADM|GCH1|GCGR|AQP3|VNN1|PRODH|ENO3
c2.all.v7.4.symbols	238_GCvsFLT_JC	CAIRO_HEPATOBLASTOMA_POOR_SURVIVAL	0.434874	0.674191	0.0894367	-0.369018	-1.00617	15	IGSF1|ALDH2|DLGAP5|CYP2E1|HPD|BUB1
c2.all.v7.4.symbols	238_GCvsFLT_JC	CAIRO_HEPATOBLASTOMA_UP	0.405594	0.649755	0.0831291	-0.22914	-1.01635	204	FASN|COL15A1|MAGED2|NDN|MAGED1|LAMC1|CKB|PDZK1|CKAP4|UXS1|HMGA2|ETV1|MARCKS|FKBP1B|ACACA|RACGAP1|TBC1D9|SEPTIN2|GPC3|SERPINE2
c2.all.v7.4.symbols	238_GCvsFLT_JC	CAIRO_LIVER_DEVELOPMENT_DN	6.94365e-07	1.68326e-05	0.659444	-0.425846	-1.88711	207	FN1|KDELR3|CTSH|SERPINF1|CPQ|ALDH1L1|NID1|FKBP11|GM2A|TST|CCR2|C3|C5|CD302|PCK2|SERPING1|HP|SERPINA10|PDIA5|ELANE|GNMT|LBP|KIF13B|OLFM4|PLA1A|HGFAC|AHSG|CPS1|MATN2|SPAG5|ADGRE1|PON3|CSAD|COL18A1|ALOX5AP|KNTC1|CAMP|GC|CYBB|BRCA1|ENTPD5|PRG2|LRP1|F10|SERPINF2
c2.all.v7.4.symbols	238_GCvsFLT_JC	CAIRO_LIVER_DEVELOPMENT_UP	7.82073e-06	0.000133934	0.593325	-0.433295	-1.84956	157	COL5A2|PPIC|GDF10|FKBP10|CD248|RCN1|B4GALT2|ARMCX1|NDN|MFAP2|IGFBP5|PCOLCE2|PDGFRA|SERPINH1|CAPN6|SMARCA1|HMGA2|ARMCX2|HAND2|TRO|ZNF423|LPAR4|COLEC12|PTN|HEPH|TRPS1|RECK|PRRX2|PDGFC|HMGN3|SERPINE2|WASF1|CDK14|EVL|TMEM47|WLS|CCN4|LXN|AFAP1|RPRM
c2.all.v7.4.symbols	238_GCvsFLT_JC	CAIRO_PML_TARGETS_BOUND_BY_MYC_UP	0.140816	0.357183	0.168238	-0.460952	-1.34264	19	BCAT1|CAD|ID2|CCNB1|CCND2|TK1|CDK4
c2.all.v7.4.symbols	238_GCvsFLT_JC	CAMPS_COLON_CANCER_COPY_NUMBER_DN	0.580508	0.781893	0.0743625	0.266288	0.93278	40	RBFOX1|TUT1|ASB12|MACROD2|CLCC1|HLA-DRB5|RHD
c2.all.v7.4.symbols	238_GCvsFLT_JC	CAMPS_COLON_CANCER_COPY_NUMBER_UP	0.826742	0.920595	0.0516356	-0.213322	-0.805788	71	PTPRD|PYCR1|PAX9|APC2|MYO15A|ALYREF|CCNYL1|P4HB|CARD9
c2.all.v7.4.symbols	238_GCvsFLT_JC	CARD_MIR302A_TARGETS	0.0734463	0.240615	0.227987	-0.352321	-1.33721	74	E2F1|SASH1|RORB|CCND1|ZFPM2|MAP1B|STC1|SLITRK3|CCNG2|FBXO21|LIMK1|SOX11|TWIST1|TSHZ3|EIF4G2|ASAP1|CCND2|EFNB3|DNMT1|TNFSF11|RB1|WEE1|CDK2|KPNA2|YES1|MYT1|EPHA4|ZNF367|RBBP4|DDX5|ZDHHC9|NANOS1
c2.all.v7.4.symbols	238_GCvsFLT_JC	CASORELLI_ACUTE_PROMYELOCYTIC_LEUKEMIA_UP	0.27451	0.53303	0.10714	-0.254772	-1.08853	153	TIMP1|IGFBP7|HGF|COL4A5|MRC2|SERPING1|SMURF2|STAB1|MT-ND4|FNDC3B|AFF2|HELZ|EVI2A|ID2|CCNA1|LY75|FLT3|CFD|CD44|STK17B|GLIPR1|RGS2|DENND5A|TPBG|PLCB1|ALCAM|TGOLN2|PRKCA|ANKS1A|CTSW|SIK3|IGHA1
c2.all.v7.4.symbols	238_GCvsFLT_JC	CASORELLI_APL_SECONDARY_VS_DE_NOVO_UP	0.0053659	0.037613	0.407018	-0.511963	-1.74171	39	CPQ|NID1|LAMC1|HP|FBN2|ARHGEF40|FCGRT|SLC36A1|ANXA5|OTULINL
c2.all.v7.4.symbols	238_GCvsFLT_JC	CASTELLANO_NRAS_TARGETS_UP	0.261538	0.517977	0.11524	-0.299888	-1.11699	65	CLEC11A|PLTP|P3H4|LBP|USP18|RAMP2|NSG1|SERPINE2|PON3|MMP13|FNDC3A
c2.all.v7.4.symbols	238_GCvsFLT_JC	CAVARD_LIVER_CANCER_MALIGNANT_VS_BENIGN	0.562376	0.770127	0.0725352	0.310856	0.932857	22	SPP1|REG1A|UBD
c2.all.v7.4.symbols	238_GCvsFLT_JC	CEBALLOS_TARGETS_OF_TP53_AND_MYC_DN	0.0569745	0.208444	0.266351	-0.437863	-1.41799	31	GLT8D1|CKAP2L|CYFIP2|GPM6B|SNCA|RNPEP|KIF14|TCN2|PLAUR|CSK|ATRX|F2R|VCAM1
c2.all.v7.4.symbols	238_GCvsFLT_JC	CEBALLOS_TARGETS_OF_TP53_AND_MYC_UP	0.355102	0.610376	0.0995791	-0.368829	-1.07431	19	PDIA3|MTHFD2|ISLR|INSIG1|UAP1|CD55
c2.all.v7.4.symbols	238_GCvsFLT_JC	CERIBELLI_GENES_INACTIVE_AND_BOUND_BY_NFY	0.871227	0.942258	0.0522693	0.228966	0.719785	26	RBM38|UBE2G2|LRRC3|MTG2|IGLL1|UBASH3A|RIMBP3|ADORA2A|P2RX6
c2.all.v7.4.symbols	238_GCvsFLT_JC	CERIBELLI_PROMOTERS_INACTIVE_AND_BOUND_BY_NFY	0.981633	0.996464	0.0474483	-0.175609	-0.531703	24	MX1|SEZ6L|TMEM121B|HUNK|CLDN14|CHRNA4|CYP24A1|TARDBP|CLDN8
c2.all.v7.4.symbols	238_GCvsFLT_JC	CERVERA_SDHB_TARGETS_1_DN	0.0576541	0.209116	0.266351	0.440404	1.45307	30	HSPA1A|PWWP3B|TMC8|HMGCS2|PEG10|PPFIBP2|PEG3|NPTX2
c2.all.v7.4.symbols	238_GCvsFLT_JC	CERVERA_SDHB_TARGETS_1_UP	2.20859e-05	0.000342019	0.57561	-0.469258	-1.92027	111	LOXL2|COL1A1|GPX8|MFAP4|FSTL1|SHOX2|HTRA1|IGFBP2|CCDC74A|MCUB|LYPD1|HPSE|ASCL1|OLFML2A|SH3BGRL|FEZ1|IFIT2|MAP1B|TNNT1|PCDH9|SERPINE2|SUSD4|PIK3CD|LONRF2|RFTN1|MYOF|PACSIN1|WLS|KBTBD11|APLP1
c2.all.v7.4.symbols	238_GCvsFLT_JC	CERVERA_SDHB_TARGETS_2	0.000933328	0.00880311	0.477271	-0.412636	-1.67536	107	CTSH|IGFBP7|CFB|PCOLCE2|LEPR|FAT3|C2|FLRT2|CADPS2|FBN2|SH3BGRL|CYB561|SOSTDC1|THBS4|IL1RAP|MATN2|SERPINE2|GPC4|DDC|PRRX1|SUSD4|F5|KIRREL1|APOA1|WLS|ELOVL6|AGTR1
c2.all.v7.4.symbols	238_GCvsFLT_JC	CHANDRAN_METASTASIS_DN	0.00897053	0.0563659	0.38073	-0.295458	-1.37764	300	GPX7|NAGLU|MAGED2|NECAB3|ARMCX1|WNT5B|LSAMP|PCOLCE2|SMIM1|IGFBP2|OGN|PYROXD2|NDNF|PODN|ROBO2|EFEMP2|SMOC2|BMP4|SLC15A2|PI15|MX1|DDR2|RORB|DNAJC10|MAN2B2|RASSF4|PTN|THBS4|RAMP2|RARRES1|HEXA|SLC22A17|PDGFC|SFRP1|SCN7A|RBFOX3|MRGPRF|RNF10|PRRX1|RAB23|RWDD2B|ALDH7A1|ZNF483|TMEM150C|PNRC2|GLIS2|SFT2D3|ITGA4|LRMDA|TWIST2|TSHZ3|KLK3|FMOD|BCAS1|AMD1|GLI3|SELENOM|SRRD|ECRG4|ANTXR2|TM9SF1|ARL5A|PIGT|WFDC2|…
c2.all.v7.4.symbols	238_GCvsFLT_JC	CHANDRAN_METASTASIS_TOP50_DN	0.307368	0.564541	0.110565	0.30404	1.08806	43	PBXIP1|ANXA11|G3BP1|IER2|ZDHHC4|EFHD2|RPS27L|TOMM20|AGGF1|CIRBP|PHB2|NOP53|NT5DC1|KCTD3|C12orf57|SYTL1|CHMP4B|STAT6
c2.all.v7.4.symbols	238_GCvsFLT_JC	CHANDRAN_METASTASIS_TOP50_UP	0.121704	0.327872	0.181383	0.382764	1.29725	35	GRINA|CBX4|G3BP1|SOD1|AR|EIF1AX|IRF2BP2|CELF1
c2.all.v7.4.symbols	238_GCvsFLT_JC	CHANDRAN_METASTASIS_UP	0.804196	0.911981	0.0629395	0.192036	0.878727	182	HSPA1A|PDLIM5|SPP1|CBX4|G3BP1|THBS2|VEGFA|ESR2|HOXC6|RAB12|SECISBP2|CAMSAP1|ATG4D|SULT1A2|AR|EIF1AX|HS6ST1|DUSP8|RAB6B|S100A8|ZBTB7A|NFATC1|PRKAB2|CELF1|GRAMD4|TM2D1|DNAJC3|CLDN5|FOLH1|NUB1|FGFR1OP2|CSNK1G2|LRCH3|AGO2
c2.all.v7.4.symbols	238_GCvsFLT_JC	CHANGOLKAR_H2AFY_TARGETS_DN	0.536017	0.750012	0.0785029	0.273532	0.958157	40	YBX3|GTPBP4|SECISBP2|AR|UTP4
c2.all.v7.4.symbols	238_GCvsFLT_JC	CHANGOLKAR_H2AFY_TARGETS_UP	0.479079	0.706278	0.0838361	0.27212	0.990688	48	ITPK1|ABHD1|CA1|ILVBL|RHOU|TMEM70|ATP11A|NIBAN2|MAPK1IP1L|CCM2L|SLC6A8|SLC25A39|SDR39U1|ZC3H12C|CCT8
c2.all.v7.4.symbols	238_GCvsFLT_JC	CHANG_IMMORTALIZED_BY_HPV31_DN	0.698745	0.853128	0.0645031	0.241085	0.871806	47	LCN2|CD24|UBE3B|PRSS1|AR|ACVR2B|KLK6|CDKN1A|IFITM1|GPA33|MVD|SULT2B1|THRB
c2.all.v7.4.symbols	238_GCvsFLT_JC	CHANG_IMMORTALIZED_BY_HPV31_UP	0.110251	0.308633	0.186433	-0.345079	-1.27791	63	CTSH|EDIL3|TMEM119|MS4A6A|SUFU|NAALADL1|LGALS1|UCHL1|SHCBP1|LTBP1|CD86|SLC2A2|ASAP1|FMOD|MANEA|SIRT3
c2.all.v7.4.symbols	238_GCvsFLT_JC	CHARAFE_BREAST_CANCER_BASAL_VS_MESENCHYMAL_DN	0.000895935	0.00848709	0.477271	-0.517574	-1.84059	51	LOXL2|COL6A2|BCAT1|ADAMTS12|MMP16|SHOX2|CCDC74A|FAM171A1|EDIL3|CIBAR1|MAP1B|DPY19L1|ARHGEF40
c2.all.v7.4.symbols	238_GCvsFLT_JC	CHARAFE_BREAST_CANCER_BASAL_VS_MESENCHYMAL_UP	6.06035e-06	0.000108465	0.610527	0.458278	1.96493	116	LCN2|USF1|RTKN|KIAA0040|TMEM134|BLNK|PPP1R14C|KRT15|KRT5|PRRG4|DMAC1|EPB41L4A|KCNK1|TACSTD2|OSER1|APRT|DRAM2|PROM2|KRT16|S100A8|KLK6|PPL|SETD6|TC2N|FGFBP1|LAD1|TMEM87A|PDZK1IP1|RNF39|PRR15L|MARVELD2|SCNN1A|MPZL3|SUSD6|ELMO3|SYTL1|CDH1|KIAA1522|SPINT2|RNF144B|HOOK2|F11R|RBL2|ACSL1|TRIM29|C1orf116
c2.all.v7.4.symbols	238_GCvsFLT_JC	CHAUHAN_RESPONSE_TO_METHOXYESTRADIOL_DN	0.955963	0.984365	0.0438002	-0.182752	-0.726679	98	VIM|DDOST|MARCKS|ARL6IP1|CD48|LGALS1|CD74|CYFIP2|MKI67|NPC2|CTDNEP1|NUCB1|ARHGDIB|PABPC1|MDH1|UBE2S|AP3S1|SEC61G|HCLS1|NRDC|GNAS|UBC|YWHAB|H2AZ1
c2.all.v7.4.symbols	238_GCvsFLT_JC	CHAUHAN_RESPONSE_TO_METHOXYESTRADIOL_UP	0.260504	0.516397	0.121543	0.31806	1.14286	46	UBE2G2|HDGF|PSMD1|TIMM44|PTTG1|ATF4|CIRBP|UBE2M|HSPA8|PRODH|CRYBB1|AHSA1|ITGB5|MYC|HSP90AA1
c2.all.v7.4.symbols	238_GCvsFLT_JC	CHEBOTAEV_GR_TARGETS_DN	0.000111052	0.00138166	0.538434	-0.436453	-1.79915	121	COL1A2|CLEC11A|NRCAM|FKBP14|FKBP10|ARSI|MME|CFB|IGFBP5|RSPO3|EFEMP2|C2|FLRT2|SMARCA1|GFRA2|IGDCC4|ELAVL2|USP18|CA8|DPY19L1|NPTX1|MINAR2|PLAT|GPM6B|SORCS3
c2.all.v7.4.symbols	238_GCvsFLT_JC	CHEBOTAEV_GR_TARGETS_UP	0.5	0.725174	0.0741759	-0.253311	-0.974692	77	P4HA2|LY6H|PDGFRA|ABCG2|SULF2|HPGD|GNMT|PARVA|IFIT2
c2.all.v7.4.symbols	238_GCvsFLT_JC	CHEMELLO_SOLEUS_VS_EDL_MYOFIBERS_UP	0.0287474	0.132865	0.352488	0.560897	1.63646	20	HSPB1|CRYAB|TPM2|XIRP1|SMTNL1|CSRP3|CAVIN4|CASQ2|ANKRD2|SMPX|MYOT
c2.all.v7.4.symbols	238_GCvsFLT_JC	CHEMNITZ_RESPONSE_TO_PROSTAGLANDIN_E2_UP	0.00198621	0.0160626	0.431708	-0.379144	-1.59034	134	FAM171B|NECAB3|PRC1|IQGAP3|PIMREG|CENPF|CDKN3|OLFML2A|TTK|ASPM|BRIP1|MTHFD2|PRR11|FEZ1|SMC4|KNL1|NCAPH|CENPE|NUSAP1|BARD1|STAMBPL1|SPAG5|CENPU|KPTN|TPX2|MKI67|SKA3|SLC7A1|KIF20A|BIRC5|NCAPG|RFTN1|CCNB1|CKS2|ANK2|AURKA|TOP2A|MCM4|LMNB1|UHRF1|SPDL1|DLGAP5|ASF1B|RRM2|CCNB2|TK1|CHAF1A|PCGF1|DIPK1A|SLC35G2|TRIM28|GTSE1|RAPGEF4|PCLAF|SAE1|UBE2S
c2.all.v7.4.symbols	238_GCvsFLT_JC	CHENG_IMPRINTED_BY_ESTRADIOL	0.799564	0.909318	0.0599892	0.203759	0.861314	103	POLR2F|YBX1|PITX1|DDX56|LPIN1|CTNNA2|KARS1|RALBP1|IRAK2|UBAC2|CLUH|GPR50|DDX50|DLL4|PAPSS2|FEM1A|PRX|ZNF467
c2.all.v7.4.symbols	238_GCvsFLT_JC	CHENG_RESPONSE_TO_NICKEL_ACETATE	0.661157	0.832313	0.0665892	0.253657	0.885429	38	FCMR|ATP1B1|ST13|POLR2C|ERI3|URGCP|RABGGTB|JUN|TLK2|PSMD5|CEBPD|PNPLA2|HSP90AA1
c2.all.v7.4.symbols	238_GCvsFLT_JC	CHEN_ETV5_TARGETS_SERTOLI	5.96383e-05	0.000808821	0.557332	-0.695466	-2.15206	25	ARSB|FCGR2B|FCGR2A|CCL7|CCL23|MS4A6A|ELAVL2|C1QB|CLEC7A|CXCL6|PLEK|CD53
c2.all.v7.4.symbols	238_GCvsFLT_JC	CHEN_ETV5_TARGETS_TESTIS	0.0871287	0.267575	0.213928	-0.483911	-1.42808	20	DMC1|MKI67|RAD51|MAD2L1|HAUS6|CRABP1|RBL1|DCK|CDK2|DAZL|MCM2
c2.all.v7.4.symbols	238_GCvsFLT_JC	CHEN_HOXA5_TARGETS_9HR_DN	0.155009	0.380938	0.153159	-0.360954	-1.24647	42	WNT5B|GM2A|CKAP4|SERPINH1|MARCKS|GLG1|SV2A|PRR16|KDELR1|SKP2
c2.all.v7.4.symbols	238_GCvsFLT_JC	CHEN_HOXA5_TARGETS_9HR_UP	0.443439	0.680039	0.0925529	0.212725	0.993255	199	KLF10|C2orf42|STC2|STRN3|VEGFA|CEBPB|MAFF|CEBPG|GABARAPL1|IFRD1|CREM|CNOT4|F3|CRY1|DUSP8|IER2|DPP8|ETS2|NFKBIA|PYROXD1|RCAN1|RABGGTB|JUN|NFIL3|RIC8B|SNX16|TLK2|RYBP|MTHFD2L|PRKRIP1|JMJD1C|UIMC1|ATF3|ZNF112|THSD1|RIPK2|SOX30|KHDC4|PIBF1|PRPF3|PGS1|BACH1|ZNF280D|FOXO3|NOC3L|EDRF1|WAC|RELB|RLF|KLF6|DUSP5|PMAIP1|CAB39|CHD9|JUNB|PRPF38B|TSC22D2|ARIH1|DNAJC2|TUFT1|KLF5|SEC24A|MARCHF7|PTBP2|TNFRSF9
c2.all.v7.4.symbols	238_GCvsFLT_JC	CHEN_LIVER_METABOLISM_QTL_CIS	0.578947	0.781293	0.0667426	-0.238984	-0.934139	86	SPTA1|FCGR2B|SLAMF6|COPA|DDR2|CD48|RGS18|FCER1G|SNED1|DBI|ADAMTS4|RGS5|MARCO|TSTD1|CEP170|TLR5|ODR4|KMO|NAV1|UAP1|PIGN|HSD17B7|CENPL
c2.all.v7.4.symbols	238_GCvsFLT_JC	CHEN_LUNG_CANCER_SURVIVAL	0.150905	0.373797	0.160801	0.394045	1.25995	27	GSTP1|PGK1|PKM|KRT7|KRT19|GFAP|HSPA5|ANXA8
c2.all.v7.4.symbols	238_GCvsFLT_JC	CHEN_LVAD_SUPPORT_OF_FAILING_HEART_DN	0.367704	0.616696	0.0946646	-0.312422	-1.05204	37	IDH1|MARCKS|C6|APLNR|F5|ATP1A3|GPR22|B3GALT2|HEY2|PTGIS|PLAU|CTSB|B3GALNT1|CACNB2
c2.all.v7.4.symbols	238_GCvsFLT_JC	CHEN_LVAD_SUPPORT_OF_FAILING_HEART_UP	0.0355125	0.154619	0.321776	0.342157	1.41947	94	SERPINE1|MYOM1|IRS2|FLNC|HYAL2|TXNIP|DIXDC1|TIMP3|XK|CEBPB|RNF115|FSTL3|FKBP5|KCNK1|ZFAND5|INSR|PDK4|CHST3|KLF9|PIK3R1|NFKBIA|JUN|NFIL3|ANKRD2|CDKN1A|RRAS2|ZBTB16|ATF3|MYOT|CDC42EP4|DEPP1|DNAJB5|TIMP4|AOPEP|CEBPD|RGCC|DOCK9|SLC38A2|CDC37L1|FOXO3|ACTA1|PLPP1
c2.all.v7.4.symbols	238_GCvsFLT_JC	CHEN_NEUROBLASTOMA_COPY_NUMBER_GAINS	0.377863	0.627424	0.0919686	-0.30253	-1.06424	47	LYVE1|FBN1|RNF144A|WWOX|GALK2
c2.all.v7.4.symbols	238_GCvsFLT_JC	CHEN_PDGF_TARGETS	0.0473693	0.19013	0.321776	0.536044	1.52416	18	ZFAND5|JADE1|KLF9|SCHIP1|LMNA|UCK2|ARID5B|MYO1E|CSRNP1|GPD2
c2.all.v7.4.symbols	238_GCvsFLT_JC	CHEOK_RESPONSE_TO_HD_MTX_DN	0.623742	0.810947	0.0681513	-0.297558	-0.889473	22	ARF4|SEC22B|NRXN2
c2.all.v7.4.symbols	238_GCvsFLT_JC	CHEOK_RESPONSE_TO_HD_MTX_UP	0.899796	0.959295	0.0515309	-0.238672	-0.670126	17	OLFM4|S100A4|TYROBP|IGHA1
c2.all.v7.4.symbols	238_GCvsFLT_JC	CHEOK_RESPONSE_TO_MERCAPTOPURINE_AND_HD_MTX_DN	0.672619	0.839716	0.0637845	-0.27549	-0.852481	25	CENPC|FCER2|SERPINE2|TGDS|YTHDC2|SART1
c2.all.v7.4.symbols	238_GCvsFLT_JC	CHEOK_RESPONSE_TO_MERCAPTOPURINE_AND_LD_MTX_DN	0.095723	0.283213	0.206588	-0.502427	-1.43773	18	GDF10|ELANE|MAN2B2|MRE11
c2.all.v7.4.symbols	238_GCvsFLT_JC	CHEOK_RESPONSE_TO_MERCAPTOPURINE_DN	0.661224	0.832313	0.0659816	-0.291415	-0.848824	19	SERPING1|NFASC|RNASE6|TK1|CIR1|HAT1
c2.all.v7.4.symbols	238_GCvsFLT_JC	CHESLER_BRAIN_HIGHEST_EXPRESSION	0.154472	0.37983	0.159647	0.364341	1.25141	36	CSRP1|HINT1|SYT1|RABAC1|ATP11A|PPP1CB|ATP6V0B|PRKCE|ZRANB2|KIF5A|UQCRB|PSMB5|ATP13A3|MATR3|MARCHF7|A4GALT|DYNLL2
c2.all.v7.4.symbols	238_GCvsFLT_JC	CHESLER_BRAIN_HIGHEST_GENETIC_VARIANCE	0.381139	0.631185	0.0931455	-0.312924	-1.04687	35	COL4A1|MAP1B|ALDH7A1|PAM|C4orf3|ALAD|GNB1|TULP3|HJURP|PSTK|MTIF2|IGHM|C5orf34
c2.all.v7.4.symbols	238_GCvsFLT_JC	CHESLER_BRAIN_QTL_CIS	0.166352	0.398714	0.147331	-0.317778	-1.19523	70	MYO7A|SPOCK1|SLC15A2|CCND1|RGS16|NPHP1|ALDH7A1|MAPRE1|ALDH9A1|KRT12|CCND2|TPBG|PAM|C4orf3|SSPN|ALAD|SPG21|GNB1|TUBGCP4|TULP3|HJURP|ABHD14A|MTIF2|IGHM
c2.all.v7.4.symbols	238_GCvsFLT_JC	CHIANG_LIVER_CANCER_SUBCLASS_CTNNB1_DN	6.54014e-08	2.11561e-06	0.704976	-0.485507	-2.0813	162	COL3A1|COL5A1|LUM|COL1A2|C7|COL1A1|CTHRC1|COL6A3|CCDC80|BGN|SRPX|ASPN|TIMP1|VCAN|PLTP|GDA|NCALD|TIMP2|KCNT2|SLC17A9|SLC2A9|MCUB|TPST1|HPGD|GPR88|ACP5|EFEMP1|ADAMTS1|ISLR|CYFIP2|EVI2A|AEBP1|SERPINE2
c2.all.v7.4.symbols	238_GCvsFLT_JC	CHIANG_LIVER_CANCER_SUBCLASS_CTNNB1_UP	0.322506	0.581496	0.113787	0.233363	1.05233	163	ANKFN1|SLC5A6|TMEM100|FGF13|AOX1|IRX3|FITM2|TRIB2|ESRRG|FRMD3|CRLS1|BOK|CTNNA2|UBXN10|REG1A|AR|KCNK1|SPRYD7|PDK4|DNAJC12|CAP2|VLDLR|SLC4A4|IRS1|RHBG|C1orf53|FAM169A|HSDL2|SMPX|BIK|ACTN2|CPPED1|SEC14L2|SALL1
c2.all.v7.4.symbols	238_GCvsFLT_JC	CHIANG_LIVER_CANCER_SUBCLASS_INTERFERON_DN	0.813688	0.916055	0.052805	-0.224607	-0.792956	49	MME|SLC13A3|CKB|DNM1|TRPM7|TMEM150C|GABPB2|VWCE|ZNRF3|NR2F1|PHYHIPL|LGR5|ESM1|MOGAT1|CCDC170|FADS1|PXYLP1|GRB10
c2.all.v7.4.symbols	238_GCvsFLT_JC	CHIANG_LIVER_CANCER_SUBCLASS_INTERFERON_UP	0.0444687	0.181676	0.321776	-0.530711	-1.58643	22	KCNT2|FCGR2B|HPGD|TDO2|EVI2A|ALOX5AP|STAT1|KMO|NNMT
c2.all.v7.4.symbols	238_GCvsFLT_JC	CHIANG_LIVER_CANCER_SUBCLASS_POLYSOMY7_DN	0.0753968	0.24462	0.231127	-0.452946	-1.40161	25	RCN1|FAM171A1|SLC16A7|STOX2|ASAP1
c2.all.v7.4.symbols	238_GCvsFLT_JC	CHIANG_LIVER_CANCER_SUBCLASS_POLYSOMY7_UP	0.626327	0.812346	0.0706196	0.232512	0.916127	71	CDHR3|MAP1LC3A|CLDN15|GCK|ADSS1|CLDN3|HAAO|POLD2|SHC4|RHOU|ADCY1|SLC25A47|FOLH1|ABCB4|GCGR|ZSCAN21|LAMB3|CIDEB|ICA1|COBL
c2.all.v7.4.symbols	238_GCvsFLT_JC	CHIANG_LIVER_CANCER_SUBCLASS_PROLIFERATION_DN	0.83659	0.92609	0.0484088	-0.195595	-0.836798	156	ECM2|ALDH1L1|GYS2|TST|SERPING1|SYTL4|SERPINA10|POR|BTD|SULT2A1|CES2|C6|OASL|ABAT|COL18A1|CYP4F3|SLC46A3|SLC2A2|ABCB11|BHMT
c2.all.v7.4.symbols	238_GCvsFLT_JC	CHIANG_LIVER_CANCER_SUBCLASS_PROLIFERATION_UP	4.19794e-09	2.13168e-07	0.761461	-0.489044	-2.11891	172	BCAT1|TMED3|ANLN|PRC1|CKAP4|MCUB|CDC7|FOXM1|KIF4A|ECT2|CENPF|CDKN3|DEPDC1B|MARCKS|TTK|ASPM|NDC80|RMI2|P3H4|CKAP2L|PRR11|KIF23|SMC4|OIP5|RACGAP1|NEK2|CENPE|FANCI|NUSAP1|BARD1|AURKB|EZH2|SKA1|ETV4|CCNA2|TPX2|MKI67|LAMB1|RAD51AP1|SHCBP1|WASF1|CDC20|KIF11|FAM118A|GLIS2|CEP55|KIF20A|BIRC5|CCNB1|NUF2|CMTM3|PBK|BACE2|ORC6|AURKA|DBN1|TOP2A|LMNB1|E2F8|KIF14|KIF18B|DEPDC1|MAD2L1|DLGAP5|LHFPL2|SASS6|CCNB2|F…
c2.all.v7.4.symbols	238_GCvsFLT_JC	CHIANG_LIVER_CANCER_SUBCLASS_UNANNOTATED_DN	0.821869	0.918634	0.0488971	-0.193581	-0.848611	185	PRDX4|MAGED1|FKBP11|STT3A|ECT2|CDKN3|COPA|OSTC|C1GALT1C1|C1orf112|UBE2T|SEC11A|FCER1G|TPX2|RAD51AP1|DBI|MAPRE1|TPRKB|PBK|PGD|RHOA|MAD2L1|CCNB2|FEN1|CDK4|TYROBP|CDK1|RCN2|RPA3|CENPH
c2.all.v7.4.symbols	238_GCvsFLT_JC	CHIANG_LIVER_CANCER_SUBCLASS_UNANNOTATED_UP	0.954802	0.984226	0.0450443	-0.193369	-0.733916	74	LEPR|ABCA9|PCSK6|HGFAC|BACH2|TMEM178A|ID2|GLS2|GSAP|PALM3|TNFSF14|BHMT|SIK3|LRP6|NCOA2|CP|PLG
c2.all.v7.4.symbols	238_GCvsFLT_JC	CHIARADONNA_NEOPLASTIC_TRANSFORMATION_CDC25_DN	0.0953437	0.282473	0.216543	0.270395	1.20603	147	EIF4EBP1|RETREG1|SLC29A1|CARD19|CSRP1|VAMP5|PHLDA3|TMBIM1|ACYP2|ANXA11|TIMP3|CD151|TM2D2|QKI|NRBP2|TUBA8|POLD4|TOB1|RFLNB|CYB5R1|MSLN|AQP1|WWP2|SLC35E4|ITGB4|SEMA3F|CSNK2A1|NFE2L1|EBF3|RNPEPL1|MGST3|GPC1|MEA1|ANXA8L1|PAPSS2|ADM|ATP6V0B|NMT1|TEAD4|CLIC4|ENO3|BAIAP2
c2.all.v7.4.symbols	238_GCvsFLT_JC	CHIARADONNA_NEOPLASTIC_TRANSFORMATION_CDC25_UP	0.0418862	0.173875	0.321776	-0.327156	-1.34194	115	VCAN|MAGED1|NID1|IGSF10|THY1|C3|CAPN6|APBB1IP|SMOC2|HMGA2|HAS2|TPST1|SRRT|CSF1|GPC4|TWIST1|EVL|CXCL6|PHLDB2|LXN|NCAM1|PLA2R1|CCNB2|DPEP1|LAMA4|IMPACT|CRABP1|TNC|SRSF6|OSMR|LPAR1
c2.all.v7.4.symbols	238_GCvsFLT_JC	CHIARADONNA_NEOPLASTIC_TRANSFORMATION_KRAS_CDC25_DN	0.00138303	0.0119362	0.45506	-0.493918	-1.75916	52	CCDC80|CRTAP|MAGED1|NID1|IGSF10|LY6H|LOX|C3|ADAM23|NSG1|RNASE4|CXCL6|PROS1|LXN|DPEP1|LAMA4|TNC|FAS|OSMR
c2.all.v7.4.symbols	238_GCvsFLT_JC	CHIARADONNA_NEOPLASTIC_TRANSFORMATION_KRAS_CDC25_UP	0.596226	0.792609	0.0672065	-0.256132	-0.928923	55	SELENOF|HMGA2|CASP3|CCND1|RGS16|EVI2A|ITGB7|RAD51|NUPR1|CRABP1|SERPINA1|PCLAF|GGCT
c2.all.v7.4.symbols	238_GCvsFLT_JC	CHIARADONNA_NEOPLASTIC_TRANSFORMATION_KRAS_DN	3.46161e-06	6.72909e-05	0.627257	-0.465002	-1.95388	136	COL5A1|COL1A2|COL5A2|COL1A1|PCOLCE|NDRG4|KAZALD1|COPZ2|FKBP10|CCDC80|FSTL1|CRTAP|PLTP|FBN1|LY6H|COL4A5|MFAP5|COL4A2|LAMB2|CES2|ELN|ALDH1A1|RECK|CALML4|ASAH1|SEC14L1|RNASE4
c2.all.v7.4.symbols	238_GCvsFLT_JC	CHIARADONNA_NEOPLASTIC_TRANSFORMATION_KRAS_UP	0.000834314	0.0081305	0.477271	-0.407503	-1.67982	121	LUM|TIMP1|CDC7|APBB1IP|HMGA2|HAS2|CCND1|RGS16|PRKCB|NCAPH|EVI2A|ITGB7|ETV4|HAUS3|CENPA|RAD51|ERGIC3|POLA1|EVL|AURKA|SMC2|TOP2A|UHRF1|E2F8|NCAM1|RRM2|TPBG|CRABP1|DNMT1|RBL1|DHX9|PLK4|FIGNL1|PCLAF|FAM3C|CTSB|SLBP|TOPBP1|RASA1|CKS1B|MYO1B|RRM1|SPCS3|PCNA|VCAM1|HMGB3|SYCP3|IL1RL1|MYEF2|HNRNPD|MAPK6|APCDD1
c2.all.v7.4.symbols	238_GCvsFLT_JC	CHIARETTI_ACUTE_LYMPHOBLASTIC_LEUKEMIA_ZAP70	0.753876	0.888055	0.0572461	-0.227385	-0.84468	64	VCAN|IL27RA|IFT20|PBX3|AGPS|MYBL1|TRIP6|STK39|KMT2B|FGR|CTSW
c2.all.v7.4.symbols	238_GCvsFLT_JC	CHIARETTI_T_ALL_REFRACTORY_TO_THERAPY	0.0992063	0.288246	0.199915	-0.437808	-1.35476	25	MME|NID2|MX1|PCDH9|FYB1|ICOS|CR2|FHL1
c2.all.v7.4.symbols	238_GCvsFLT_JC	CHIARETTI_T_ALL_RELAPSE_PROGNOSIS	0.0566477	0.208381	0.321776	-0.543831	-1.55621	18	CDC7|CENPF|TTK|NDC80|RCBTB2|MELK|HNRNPH1
c2.all.v7.4.symbols	238_GCvsFLT_JC	CHIBA_RESPONSE_TO_TSA	0.395789	0.643417	0.0949752	0.28992	1.03753	43	SQSTM1|TGM2|PKM|HADHB|BSG|PNRC1|SDC4|CDKN1A|JMJD1C|IFITM3|OPTN
c2.all.v7.4.symbols	238_GCvsFLT_JC	CHIBA_RESPONSE_TO_TSA_DN	0.246939	0.499945	0.123257	-0.406553	-1.18419	19	BRCA2|LAMB1|HNRNPH1|ITGAV|MAPK6|ADAM9|PTK2|BIRC3|GRB10
c2.all.v7.4.symbols	238_GCvsFLT_JC	CHIBA_RESPONSE_TO_TSA_UP	0.0444727	0.181676	0.321776	-0.425681	-1.49955	48	LUM|COL1A2|CDKN2C|TIMP2|IGFBP2|BMP4|MMP19|FBN2|VEGFC|MMP13|TRIP6|PDGFRB|EFNB3|ARHGDIB
c2.all.v7.4.symbols	238_GCvsFLT_JC	CHICAS_RB1_TARGETS_GROWING	6.3474e-18	1.63053e-15	1.09593	-0.550904	-2.47542	231	COL3A1|ALDH1L2|LUM|PCOLCE|NREP|LRRC17|CCDC80|OLFML3|BGN|POSTN|LSAMP|PDGFD|ADAMTS2|DCN|TRAM2|NIBAN1|SLIT2|IQGAP3|CDC7|GPC6|PCK2|FOXM1|KIF4A|GAS2L3|CENPF|HAS2|CDKN3|BAALC|MARCKS|TTK|ASPM|CDC25B|SMC4|KNL1|PTN|PHGDH|ADAMTS6|C1R|ITGB3BP|RARRES1|C1QTNF2|DPYSL3|CASP6|NEK2|NUSAP1|EZH2|MATN2|CCNA2|TPX2|RAD51AP1|CENPA|HMMR|GPM6B|SPIN4|CDC20|NFXL1|KIF20A|FBLN1|CCNB1|NCAPG2|SCUBE3|CDCA8|SMC2|GINS2|TMEM106C|T…
c2.all.v7.4.symbols	238_GCvsFLT_JC	CHICAS_RB1_TARGETS_LOW_SERUM	0.219239	0.465805	0.138805	0.285382	1.14202	83	EIF4EBP1|ATP5MC2|PITX1|ATP5ME|UQCC2|SYT1|COX7C|NDUFB4|NDUFB1|TMEM258|ZNF827|TMEM171|RAB27A|RPS28|RPS21|MTHFD2L|GDF5|UQCR11|RIF1|ROMO1|NDUFA3|TOMM7|ATP5MF|RPL36A|NDUFB2|EGFR|POLR2L|RNASEH2A|ZYX|ATP5MG
c2.all.v7.4.symbols	238_GCvsFLT_JC	CHIN_BREAST_CANCER_COPY_NUMBER_UP	0.40396	0.648044	0.0902635	-0.328213	-1.02692	27	EXT1|CCND1|AURKA|TOP2A
c2.all.v7.4.symbols	238_GCvsFLT_JC	CHNG_MULTIPLE_MYELOMA_HYPERPLOID_DN	0.644841	0.823615	0.0658312	0.270084	0.883216	29	UBE2D1|VPS4A|GABARAPL1|PACSIN2|GABARAPL2|ADAM28|EIF2B1|EIF1|YME1L1|PEX19|CACYBP
c2.all.v7.4.symbols	238_GCvsFLT_JC	CHNG_MULTIPLE_MYELOMA_HYPERPLOID_UP	0.00525127	0.0369876	0.407018	0.474514	1.69801	44	RPS15|DHPS|EIF3J|RPL27A|RPL24|RPS19|EIF3G|RPLP1|RPS13|SNRNP70|UBA52|IMP3|RPL28|RPS23|RPL35|RPL37|EEF2|EIF3K|RPS14|QARS1|RPL4|RPL32|RPS9|RPL15|RPS3|RPL18
c2.all.v7.4.symbols	238_GCvsFLT_JC	CHOI_ATL_CHRONIC_VS_ACUTE_DN	0.732106	0.875201	0.0611693	-0.288549	-0.810169	17	MAT2B|LBH|MDH1|CGGBP1|UBE2E1
c2.all.v7.4.symbols	238_GCvsFLT_JC	CHOI_ATL_STAGE_PREDICTOR	0.691871	0.851036	0.0601186	-0.251648	-0.866932	41	NREP|SEC11A|PPP2R2A|CD52|MTRF1L|UBE2E1|GMFB|DUT|RBBP4|GORASP2
c2.all.v7.4.symbols	238_GCvsFLT_JC	CHOW_RASSF1_TARGETS_DN	0.258517	0.513596	0.118815	-0.358111	-1.14363	30	PYCR1|PPIB|ARL1|LRPAP1|CILK1|BCL3|EBAG9|P4HB|CREG1|LY6E|HSPA13
c2.all.v7.4.symbols	238_GCvsFLT_JC	CHOW_RASSF1_TARGETS_UP	0.683992	0.846173	0.0652353	-0.282184	-0.842635	23	PEX1|RRM2|ALCAM|FKBP15|INSIG1|SMC1A|PCLAF|PARP2
c2.all.v7.4.symbols	238_GCvsFLT_JC	CHO_NR4A1_TARGETS	0.356137	0.610376	0.09855	0.330314	1.05617	27	NOS1|HERPUD1|TNNT2|ATF4|PDCD1|ATF3|PPP1R15A|RIPPLY3
c2.all.v7.4.symbols	238_GCvsFLT_JC	CHUANG_OXIDATIVE_STRESS_RESPONSE_UP	0.425781	0.667041	0.08654	0.32492	1.00933	24	HSPA1B|GDF15|PSMD3|PSMD12|JUN|NQO1|UTP25|EPS8L2|ZBTB4|DDIT3|PPP2CB
c2.all.v7.4.symbols	238_GCvsFLT_JC	CHUNG_BLISTER_CYTOTOXICITY_DN	0.879079	0.94695	0.0496901	-0.219573	-0.763226	45	RGS18|HACD4|PRKCB|SNAP23|FKBP1A|P2RX1|ADD3|RIPOR2|CFP|IRAK3|STXBP5|RAP1GAP2|SLC40A1|GRB10|PDK3
c2.all.v7.4.symbols	238_GCvsFLT_JC	CHUNG_BLISTER_CYTOTOXICITY_UP	0.735135	0.87738	0.0550211	-0.210535	-0.87727	127	MYO7A|PCK2|SERPING1|ACP5|PDE4A|C1QB|SLC35B2|RACGAP1|CD81|GGA2|CISD2|ZWILCH|CD86|CKS2|WDR54|SYT11|TBL2|ZNF410|BORA|CPSF3|C1QC|EHD4|CTSC|SLAMF8|USP11|MCM5|NTAN1|PGAP1|CTSB|N4BP2|CYB5A|CRIP1|RTL6|CNDP2|TMED9|GZMB|AKR1A1|SNX9|CHID1|PHYH|TIGIT|GCHFR|SKA2
c2.all.v7.4.symbols	238_GCvsFLT_JC	CHYLA_CBFA2T3_TARGETS_DN	0.301724	0.558081	0.0992333	-0.237358	-1.06885	230	COL5A1|SLC38A5|GAL|P4HA2|PC|SMIM1|CCDC74B|MMP14|ALAS2|CHST10|RGS7BP|CES2|PDE4A|RETNLB|MXD3|SLC12A4|HEBP1|NIPA1|ALDH1A1|PGAP6|RAB3IL1|OASL|SHISA9|ARHGEF25|EVI5|GPC4|CAMP|GLS2|KCNAB1|KIAA0895|LY6K|C3orf80|KLK1
c2.all.v7.4.symbols	238_GCvsFLT_JC	CLASPER_LYMPHATIC_VESSELS_DURING_METASTASIS_DN	2.08977e-11	1.94171e-09	0.863415	-0.802343	-2.68419	35	COL3A1|COL5A1|COL1A2|COL5A2|PCOLCE|COL6A2|COL6A1|COL6A3|BGN|TIMP1|VCAN|SDC2|PCOLCE2|FBN1|LAMA2|CDH11|LOX|EMILIN2
c2.all.v7.4.symbols	238_GCvsFLT_JC	CLASPER_LYMPHATIC_VESSELS_DURING_METASTASIS_UP	0.780684	0.901481	0.0573667	0.271435	0.79193	20	AJUBA|PIM1|ADM|HOXB5|F11R|THBS1|ESAM|SPRY1|PDGFB
c2.all.v7.4.symbols	238_GCvsFLT_JC	CLIMENT_BREAST_CANCER_COPY_NUMBER_UP	0.313929	0.572413	0.108394	-0.375946	-1.12262	23	EXT1|CCND1|EBAG9|SLA|JAG1|MTSS1|KCNQ3
c2.all.v7.4.symbols	238_GCvsFLT_JC	COATES_MACROPHAGE_M1_VS_M2_DN	0.0979955	0.286562	0.213928	0.320541	1.27227	78	HSPA1A|HSPA1B|BNIP3|SLC2A1|PINK1|EGLN3|CD24|VEGFA|ATG4D|GDF15|HS6ST1|XDH|EFHD2|COL20A1|MFGE8|RRAS2|ANKRD37|CRIPT|PKDCC
c2.all.v7.4.symbols	238_GCvsFLT_JC	COATES_MACROPHAGE_M1_VS_M2_UP	0.0580762	0.210094	0.252961	-0.347139	-1.352	82	NRCAM|RCN1|TM7SF3|ARSB|GDA|ARFGEF3|RCBTB2|ABCA9|COLEC12|FGD2|HMGN3|MARCO|P2RY13|KCNJ10|PIANP|LYPLAL1|GNB4|TIFAB|CAPN5|LCORL|ALAD|TTC3|PIK3AP1|OGFRL1|CNRIP1|AIF1
c2.all.v7.4.symbols	238_GCvsFLT_JC	COLDREN_GEFITINIB_RESISTANCE_DN	0.0349663	0.152545	0.321776	0.280036	1.31516	211	CNKSR1|PRRG2|LMO7|SLC1A1|DDR1|KIAA0040|STARD10|SPINK2|PEG10|BLNK|KRT15|PRRG4|UNC13D|NPNT|KLC3|TACSTD2|TMEM125|KRT19|DOK7|SVIL|MYO1D|EPS8L1|CLDN7|CGN|KLK6|PPL|TC2N|FGFBP1|WFDC3|MYH14|LAD1|KDF1|CST6|MARVELD3|BIK|CLDN9|PRR15L|GCA|PSD4|MST1R|CRYBG2|DST|MPZL3|CCDC115|RNF141|ELMO3|SYTL1|CDH1|ATP2C2|KIAA1522|SH3BGRL2|PRSS22|ACP3|EXPH5|ADAM28|CLDN4|VAMP8|EPS8L2|LAMC2|RNF114|RAB11FIP4|MAPK13|ERP27|C1orf11…
c2.all.v7.4.symbols	238_GCvsFLT_JC	COLDREN_GEFITINIB_RESISTANCE_UP	0.0251155	0.120792	0.352488	-0.378126	-1.47252	84	QPCT|CRTAP|P3H1|IKBIP|SRRT|TUB|MAP1B|WDR62|UCHL1|ALDH1A1|COX15|DZIP1|TRAF5|SLC7A1|RAD50|PARVB|TMEM158|KMT2B|OLFM1|C18orf21|SELENOM|CDK5RAP2
c2.all.v7.4.symbols	238_GCvsFLT_JC	COLIN_PILOCYTIC_ASTROCYTOMA_VS_GLIOBLASTOMA_DN	0.176238	0.411633	0.146416	-0.399791	-1.24656	26	FN1|COL4A3|PRRX1|NPC2|FMOD
c2.all.v7.4.symbols	238_GCvsFLT_JC	COLIN_PILOCYTIC_ASTROCYTOMA_VS_GLIOBLASTOMA_UP	0.51277	0.733013	0.0768737	-0.301067	-0.974988	31	HTRA1|SPOCK1|NLGN2|SERPINE2|RASSF2
c2.all.v7.4.symbols	238_GCvsFLT_JC	COLLER_MYC_TARGETS_UP	0.0902111	0.273198	0.206588	0.450356	1.38843	23	GPI|HDGF|CEBPZ|GRPEL1|IARS1|SLC16A1|NAMPT|C1QBP|AHCY|G0S2|ASS1|AK4|TRAP1|PPIF|FABP5
c2.all.v7.4.symbols	238_GCvsFLT_JC	COLLIS_PRKDC_SUBSTRATES	0.0645037	0.222326	0.287805	0.549004	1.49766	16	SRF|POU2F1|RPA1|SNRNP200|SP1|C1D|MYC|HSP90AA1
c2.all.v7.4.symbols	238_GCvsFLT_JC	CONCANNON_APOPTOSIS_BY_EPOXOMICIN_DN	7.93722e-07	1.85358e-05	0.659444	-0.455929	-1.94617	157	LUM|C7|PCOLCE|NREP|PDGFRL|MFAP4|VCAN|MAP2K6|PDGFRA|CDH11|GM2A|ASCL1|ETV1|MARCKS|KIF23|CHGA|DPY19L1|ESPL1|AURKB|CCNA2|HMGN3|MKI67|TENM4|KIFC1|CENPA|HMMR|PLK1|CDC20|POLD1|DBI|TWIST1|ALDH7A1|BIRC5|STMN1|AURKA|MYOF|SPC25|TOP2A|BCL11A|MAD2L1|DLGAP5|MAB21L1|TMEM158|S100A4|HMGB2|CDK1|RPA3|EMILIN1
c2.all.v7.4.symbols	238_GCvsFLT_JC	CONCANNON_APOPTOSIS_BY_EPOXOMICIN_UP	5.44659e-06	0.000101646	0.610527	0.378943	1.78889	222	HSPB1|SQSTM1|IDE|HSPA1A|ZRSR2|C18orf25|PDLIM3|SERPINE1|F2RL1|SPP1|BCL2L11|RRAD|KIF1B|FLNC|TTC1|DNAJB4|CAMK2G|KLHL21|MEST|ITGA7|CEBPB|JMJD6|TUBA4A|SYNJ2|GSR|MAFF|NSFL1C|PSMD1|CEBPG|WARS1|DNAJB6|GABARAPL1|IFRD1|CREM|GDF15|CYB5R1|ABCG1|TGFBR2|CAP2|ABLIM3|ACADVL|HSPA9|DNAJB2|PSMD12|TSPYL2|STIP1|ICAM2|JUN|DHRS3|PSMA5|TNFSF9|UBR4|ADRM1|CDKN1A|MDM2|SLC16A3|DTNA|POLR3C|PSMD11|ATF3|C11orf80|LMNA|AQP3|SRP1…
c2.all.v7.4.symbols	238_GCvsFLT_JC	CONRAD_STEM_CELL	0.700787	0.853881	0.0614364	-0.254984	-0.840796	33	TEP1|ZNF436|PHC1|PRRX1|GABRB3|ELOVL6|NANOG
c2.all.v7.4.symbols	238_GCvsFLT_JC	CORRE_MULTIPLE_MYELOMA_DN	0.00125887	0.0110613	0.45506	-0.487677	-1.76075	54	OLFML3|MME|LAMA2|COL11A1|SULF2|CADPS2|TMEM119|COLEC12|PRRT2|ACAN|NEK2|SETBP1|BARD1|RBP4|ALDH7A1|FBLN1|LAPTM5|CCN4|CDCA5|SELENBP1|LPAR1|INSIG1|ZADH2|MEOX2
c2.all.v7.4.symbols	238_GCvsFLT_JC	CORRE_MULTIPLE_MYELOMA_UP	0.401674	0.646706	0.0937465	0.262134	1.03051	69	EIF4EBP1|SERPINE1|MARCHF4|CLDN11|COL13A1|MAFF|GATA6|CREM|GDF15
c2.all.v7.4.symbols	238_GCvsFLT_JC	COULOUARN_TEMPORAL_TGFB1_SIGNATURE_DN	0.889503	0.953709	0.0472587	-0.192868	-0.802045	129	SULT1E1|IDH1|HMGA2|HPGD|ALDOB|HCN2|CA8|ALDH1A1|COL18A1|UBE2L6|ENTPD5|SELENOP|LRP1|SH3BP2|CXXC5|STX5|ALCAM|MSMO1|GADD45G|SELENBP1|SNAI1|SLC23A2|GPD1|CDA|IGFBP4|ARHGAP6|JAG1|CYP51A1|STOM|HIPK2|ACVR1|DHCR7|TTC39C|RASSF5|SORBS2|CTNND1
c2.all.v7.4.symbols	238_GCvsFLT_JC	COULOUARN_TEMPORAL_TGFB1_SIGNATURE_UP	0.131111	0.343675	0.183024	0.286308	1.20759	105	SLC29A1|LMO7|SERPINE1|IER3|DDR1|PRUNE1|PDGFA|EMD|PDLIM7|NCS1|MAP3K20|NET1|PIP4K2B|ALS2|SLC20A1|DHX32|IFNGR1|TGFBR1|KCTD3|TGIF1|PMEPA1|SOX9|CLIC4|DUSP4|TEX10|CHMP4C|SLC35D2|SLC6A8|CLDN4|ITGA6|FOXQ1|CPD|HMBS|PALMD|GJA5
c2.all.v7.4.symbols	238_GCvsFLT_JC	COWLING_MYCN_TARGETS	0.0106036	0.0642249	0.38073	-0.47643	-1.63305	40	MMP3|COPZ2|GRIA3|SHOX2|IGFBP5|COL11A1|DSEL|PBX3|SAMD9L|FBLN5|CPXM2|BMPER|TAGLN|CPEB1
c2.all.v7.4.symbols	238_GCvsFLT_JC	CREIGHTON_AKT1_SIGNALING_VIA_MTOR_DN	0.0413825	0.172201	0.321776	0.519032	1.55758	22	GPI|TUBB4B|MIF|RGL2|ATP6V0C|ATP6V1F|ALDOA|MRPS7|ATP6V0B|PPP2R1A|TOM1
c2.all.v7.4.symbols	238_GCvsFLT_JC	CREIGHTON_AKT1_SIGNALING_VIA_MTOR_UP	0.00219992	0.0175954	0.431708	0.528336	1.77383	34	DDR1|BRMS1|ADIPOR1|ARHGEF16|CLDN3|RNF126|AKT1|BSG|CDC34|PMPCA|UBE2M|GPX4|BIK
c2.all.v7.4.symbols	238_GCvsFLT_JC	CREIGHTON_ENDOCRINE_THERAPY_RESISTANCE_4	0.116522	0.318032	0.170932	-0.256717	-1.18358	279	COL5A1|SPARC|NREP|P4HA2|VCAN|TST|IL27RA|COL4A5|FRK|MRC2|PDZK1|PNPLA3|SYTL4|HPGD|PI15|IGSF1|ADAMTS15|PRRT2|STC1|COX15|HMGN3|CCNA1|TSKU|ABAT|RAB31|TMEM167A|KIF20A|EMP3|MYBL1|CCNB1|C12orf75|SKP2|DVL2|SRGAP1|DLC1|BMPER|SLC27A6|FREM2|HAUS6|RHOBTB3|STMN3|OLFM1|TPBG|ADD3|DSCAM|FTO|LYPLAL1|GNB4|XYLT1|SGK3
c2.all.v7.4.symbols	238_GCvsFLT_JC	CROMER_METASTASIS_DN	0.00545573	0.0381203	0.407018	0.40664	1.61597	76	GSTP1|TRIM16|CUL1|TP63|TUBA4A|CEBPZ|PRSS3|VDAC3|FLAD1|PSMD8|ITGB4|SVIL|SDC4|MALL|S100A11|IMPA2|LAD1|UBE2M|MAST4|ALDOA|UBE3C|C11orf80|LMNA|NOP16|COL17A1|PRODH|BAIAP2|FLNB|AFG3L2|DDB2|TNNT3|EIF3K|PLEC|CELSR1|ACTA1|TRIM29|PKP1|JUP
c2.all.v7.4.symbols	238_GCvsFLT_JC	CROMER_METASTASIS_UP	0.125475	0.333303	0.172324	-0.333946	-1.24834	66	MAGED2|PPT1|MAGED1|CDH11|ENPP2|SH3BGRL|GNS|ID2|FCGRT|PPIH|ARHGDIB|EID1|SMC1A|ZFC3H1|MFAP3|DEK|WAS|ATRX|GANAB
c2.all.v7.4.symbols	238_GCvsFLT_JC	CROMER_TUMORIGENESIS_DN	0.281853	0.540559	0.110565	-0.33113	-1.12083	38	CLEC3B|PTN|KRT4|SFRP1|NUCB2|ALDH9A1|PGD|HLA-DQB1|ECM1|ADH7|SELENBP1
c2.all.v7.4.symbols	238_GCvsFLT_JC	CROMER_TUMORIGENESIS_UP	7.05889e-09	3.21106e-07	0.761461	-0.69524	-2.4457	47	FN1|COL3A1|MMP3|LUM|COL1A2|COL5A2|SPARC|BMP1|POSTN|MFAP2|THY1|COL11A1|COL4A2
c2.all.v7.4.symbols	238_GCvsFLT_JC	CROONQUIST_IL6_DEPRIVATION_DN	1.79976e-09	1.00764e-07	0.788187	-0.589316	-2.32829	93	FOXM1|CDKN3|GGH|LIG1|CCNF|SMC4|TRAIP|OIP5|NCAPH|PTPRC|CENPE|FANCI|KIF22|AURKB|SPAG5|CCNA2|TPX2|MKI67|KIFC1|CENPA|HMMR|PLK1|CDC20|POLD1|KIF11|KNTC1|CCNB1|SKP2|CKS2|STMN1|BRCA1|AURKA|SPC25|SMC2|TOP2A|MCM4|KIF14|MAD2L1|RRM2|CCNB2|STIL|HMGB2|TK1|CHAF1A|GALK1|CDK1|KIF2C|PLK4|RFC3|WEE1|PCLAF|MCM3|SEPHS1|KPNA2|MYRF|CKS1B|MCM7|TYMS|MYBL2|DHFR|PCNA|UBE2C|CDC25A|DUT|POLE2|GINS1|BUB1
c2.all.v7.4.symbols	238_GCvsFLT_JC	CROONQUIST_IL6_DEPRIVATION_UP	0.284232	0.542019	0.114751	-0.410559	-1.14087	16	ECM2|FCER2|TBC1D9|NCF2|FCGRT|PDE1A
c2.all.v7.4.symbols	238_GCvsFLT_JC	CROONQUIST_NRAS_SIGNALING_DN	7.86016e-07	1.84545e-05	0.659444	-0.595778	-2.22711	66	FOXM1|CDKN3|NDC80|CDC25C|SMC4|TRAIP|OIP5|NCAPH|KIF22|AURKB|SPAG5|CCNA2|TPX2|MKI67|CENPA|PLK1|CDC20|POLD1|KIF11|CCNB1|STMN1|CHEK2|AURKA|SPC25|SMC2|TOP2A|MCM4|CCNB2|STIL|HMGB2|TK1|CHAF1A|CDK1|BRD8|KIF2C|PLK4|RFC3|WEE1|PCLAF|MCM3|MYRF|CKS1B|MCM7|MYBL2|PCNA|UBE2C|DUT|GINS1
c2.all.v7.4.symbols	238_GCvsFLT_JC	CROONQUIST_NRAS_SIGNALING_UP	0.000297096	0.00326805	0.498493	-0.620398	-2.04573	33	XPNPEP2|CCR2|SDCBP|FCER2|CD48|LY86|SV2B|LGALS1|TBC1D9|NCF2|RP2|CYBB|CD86|RNASE6
c2.all.v7.4.symbols	238_GCvsFLT_JC	CROONQUIST_NRAS_VS_STROMAL_STIMULATION_DN	7.65408e-06	0.000131596	0.593325	-0.502145	-1.9831	92	COL1A2|SPARC|COL6A3|VCAN|POSTN|IGFBP7|DCLK1|COL16A1|FOXM1|CDKN3|ARHGAP11A|INPP5J|CCNF|TRAIP|CD81|CENPE|AURKB|EZH2|CCNA2|TPX2|MKI67|TROAP|LAMB1|RAD51AP1|CENPA|CDC20|CCNB1|STMN1|AURKA|DLGAP5|CCNB2|LAMA4|TK1|NUPR1|CDK1|KIF2C
c2.all.v7.4.symbols	238_GCvsFLT_JC	CROONQUIST_NRAS_VS_STROMAL_STIMULATION_UP	0.0501931	0.19771	0.282013	-0.431549	-1.46074	38	CCR2|ETV1|ACP5|SV2B|TBC1D9|ALOX5AP|SNAP23|CYBB|CD86|RNASE6|RHOBTB3
c2.all.v7.4.symbols	238_GCvsFLT_JC	CROONQUIST_STROMAL_STIMULATION_UP	0.00154253	0.0130547	0.45506	-0.511571	-1.80606	49	LUM|COL1A2|SPARC|COL6A1|COL6A3|VCAN|IGFBP7|LOX|GABRA5|GUCY1A2|MYOF|RGS2|LAMA4|OLFM1|GABBR2|NUPR1
c2.all.v7.4.symbols	238_GCvsFLT_JC	CUI_GLUCOSE_DEPRIVATION	0.0509434	0.197853	0.276501	-0.385657	-1.39867	55	PYCR1|KDELR2|ANLN|PCK2|PDIA3|GFPT1|PPEF2|PPIB|TRPS1|PBK|RRM2|EIF2AK3|CDK1|SGK3|CLGN|CDT1|GSDME
c2.all.v7.4.symbols	238_GCvsFLT_JC	CUI_TCF21_TARGETS_DN	0.0914513	0.275121	0.208955	0.42028	1.38667	30	HSPA1A|HSPA1B|CLIC5|EGF|SLC12A2|MAPT|LRRFIP1|ART3
c2.all.v7.4.symbols	238_GCvsFLT_JC	CUI_TCF21_TARGETS_UP	1.30191e-07	3.84151e-06	0.690132	-0.728838	-2.42759	34	COL3A1|LUM|SERPINF1|COL6A2|COL6A1|VCAN|DCN|IGFBP2|IGDCC4|LBP|ISLR|PTN|PHGDH|SOX11|HMMR|CYP7B1|NCAM1|LHFPL2|CCND2
c2.all.v7.4.symbols	238_GCvsFLT_JC	DACOSTA_ERCC3_ALLELE_XPCS_VS_TTD_DN	0.00105577	0.00972692	0.45506	-0.593362	-1.95658	33	COL1A2|PDGFRL|VCAN|ENPP2|HAS2|BMP4|LPXN|PTN|RAMP2|HMGN3|DLC1|IRF5
c2.all.v7.4.symbols	238_GCvsFLT_JC	DACOSTA_ERCC3_ALLELE_XPCS_VS_TTD_UP	0.39604	0.643417	0.0913924	-0.332939	-1.04171	27	CTSH|IGFBP2|RIMS2|RASSF2
c2.all.v7.4.symbols	238_GCvsFLT_JC	DACOSTA_UV_RESPONSE_VIA_ERCC3_COMMON_UP	0.0170579	0.0916258	0.352488	0.39306	1.54521	69	SELENOW|CDKN1C|TUBB4B|TPM2|TUBA4A|ALAS1|TOB1|SYF2|GABARAPL1|FGFR3|CBR1|PNRC1|RPS6KB2|TSPYL2|CDC34|HEXIM1|TNFSF9|ZNF263|EFNA1|ATF3|CEBPD|ACOT2|RELA|SLC6A8|TBCC|ACAA1|MICB
c2.all.v7.4.symbols	238_GCvsFLT_JC	DACOSTA_UV_RESPONSE_VIA_ERCC3_TTD_DN	0.4	0.64529	0.0855357	-0.262743	-1.02504	83	COL1A2|HAS2|TMEM131L|CCND1|GALK2|ZEB2|DOCK4|SLC16A7|WDHD1|CDC42BPA|HERC4|LPAR1|TMCC1|NFIB|LRP6|VPS13B|CREB5|AMPH
c2.all.v7.4.symbols	238_GCvsFLT_JC	DACOSTA_UV_RESPONSE_VIA_ERCC3_TTD_UP	0.153209	0.377443	0.161979	0.322011	1.21235	57	TLE5|CBX4|PDLIM7|BSG|ADO|GNL1|GCH1|STK25|MVD|CDKN2B|CALR|MDK|AAMP|ERBB2|AMACR|ADD1|THBS1|BUD23|PLCB3|BAD|ARPC4|HOXD9|CAVIN1|CBX2|MRPS12|GLS|PPIF
c2.all.v7.4.symbols	238_GCvsFLT_JC	DACOSTA_UV_RESPONSE_VIA_ERCC3_UP	5.18269e-05	0.000713968	0.557332	0.333399	1.61761	295	EIF4EBP1|MLLT11|SQSTM1|GSTP1|HSPA1A|SELENOW|ABCF3|CDKN1C|ECI1|GRINA|PAQR4|PSMC3|BRMS1|HYAL2|CBX4|RBM38|MRPL23|RABAC1|PDLIM7|TPM2|TUBA4A|SYNM|RNF113A|IDH2|ALAS1|TOB1|SAC3D1|FRAT2|GABARAPL1|EEF1D|CREM|SULT1A2|CYB5R1|BSG|FGFR3|NDUFV1|NDUFS7|BOLA2|BAG1|BTBD2|NCLN|ADO|PNRC1|SIX1|PSMD8|RPS6KB2|THAP3|TSPYL2|NFE2L1|CDC34|HEXIM1|RBM4|ZNHIT1|GNL1|ATP6V1F|CCDC85B|TNFSF9|OAZ2|GSTT2|SPR|MEA1|ADA|ZNF263|SMARCD…
c2.all.v7.4.symbols	238_GCvsFLT_JC	DACOSTA_UV_RESPONSE_VIA_ERCC3_XPCS_DN	0.507761	0.729904	0.0838361	0.244809	0.979895	82	PDLIM5|CUL2|PCNT|BICD1|ATP8B1|ATP2C1|MALT1|RANBP2|VLDLR|TGFBR3|CDKN1B|ADCY9|AGO2|E2F5|DLG1|DST|AGFG1
c2.all.v7.4.symbols	238_GCvsFLT_JC	DACOSTA_UV_RESPONSE_VIA_ERCC3_XPCS_UP	0.583673	0.784365	0.0721798	-0.301645	-0.913309	24	CASP3|TERF2|PCDH9|HAUS3
c2.all.v7.4.symbols	238_GCvsFLT_JC	DAIRKEE_CANCER_PRONE_RESPONSE_BPA	0.728814	0.87336	0.0574877	-0.240256	-0.855017	50	TNNC1|TNNI1|IGFBP2|MYH3
c2.all.v7.4.symbols	238_GCvsFLT_JC	DAIRKEE_CANCER_PRONE_RESPONSE_BPA_E2	0.0187418	0.0979012	0.352488	0.328749	1.40021	114	EIF4EBP1|EBNA1BP2|UNC45B|ACAA2|HSPB2|XIRP1|COX8A|MAPKAPK3|MYBPH|NPNT|EEF1D|IFRD1|NDUFS3|POLD2|POLR2C|GAPDH|ATF4|TMEM38A|EIF4B|PSMB2|STYXL2|KLHL40|SGCA|NOP16|CAVIN2|TCP1|PKIA|TTN|EIF4E|TPM1|PSMA6|NEIL1|ACTN3|RPL4|PLP2|FBXL22|HMGA1|USP2|MYL4|ITGB1BP2|TNNC2|RPL15|BCAP29|RPS6KB1
c2.all.v7.4.symbols	238_GCvsFLT_JC	DAIRKEE_CANCER_PRONE_RESPONSE_E2	0.643863	0.822934	0.0665892	0.2734	0.87419	27	PDK2|TNNT2|SGCG|HADHA|PPFIA4|NDUFB6|EML2|RYR1|MYOM2|LDB3|MYLPF|ATP2A1|ATP2B4|PPP2CB
c2.all.v7.4.symbols	238_GCvsFLT_JC	DALESSIO_TSA_RESPONSE	0.309859	0.567381	0.10714	0.383004	1.11744	20	HSPB8|HSPA1A|ATF3|PPP1R15A|MMP12
c2.all.v7.4.symbols	238_GCvsFLT_JC	DANG_MYC_TARGETS_DN	0.901804	0.959829	0.0504983	-0.218105	-0.69652	30	LAMC1|ACP5|MSN|ALDH9A1
c2.all.v7.4.symbols	238_GCvsFLT_JC	DANG_MYC_TARGETS_UP	0.615551	0.805483	0.0723571	0.217602	0.93798	118	YBX3|PINK1|AKAP1|RPS6KA2|PAX3|FOSL1|NME2|CEBPZ|POLD2|PPAT|HSPA9|UXT|RPL27A|GAPDH|RPS19|EIF4B|IMPA2|RPS13|FXN|RPS5|RPL26|HSPA8|PSMB1|CSTB|DDX10|RPL19|EIF4E|NBN|DDX18|PHB|RPS20|RIOX2|SMN1|RPL27|LTA4H|HMGA1|SLC25A3|RPL13|RPL32|RPL22|DKC1|CCT5|EMP1|METTL1|PRDX3
c2.all.v7.4.symbols	238_GCvsFLT_JC	DANG_REGULATED_BY_MYC_DN	6.12916e-09	2.84745e-07	0.761461	-0.445451	-2.00877	234	FN1|COL3A1|COL5A1|COL1A2|SPARC|COL1A1|NREP|PYCR1|COL6A3|FSTL1|POSTN|CFB|ARF4|PDGFRA|LAMC1|CASP1|TIMP2|THY1|NIBAN1|GM2A|LOX|GLT8D1|SDCBP|CASP3|SCPEP1|CKAP2L|ACP5|CCND1|CD48|MSN|PLA1A|IL1RAP|CYFIP2|CD47|CCNG2|ID2|GPM6B|FCGRT|ALDH9A1|CXCL10|SNCA|FBLN5|NPC2|CCNH|ITGAL|KIF14|NUCB1|SLC2A2|PDGFRB|LXN|NCAM1|IMPACT|CSPG4|TCN2|ELAVL4|PAM|LAMP1|HNRNPH1|PLAUR|FAS|PLD1|GADD45G|RB1
c2.all.v7.4.symbols	238_GCvsFLT_JC	DANG_REGULATED_BY_MYC_UP	0.0162956	0.0881818	0.352488	0.399542	1.5473	65	SERPINE1|SLC2A1|RRP9|TXNL4A|CLPB|UXT|SLC20A1|SLC6A1|HOMER1|SNRNP70|UCN2|SLC25A4|UCK2|TBL3|SLC16A1|UNC119|RUVBL2|SMN1|SNRPD2|SYNGR1|SLC25A3|ZNF239|ZNF532
c2.all.v7.4.symbols	238_GCvsFLT_JC	DARWICHE_PAPILLOMA_PROGRESSION_RISK	0.22833	0.477318	0.131458	0.292834	1.15072	70	ZRSR2|EGLN3|CATSPER3|ZNF787|PRSS1|XDH|XPC|CRKL|NR6A1|COL20A1|CXCL16|TMOD1|PLEKHM2|DYRK1A|TEX26|UCK2|C4orf54|ACTL6B|TTN
c2.all.v7.4.symbols	238_GCvsFLT_JC	DARWICHE_PAPILLOMA_RISK_HIGH_DN	0.0776471	0.250062	0.248911	0.273032	1.2312	166	MAP1LC3A|DCTN1|CITED2|CCL27|APOD|SPP1|SRF|ARL2|SMIM11B|SOD1|TUBA8|PPP1R27|ZNF787|PKHD1|RBM12|DENR|ACTG2|ZNF830|CHP1|APOE|BRF1|SOD3|PLET1|PACSIN2|COL20A1|PABPC4|MED17|RSPO1|C11orf58|FBRSL1|GABARAPL2|TSC22D4|OGFOD2|UCK2|ACTL6B|BAIAP2|TCP1|FAM3A|CALM2|BCL2A1|NBN|ACSBG1|TTC9|PHF2|TYRO3|INAVA|RNF19A|CA3|LYAR|ITPR1|RTRAF|COQ8A|CALCOCO1|FAM178B|ACTA1|TTLL11|WDR70|MRPL19|GADD45GIP1|LHX3|ABHD14B|LMOD2|SCN…
c2.all.v7.4.symbols	238_GCvsFLT_JC	DARWICHE_PAPILLOMA_RISK_HIGH_UP	0.202222	0.445338	0.144631	0.255886	1.12083	136	IDE|PGK1|SPNS3|SARAF|ART5|CLVS1|PTPRCAP|VPS37A|PRSS1|EEF1D|MRPS18A|FAM162A|PDCD5|RASIP1|TMEM248|CXCL16|S100A8|KLK6|BATF3|S100A11|CACNA1E|CAMK4|RAB5IF|RPL39|CCT4|GDF5|PMEPA1|IFITM3|RPTN|RYR1|AXL|ACOT9|PLEKHA4|SFN|TMEM65|NHP2|DYNLL1|S100A9
c2.all.v7.4.symbols	238_GCvsFLT_JC	DARWICHE_PAPILLOMA_RISK_LOW_DN	0.136364	0.351327	0.181383	0.256966	1.15137	154	MAP1LC3A|DCTN1|CITED2|CCL27|APOD|SPP1|CLVS1|SRF|ARL2|SOD1|PPP1R27|ZNF787|PKHD1|MRPS18A|DENR|ACTG2|ZNF830|CHP1|RASIP1|APOE|BRF1|SOD3|PLET1|PACSIN2|PABPC4|CXCL16|MED17|BATF3|RSPO1|C11orf58|FBRSL1|TSC22D4|CCT4|OGFOD2|BAIAP2|FAM3A|CALM2|BCL2A1|NBN|ACSBG1|TTC9|PHF2|TYRO3|RNF19A|LYAR|ITPR1|RTRAF|COQ8A|FAM178B|ACTA1|TTLL11|GADD45GIP1|ABHD14B|SWAP70|BEST1|PATJ|RAB2B|CRELD1|MEF2C|STRAP|SUN1|PYGO2|NPTXR|OT…
c2.all.v7.4.symbols	238_GCvsFLT_JC	DARWICHE_PAPILLOMA_RISK_LOW_UP	0.129754	0.341392	0.184706	0.260438	1.16422	149	IDE|PGK1|SPNS3|SARAF|ART5|PTPRCAP|SMIM11B|VPS37A|TUBA8|PRSS1|RBM12|EEF1D|FAM162A|PDCD5|TMEM248|COL20A1|S100A8|KLK6|S100A11|CACNA1E|CAMK4|RAB5IF|RPL39|GABARAPL2|GDF5|UCK2|PMEPA1|ACTL6B|TCP1|IFITM3|RPTN|RYR1|AXL|ACOT9|PLEKHA4|SFN|TMEM65|INAVA|NHP2|DYNLL1|CA3|S100A9|CALCOCO1|PFKL|HOMER3|FABP4|WDR70|MRPL19|LHX3|LMOD2|SCN1B|CACYBP
c2.all.v7.4.symbols	238_GCvsFLT_JC	DARWICHE_SKIN_TUMOR_PROMOTER_DN	0.566514	0.771545	0.0797706	0.209386	0.957179	176	DCTN1|SARAF|CCL27|SRF|SMIM11B|TUBA8|PPP1R27|ZNF787|PKHD1|PRSS1|EEF1D|DENR|ZNF830|FAM162A|RASIP1|APOE|BRF1|PACSIN2|COL20A1|PABPC4|MED17|KLK6|RSPO1|S100A11|CAMK4|C11orf58|FBRSL1|RPL39|TSC22D4|GDF5|OGFOD2|UCK2|PMEPA1|ACTL6B|FAM3A|CALM2|BCL2A1|RPTN|NBN|ACSBG1|TTC9|PHF2|TYRO3|SFN|INAVA|RNF19A|LYAR|ITPR1|RTRAF|COQ8A|CALCOCO1|FAM178B|ACTA1|WDR70|MRPL19|GADD45GIP1|ABHD14B|LMOD2|SCN1B|CACYBP|SWAP70|BEST1
c2.all.v7.4.symbols	238_GCvsFLT_JC	DARWICHE_SKIN_TUMOR_PROMOTER_UP	0.0159386	0.0867881	0.352488	0.328299	1.41726	126	MAP1LC3A|IDE|PGK1|CITED2|SPNS3|APOD|SPP1|ART5|CLVS1|PTPRCAP|ARL2|SOD1|VPS37A|RBM12|MRPS18A|ACTG2|CHP1|PDCD5|SOD3|TMEM248|PLET1|CXCL16|S100A8|BATF3|CACNA1E|RAB5IF|GABARAPL2|CCT4|BAIAP2|TCP1|IFITM3|RYR1|AXL|ACOT9|PLEKHA4|TMEM65|NHP2|DYNLL1|CA3|S100A9
c2.all.v7.4.symbols	238_GCvsFLT_JC	DARWICHE_SQUAMOUS_CELL_CARCINOMA_DN	0.280742	0.540089	0.123257	0.235146	1.06189	168	MAP1LC3A|DCTN1|CCL27|APOD|ART5|SRF|SMIM11B|VPS37A|TUBA8|PPP1R27|ZNF787|PKHD1|RBM12|DENR|ACTG2|ZNF830|APOE|BRF1|PACSIN2|COL20A1|PABPC4|MED17|BATF3|RSPO1|C11orf58|FBRSL1|GABARAPL2|TSC22D4|OGFOD2|ACTL6B|FAM3A|CALM2|BCL2A1|NBN|ACSBG1|TTC9|PHF2|TYRO3|SFN|INAVA|CA3|LYAR|ITPR1|RTRAF|COQ8A|CALCOCO1|FAM178B|ACTA1|HOMER3|WDR70|MRPL19|GADD45GIP1|LHX3|ABHD14B|LMOD2|SCN1B|SWAP70|PATJ
c2.all.v7.4.symbols	238_GCvsFLT_JC	DARWICHE_SQUAMOUS_CELL_CARCINOMA_UP	0.0571315	0.208708	0.321776	0.299287	1.30816	134	IDE|PGK1|CITED2|SPNS3|SARAF|SPP1|CLVS1|PTPRCAP|ARL2|SOD1|PRSS1|EEF1D|MRPS18A|CHP1|FAM162A|PDCD5|RASIP1|SOD3|TMEM248|PLET1|CXCL16|S100A8|KLK6|S100A11|CACNA1E|CAMK4|RAB5IF|RPL39|CCT4|GDF5|UCK2|PMEPA1|BAIAP2|TCP1|IFITM3|RPTN|RYR1|AXL|ACOT9|PLEKHA4|TMEM65|RNF19A|NHP2|DYNLL1|S100A9
c2.all.v7.4.symbols	238_GCvsFLT_JC	DASU_IL6_SIGNALING_SCAR_DN	0.0987395	0.287272	0.206588	-0.507364	-1.38339	15	LOXL2|PDGFRA
c2.all.v7.4.symbols	238_GCvsFLT_JC	DASU_IL6_SIGNALING_SCAR_UP	0.0701403	0.234355	0.24134	-0.438357	-1.3999	30	MME|CDC25B|CLEC3B|DNM1|PBX3|TPX2|LTBP1|CCNB1|MGRN1|TMEM158|TNC
c2.all.v7.4.symbols	238_GCvsFLT_JC	DASU_IL6_SIGNALING_UP	0.00329794	0.0250907	0.431708	-0.461671	-1.66685	54	MMP3|FASN|COL6A1|HTRA1|COL16A1|FAM189B|CDC25B|DNM1|CD47|PLA2G4C|CKS2|MGRN1|TMEM158
c2.all.v7.4.symbols	238_GCvsFLT_JC	DAUER_STAT3_TARGETS_DN	0.549057	0.760943	0.0713053	-0.274231	-0.93998	40	HPGD|MX1|USP18|OAS2|TRANK1|OASL|DDX60|OAS3|TRIM5|STAT1|DDX58|GRB14|TRIM14|ST8SIA4
c2.all.v7.4.symbols	238_GCvsFLT_JC	DAUER_STAT3_TARGETS_UP	0.437895	0.675882	0.0891647	0.281011	1.00565	43	SOCS3|SAMD4A|FOSL1|KLF11|JUN|EFNB2|EFNA1|ATF3|ADM|TEAD4|FLNB|CEBPD|SOD2|THBS1|DUSP5|NPC1
c2.all.v7.4.symbols	238_GCvsFLT_JC	DAVICIONI_MOLECULAR_ARMS_VS_ERMS_DN	1.78685e-08	7.36148e-07	0.733762	-0.47866	-2.07392	172	COL5A2|PDGFRL|KAZALD1|MFAP4|BMP1|OLFML3|CRTAP|CD248|SEMA3B|CREB3L1|MFAP2|EXT1|GLT8D2|ITM2C|LAMA2|FKBP11|RRBP1|NIBAN1|FAM110B|MMP2|SERPINH1|EFEMP2|CACNA1G|HMGA2|BMP4|FBN2|AMPD2|NRXN2|P3H4|SOSTDC1|CCND1|FNDC3B|PARVA|COLEC12|ISLR|PTN|C1orf54|FAT4|ARHGEF40|HOXC11|PRR16|TRPS1|GPC4|PTH1R|TSKU|TRIL|FBLN1|EMP3
c2.all.v7.4.symbols	238_GCvsFLT_JC	DAVICIONI_PAX_FOXO1_SIGNATURE_IN_ARMS_DN	0.757339	0.889058	0.0574877	0.284155	0.807949	18	MSTN|TRIB2|GAS2|IGFBP3|PKIA|DUSP4|TNNC2|MYLPF|ATP2A1|SPRY4
c2.all.v7.4.symbols	238_GCvsFLT_JC	DAVICIONI_PAX_FOXO1_SIGNATURE_IN_ARMS_UP	0.0833333	0.261622	0.213928	-0.366517	-1.3233	54	NRCAM|TRAM2|FGFR4|TBC1D9|GPM6B|ABAT|COL18A1|INPP1|PBK|TMEM47|SKP2|ANK2
c2.all.v7.4.symbols	238_GCvsFLT_JC	DAVICIONI_RHABDOMYOSARCOMA_PAX_FOXO1_FUSION_UP	0.231969	0.48101	0.124434	-0.316221	-1.14998	59	NRCAM|PDGFD|FGFR4|TBC1D9|GPM6B|ABAT|TMEM47|SKP2|ANK2|THEMIS2|NUP93|DIPK1A|FAM3C|NTAN1|OSTF1
c2.all.v7.4.symbols	238_GCvsFLT_JC	DAVICIONI_TARGETS_OF_PAX_FOXO1_FUSIONS_DN	0.588477	0.786618	0.0721798	0.242269	0.933633	64	MYOG|MSTN|PDE4D|TRIB2|GAS2|TBC1D8|FGF9|IGFBP3|KLHL41|RADX|SPOCK2|PPFIA4|PKIA|TTN|CCL4|DUSP4|EXPH5|COBL|ITPR1|NEB|LRP5|GLRX|LARP1|TNNC2|MYLPF|ATP2A1|ATP2B4
c2.all.v7.4.symbols	238_GCvsFLT_JC	DAVICIONI_TARGETS_OF_PAX_FOXO1_FUSIONS_UP	4.36379e-06	8.28551e-05	0.610527	-0.388646	-1.75973	244	COL5A1|LOXL2|COL14A1|NRCAM|LRRC17|COL6A2|TIMP1|MMP16|MME|SDC2|PDGFD|NID1|TRAM2|IL27RA|FGFR4|BMP4|FBN2|VSTM4|NFASC|ADAMTS1|MSN|DDAH1|CDH4|HEBP1|DPY19L1|ADAMTS5|TBC1D9|PDGFC|ID2|LRPAP1|VEGFC|GPC3|RAP1B|SERPINE2|PRRX1|PLAT|GPM6B|ABAT|COL18A1|DKK1|NRP2|LTBP1|INPP1|PBK|TMEM47|SKP2|ANK2|CD44|MYOF|SPDL1|CCND2|OTULINL|ECM1|TPBG|THEMIS2|NUP93|GALNT10|HOXA11|PRKCA|DIPK1A|CREG1
c2.all.v7.4.symbols	238_GCvsFLT_JC	DAVIES_MULTIPLE_MYELOMA_VS_MGUS_DN	0.122661	0.329435	0.183024	-0.444368	-1.32693	23	MARCKS|PPBP|FCER1G|CDK14|NPC2|MERTK|RNASE6|SAT1|LASP1|ARHGAP1|LY96
c2.all.v7.4.symbols	238_GCvsFLT_JC	DAWSON_METHYLATED_IN_LYMPHOMA_TCL1	0.184061	0.421055	0.1396	-0.337244	-1.20114	52	PTPRD|CADPS2|ZIC3|PRR16|ISM1|TSHZ3|TBX18|CYRIB|NCAM1|STK39|EPHA7|RUNX1T1|MEDAG|FIGN|FAM184A|TMEM229A|BHLHE22
c2.all.v7.4.symbols	238_GCvsFLT_JC	DAZARD_RESPONSE_TO_UV_NHEK_DN	1	1	0.0388759	-0.152491	-0.70661	292	CBFA2T2|CENPF|HMGA2|CENPC|TMEM131L|KIF23|SMC4|HELZ|PPRC1|HMGXB4|FLG|ZMYND8|PIKFYVE|VEGFC|MKI67|DOCK4|SLC7A1|CENPA|DKK1|KIF11|CCNB1|FNDC3A|AURKA|TOP2A|KIF14|ZNF146|RBPJ|NEMP1|CCNB2|REV3L|FRYL|BRD8|GAPVD1|PLK4|WDHD1|CEP170|PSD3|INSIG1|WEE1|FYN|TMCC1|ATP2B1|KIF2A|ZFC3H1|ABL1|SLBP|VPS13B|BPTF|ZNF148|ATRX|MEGF9|PRSS12|MTIF2|FAT1|SUCO|POLE2|ZBTB24|NFKB1|ZNF217|SSBP2|IFI44L|PPIP5K2|LSM14A|PIK3R4|TENT4A|…
c2.all.v7.4.symbols	238_GCvsFLT_JC	DAZARD_RESPONSE_TO_UV_NHEK_UP	0.000711088	0.00705755	0.477271	0.351508	1.62663	193	PDLIM5|PGK1|CHRNB1|GPI|CITED2|PKM|JUND|CSRP1|CDKN1C|TUBB4B|GATC|HMGCS2|IER3|BCL2L11|ATP5ME|HSP90AB1|RPS27|TXNL4A|COL19A1|NR1D1|GPS2|COX7C|TOB1|PRSS3|TIMM44|TACSTD2|APRT|APOE|PSMD8|IER2|ATF4|HEXIM1|JUN|MYF6|EIF3G|ACO2|RPL37A|CCDC85B|UBE2M|CST6|RPS21|RPL30|PFN1|CRADD|GAST|ATF3|ADM|RPS23|RPL31|PPP1R15A|MVP|NDUFC1|GADD45A|XBP1|RPS2|RPL34|ERCC1|PPP2R1A|EIF1B|RPL37|SURF1|STAT6|KNG1|TOM1|COX17|DYNLL1|S1…
c2.all.v7.4.symbols	238_GCvsFLT_JC	DAZARD_RESPONSE_TO_UV_SCC_DN	0.435449	0.674328	0.0916795	0.235023	1.00081	113	SACS|TP63|SLC25A44|NUP153|RPP38|MFAP1|COIL|ADSL|ERF|CNOT4|CRKL|SCHIP1|ARL4C|TNFRSF1A|IL4R|TLK2|MAST4|BLCAP|DYRK1A|RYBP|AGO2|TGIF1|MPHOSPH10|NOP16|KLF7|BAIAP2|TUSC2|DUSP4
c2.all.v7.4.symbols	238_GCvsFLT_JC	DAZARD_RESPONSE_TO_UV_SCC_UP	0.407002	0.651473	0.0956031	0.242105	1.01174	97	PGK1|CITED2|JUND|CDKN1C|AP4S1|HSP90AB1|TOB1|PLSCR1|TACSTD2|PTGES3|PFDN6|PSMD8|HEXIM1|TM2D1|ACKR2|SSBP1|AGL|CSF2|ATF3|PRKAR1A|GADD45A|KYAT3|SLC11A1|SCARB2
c2.all.v7.4.symbols	238_GCvsFLT_JC	DAZARD_UV_RESPONSE_CLUSTER_G1	0.0785792	0.251004	0.287805	0.377004	1.40878	56	PDLIM5|PGK1|CHRNB1|PKM|HMGCS2|ATP5ME|HSP90AB1|RPS27|COX7C|HEXIM1|MYF6|RPL37A|CST6|RPS21|RPL30|RPS23|RPL31|MVP|NDUFC1|RPL34|RPL37|STAT6|COX17|DYNLL1|UQCRB|RPL36A
c2.all.v7.4.symbols	238_GCvsFLT_JC	DAZARD_UV_RESPONSE_CLUSTER_G2	0.00607775	0.0416664	0.407018	0.562238	1.73336	23	CITED2|JUND|CSRP1|IER3|TOB1|TACSTD2|PSMD8|ATF4|ATF3|GADD45A|CLDN4|PMAIP1|JUNB|CCL20|CCN2
c2.all.v7.4.symbols	238_GCvsFLT_JC	DAZARD_UV_RESPONSE_CLUSTER_G24	0.921529	0.969715	0.0496901	0.231507	0.675439	20	JUND|PRSS3|S100A9|SULT2B1|CLDN4
c2.all.v7.4.symbols	238_GCvsFLT_JC	DAZARD_UV_RESPONSE_CLUSTER_G4	0.041404	0.172201	0.321776	0.544802	1.57018	19	CDKN1C|TUBB4B|PRSS3|APRT|PFN1|XBP1|PPP2R1A|SULT2B1|ARHGDIA|SOX15|DUSP1
c2.all.v7.4.symbols	238_GCvsFLT_JC	DAZARD_UV_RESPONSE_CLUSTER_G6	0.983333	0.996801	0.0429311	-0.170295	-0.717501	142	HMGA2|CENPC|KIF23|SMC4|ZMYND8|PIKFYVE|VEGFC|MKI67|DOCK4|SLC7A1|CENPA|KIF11|CCNB1|FNDC3A|TOP2A|KIF14|ZNF146|RBPJ|CCNB2|REV3L|FRYL
c2.all.v7.4.symbols	238_GCvsFLT_JC	DEBIASI_APOPTOSIS_BY_REOVIRUS_INFECTION_DN	0.00307109	0.0235289	0.431708	-0.315534	-1.44964	267	FAM114A1|VCAN|GGCX|IGFBP5|PLTP|MAGED1|P3H3|KDELR2|RRBP1|GM2A|SLC38A10|IFT27|ENPP2|IDH1|B4GAT1|COL4A2|FBN2|LIG1|LAMB2|EP300|GLB1|SV2A|C4B|POR|RNFT2|GNS|KIAA0100|CAD|RGS16|FANCA|PEX1|STC1|COL2A1|GGA2|NPTX1|SFRP1|SERPINE2|MKI67|MYO9B|PITPNA|SEC14L1|ST3GAL1|CILK1|BRCA1|DBN1|ABCB9|BCL11A|MSH6|POLA2|RAD54L|GLB1L2|GALK1|EPHB2|ARHGAP35|DHX9|ULK1|SELENBP1|INTS1|TUBB4A|INSIG1|TYK2|SLC37A4|ATP2A2|GTF2I|ZFC3…
c2.all.v7.4.symbols	238_GCvsFLT_JC	DEBIASI_APOPTOSIS_BY_REOVIRUS_INFECTION_UP	0.0269016	0.126755	0.352488	0.273199	1.311	266	HOXA5|UBE2D1|PDE4D|FXR1|KRR1|HSPA1L|STRN3|CEBPB|CETN3|CEBPG|TIMM17A|PLSCR1|SYF2|DNAJB6|GABARAPL1|FGF9|IFRD1|GULP1|CREM|PPAT|MID1|OSER1|CAP2|OTUD3|DUSP8|MBTPS2|NFKBIA|YAP1|E2F6|PNO1|RCAN1|SOCS6|JUN|CELF1|TM2D1|STX3|NEK7|AK2|PPM1A|RRAS2|DYRK1A|RYBP|DTNA|DNAJB9|ATF3|PRKAA1|SP1|ADM|USP9X|GTF2H2|RAD1|GPN1|DCTN6|POLR1F|PPP1R15A|GADD45A|IFITM1|IFITM3|EIF4E|INSM1|ATF1
c2.all.v7.4.symbols	238_GCvsFLT_JC	DEBOSSCHER_NFKB_TARGETS_REPRESSED_BY_GLUCOCORTICOIDS	0.623077	0.810644	0.0659816	0.33	0.900224	16	IL12A|IL4|CSF2
c2.all.v7.4.symbols	238_GCvsFLT_JC	DELACROIX_RAR_TARGETS_DN	0.0693878	0.233269	0.245042	-0.463734	-1.40408	24	FSTL1|SNTB2|OGN|CKB|CCND1|MRGPRF
c2.all.v7.4.symbols	238_GCvsFLT_JC	DELACROIX_RAR_TARGETS_UP	0.0130766	0.0753371	0.38073	0.457471	1.65238	45	PLEKHB1|STK11|INMT|AOX1|MAST2|BLNK|FGF18|CEBPB|GSR|CRABP2|MSLN|MLLT6
c2.all.v7.4.symbols	238_GCvsFLT_JC	DELASERNA_MYOD_TARGETS_DN	0.000874503	0.00837924	0.477271	-0.502295	-1.81983	57	PRDX4|POSTN|SDC2|CD34|SLIT2|COL11A1|MMP2|CAPN6|EMILIN2|CCDC24|CENPM|CD47|ZMYND8
c2.all.v7.4.symbols	238_GCvsFLT_JC	DELASERNA_MYOD_TARGETS_UP	0.00114601	0.0103616	0.45506	0.423322	1.71269	85	CHRNA1|MYOG|HSPB8|CFL2|CHRNB1|PDLIM3|HMGCS2|PBXIP1|ANXA11|PSMC3|CD82|DYSF|MYOD1|TNNT2|MYBPH|GYS1|BIN1|CLUH|CELF1|GPC1|CDKN1A|PPFIA4|TNNI2|AGO2|KIFC3|LGALS4|CACNA2D1|ENO3
c2.all.v7.4.symbols	238_GCvsFLT_JC	DELLA_RESPONSE_TO_TSA_AND_BUTYRATE	0.10664	0.301227	0.193813	0.469281	1.36916	20	HSPB1|HSPA1A|DDR1|TOB1|NET1|CDKN1A|GADD45A
c2.all.v7.4.symbols	238_GCvsFLT_JC	DELPUECH_FOXO3_TARGETS_DN	0.0112234	0.0672323	0.38073	-0.487463	-1.64147	37	PYCR1|PRC1|PCK2|FOXM1|CENPF|MTHFD2|SMC4|NEK2|NUSAP1|KIF22|MKI67|SLC7A1|AURKA
c2.all.v7.4.symbols	238_GCvsFLT_JC	DELPUECH_FOXO3_TARGETS_UP	0.382979	0.632552	0.0919686	-0.279741	-1.03595	63	TIMP2|GM2A|TST|HPGD|CCNG2|CORO1A|CDC42EP2|PLAUR|NEDD4L|GNB5|SERPINB8|GTF2I|SAT1|CTSB|LGR5|CD55
c2.all.v7.4.symbols	238_GCvsFLT_JC	DELYS_THYROID_CANCER_DN	0.0065833	0.0445035	0.407018	-0.327003	-1.44691	210	NDRG4|GDF10|CPQ|COPZ2|SRPX|SDC2|DPT|DCN|LAMA2|DPP6|OGN|DIO2|FLRT2|HBA1|GFRA2|WWOX|PLN|RGS16|FEZ1|ZFPM2|PTN|ROR2|ALDH1A1|ALDH2|SETBP1|MATN2|GPC3|SFRP1|NUCB2|ALDH7A1|FBLN1|FBLN5|ACSF2|KCNAB1|PRKACB|PLA2G7|NCAM1|PLA2R1|FMOD|P2RY14|CDC42EP2|LRP2|TNXB|CRABP1|ADD3
c2.all.v7.4.symbols	238_GCvsFLT_JC	DEMAGALHAES_AGING_DN	0.000894315	0.00848709	0.477271	-0.702246	-1.95142	16	COL3A1|COL1A1|NREP|COL4A5|ACSS2
c2.all.v7.4.symbols	238_GCvsFLT_JC	DEMAGALHAES_AGING_UP	0.0173275	0.0927318	0.352488	-0.442872	-1.57609	50	DCLK1|C3|SERPING1|FCGR2B|FCGR2A|HBA1|C4A|GNS|EFEMP1|MSN|PCSK6|C1QB|CTSS|NPC2|LAPTM5|ANXA5|S100A4|C1QC|ANXA3
c2.all.v7.4.symbols	238_GCvsFLT_JC	DEN_INTERACT_WITH_LCA5	0.00950099	0.0591038	0.38073	0.547006	1.6864	23	HSPA1A|HSPA1B|HSPA1L|HSPA9|CSNK2A1|HSPA5|HSPA8|USP9X|ELOA|DYNLL1|C1QBP|YWHAH|YWHAQ|DYNLL2|NAP1L1|YWHAG|RANBP9
c2.all.v7.4.symbols	238_GCvsFLT_JC	DER_IFN_ALPHA_RESPONSE_UP	0.925856	0.972627	0.046882	-0.19469	-0.72778	66	SDCBP|COL16A1|MX1|OAS2|OASL|VEGFC|STAT1|FAS|PSME1|EPS15|PSMB10|LIPA|TRIM14|PML
c2.all.v7.4.symbols	238_GCvsFLT_JC	DER_IFN_BETA_RESPONSE_UP	0.953642	0.984226	0.0523759	0.176013	0.730208	94	POLR2B|HADHB|FOSL1|CSRP3|PLSCR1|BAG1|TEAD1|ETS2|PPP5C|SSBP1|SEM1|PPP3CA|ATP6V0B|CYCS|IFITM1|CEBPD|DDX21|FUBP1|PARP4|NMI|EIF2B1
c2.all.v7.4.symbols	238_GCvsFLT_JC	DER_IFN_GAMMA_RESPONSE_UP	0.943277	0.981419	0.0506004	0.188405	0.729131	66	HADHB|FOSL1|CSRP3|PLSCR1|BAG1|PPP5C|SSBP1|SEM1|PPP3CA|ATP6V0B|TEAD4|CYCS|IFITM1|CEBPD
c2.all.v7.4.symbols	238_GCvsFLT_JC	DESERT_EXTRACELLULAR_MATRIX_HEPATOCELLULAR_CARCINOMA_SUBCLASS_UP	0.00107914	0.00988843	0.45506	-0.654161	-1.95545	22	LUM|PPIC|SRPX|DCN|FBN1|THY1
c2.all.v7.4.symbols	238_GCvsFLT_JC	DESERT_PERIPORTAL_HEPATOCELLULAR_CARCINOMA_SUBCLASS_UP	0.24774	0.500638	0.114751	-0.263183	-1.10928	137	C7|GYS2|BDH2|PCK2|ACSM1|GPR88|GNMT|ALDOB|PON1|TDO2|GSTZ1|C1R|CYFIP2|C6|ALDH2|CPS1|ABAT|GLS2|SLCO1B1|APOA1|SLC46A3|BHMT|ECM1|KCNN2|FAM149A|ACSM3|GNB5|PEMT|KMO|NR1I3|SLC37A4|LCAT|GPD1|MNS1|CDA|PLG|HPX|AZGP1|SAA4
c2.all.v7.4.symbols	238_GCvsFLT_JC	DESERT_PERIVENOUS_HEPATOCELLULAR_CARCINOMA_SUBCLASS_UP	0.636364	0.819516	0.0720033	0.210446	0.938648	147	LCN2|AOX1|PBXIP1|OAT|TTC1|CUL1|SMYD2|RHEB|KLHL21|TIMM17A|SYF2|GABARAPL1|MID1|OSER1|DNAJC12|PFDN6|CAP2|TMEM230|YAP1|ROCK2|SLC4A4|THAP11|CYP3A4|SEC14L2|TGIF1|NMT1|SPCS1|MTMR11|GRHPR|UTP25|PIR|MRPL24|CERS2|SYNGR1|SLC7A6|ACAA1|MRPS18B|SDAD1|PLPP1|SAMM50|IARS2|PPP1R2|SMAD3|AIMP1|PEX19|ACADSB
c2.all.v7.4.symbols	238_GCvsFLT_JC	DESERT_STEM_CELL_HEPATOCELLULAR_CARCINOMA_SUBCLASS_UP	1.94365e-11	1.8452e-09	0.863415	-0.488026	-2.20341	237	COL1A2|COL5A2|COL1A1|KDELR3|NRCAM|NREP|OLFML3|CALU|GPX7|VCAN|POSTN|EXT1|PDGFRA|TMED3|LAMC1|TIMP2|PRC1|HGF|CKAP4|SERPINH1|ENPP2|HMGA2|LRRC8B|MARCKS|TTK|DAB2|CDC25B|SRRT|MTHFD2|KIF23|COL4A1|CBX3|NCAPD2|UCHL1|CENPM|RACGAP1|KIF15|CENPE|SPAG5|SERPINE2|TPX2|TROAP|LAMB1|TRAF5|RAD51AP1|SLC7A1|CENPA|DKK1|KIF11|MAPRE1|CEP55|KIF20A|NCAPG|TKT|CKS2|PHF21A|YEATS2|TOP2A|TMEM184B|BLM|ASAP1|ANXA5|DLGAP5|LHFPL2|CO…
c2.all.v7.4.symbols	238_GCvsFLT_JC	DEURIG_T_CELL_PROLYMPHOCYTIC_LEUKEMIA_DN	0.997664	1	0.052913	0.151956	0.733751	284	SYNE3|TBC1D4|ZBTB38|CUL2|USP47|PDE4B|SS18L2|ARL6IP5|CEBPZ|SGCB|PPP3CC|DYRK2|DNAJB6|CREM|EIF1AX|TGFBR2|SYNE1|NR3C2|MALT1|KLRD1|PIK3R1|RDX|TGFBR3|PSME4|CUL5|TRIM23|MED17|PJA2|IKZF3|ILRUN|THAP11|TOR1AIP1|ZBTB43|RAB27A|ANKRD49|CCSER2|GCH1|TNFSF10|IFITM1|OPTN|CCL4|TIAM1|SLC25A28|DDB2|HNRNPH3|ACOT9|ATG12|RNF19A|CD2|SRSF5|PPP1R16B|FUBP1|ZCCHC2|RECQL|CACNA2D2|C2orf68|PLPP1|SERINC1|ADRB2|PCM1|ABCB1|YME1L1…
c2.all.v7.4.symbols	238_GCvsFLT_JC	DE_YY1_TARGETS_DN	0.0807899	0.256216	0.2114	-0.328646	-1.29426	91	FN1|ECT2|TTK|SEPTIN10|BARD1|EPS8|IL13|ITGA4|PRKACB|ANGPT1|CDK1|RBL1|PTP4A1|HNRNPH1|FAS|OSMR|RB1|LPAR1
c2.all.v7.4.symbols	238_GCvsFLT_JC	DE_YY1_TARGETS_UP	0.261209	0.517558	0.116234	0.418051	1.16326	17	CDKN1C|TACSTD2|DAPK2|CSF2|NGFR|RFC1|TRIM31|EMP1|PRSS16|NPY
c2.all.v7.4.symbols	238_GCvsFLT_JC	DIAZ_CHRONIC_MEYLOGENOUS_LEUKEMIA_DN	0.448649	0.683141	0.0793435	-0.248634	-1.00949	107	F13A1|LHFPL6|DACT1|CCR2|ELANE|MS4A6A|LY86|OAS2|CLEC5A|CLEC4A|SLC16A7|FLT3|MYOF|CSF1R|LILRB4|LILRB3|ANXA5|GLIPR1|ADD3|CD53|IL10RA|HLA-DMB|GSDME|IL16|FCGR1A|CDH2|TLR2|CST7
c2.all.v7.4.symbols	238_GCvsFLT_JC	DING_LUNG_CANCER_BY_MUTATION_RATE	0.0714286	0.236848	0.24134	-0.514174	-1.49767	19	PTPRD|PDGFRA|ROBO2|FGFR4
c2.all.v7.4.symbols	238_GCvsFLT_JC	DING_LUNG_CANCER_EXPRESSION_BY_COPY_NUMBER	0.181619	0.417706	0.152145	0.278927	1.16569	98	TXNL1|FXR1|CDC42SE2|NUP153|CHD7|CEBPG|TPD52|LSM1|COG5|RAB20|PIK3CA|MYNN|ING1|MAPK8|PPM1A|MRPS28|SNAP29|KPNA4|GZF1|TOMM70|NDUFB5|DCTD|C19orf12|MIPEP|VPS8|AKAP9|EIF3H|EID2|WASHC5|FBXO3|ANKRD10|NEK3|DNAJC2
c2.all.v7.4.symbols	238_GCvsFLT_JC	DING_LUNG_CANCER_MUTATED_SIGNIFICANTLY	0.0420612	0.174271	0.321776	-0.486459	-1.50531	25	PTPRD|PDGFRA|ERBB4|FGFR4|NTRK3|NF1
c2.all.v7.4.symbols	238_GCvsFLT_JC	DIRMEIER_LMP1_RESPONSE_EARLY	0.245436	0.497364	0.123257	0.296186	1.13553	60	JUND|HSP90AB1|HERPUD1|IER2|NFKBIA|JUN|TNFSF9|UBE2M|PPP1R15A|CCL4|BCL2A1|NFKB2|EEF2|MYC|EIF1|JUP|GPR183|RPS9|KLF6|DUSP5|JUNB|SLAMF1|RPS16|NFKBIZ
c2.all.v7.4.symbols	238_GCvsFLT_JC	DIRMEIER_LMP1_RESPONSE_LATE_DN	0.764	0.892799	0.0580984	0.251409	0.812153	28	TXNIP|COX8A|GAPDH|RPS19|RPS5|IFITM1|RPS11|FAU|PSMB9|APOC4|CD27|TAF10
c2.all.v7.4.symbols	238_GCvsFLT_JC	DIRMEIER_LMP1_RESPONSE_LATE_UP	0.366038	0.615987	0.0931455	-0.289753	-1.05086	55	FASN|MARCKS|SRRT|MTHFD2|FEZ1|LYN|SLC7A1|RFTN1|CD40|IRF5
c2.all.v7.4.symbols	238_GCvsFLT_JC	DITTMER_PTHLH_TARGETS_DN	0.201646	0.444818	0.138805	0.303901	1.17115	64	SERPINE1|AOX1|DFFA|IVNS1ABP|POLD2|SLC22A14|PSMB4|LRRFIP1|PIK3R1|PIK3CA|LRBA|CUL4A|RPP30|RRAS2|LMNA|TCP1|TOMM70|MRPS14|ITGA6|SPTLC2|HSP90AA1|YME1L1|PANX1|TBC1D1|MINK1|NDUFS4|ZDHHC7|SEC24A|RAPGEF2|FAH|MRPL34|HSPA2|GLS|MMS19
c2.all.v7.4.symbols	238_GCvsFLT_JC	DITTMER_PTHLH_TARGETS_UP	0.876106	0.945147	0.0564118	0.19044	0.809588	110	F2RL1|PPM1B|ANXA11|TPI1|TIMP3|PEG10|TIMM17A|VDAC2|TBC1D8|BSG|KLF9|HADHA|USP15|TNIP1|GPX4|POLR3C|RANGRF|NDUFA13|ANXA7|CYCS|ATP10D|DLG1|HAX1|GRHPR|MSRB1|UROD|VAMP8|MFN2|CPD|IMMT|LRP5|KLC1|ATP5PF
c2.all.v7.4.symbols	238_GCvsFLT_JC	DOANE_BREAST_CANCER_CLASSES_DN	0.61811	0.80637	0.0675189	-0.277215	-0.904365	32	CALU|TIMP2|PARVB|ARTN|PAPSS1|PLAUR|SMO|LMO4|DEK|EHBP1
c2.all.v7.4.symbols	238_GCvsFLT_JC	DOANE_BREAST_CANCER_CLASSES_UP	0.560837	0.7697	0.0706196	-0.253168	-0.946381	66	FASN|FGFR4|BRINP3|TBC1D9|TRIL|ALCAM|CERS4|KMO|PEX11A|LASP1|NFIA|CYB5A|HPX|AZGP1|PDCD4|ABCA8
c2.all.v7.4.symbols	238_GCvsFLT_JC	DOANE_BREAST_CANCER_ESR1_DN	0.682875	0.845634	0.0661326	0.246465	0.869246	41	CRYAB|KRT5|MSLN|MID1|CHST3|ART3|KRT16|S100A8|PGBD5|KRT6B|EN1|IGF2BP3|SOD2|FOXC1|EGFR
c2.all.v7.4.symbols	238_GCvsFLT_JC	DOANE_BREAST_CANCER_ESR1_UP	0.278986	0.537657	0.10714	-0.272423	-1.09393	101	SEMA3B|CFB|ERBB4|PDZK1|CHAD|C4A|CLSTN2|TNNT1|IFT122|TBC1D9|ABAT|EVL|CFD|MAP3K12|ALCAM|KCNE4|CACNA1D|SELENBP1|CLGN|CERS4|PEX11A|TMC5|MYB|AZGP1|CRIP1|SLC4A8|ARMT1|CCDC170|DHRS2|FBP1|ELAPOR1|TSPAN1|UGCG
c2.all.v7.4.symbols	238_GCvsFLT_JC	DOANE_RESPONSE_TO_ANDROGEN_DN	0.103147	0.295372	0.183024	-0.269649	-1.21395	233	IGFBP5|GNG10|CDKN2C|DCLK1|IGFBP2|CKB|FAM110B|SERPINH1|PAX9|MARCKS|SOS1|BRIP1|MXD3|PLXND1|TDO2|TRAIP|CYFIP2|IFT122|EPS8|PHC1|TRAF5|SUSD4|RAD54B|LTBP1|FBLN1|EVL|RFTN1|TMEM106C|MCM4|WLS|E2F8|ABCB9|YPEL1|ELOVL6|RRM2|TCAF1|RAD54L|CDC42EP2|EFNB3|CHAF1A|PLCB1|CDK1|SAMHD1|FYB1|PTP4A1|ARHGAP35|TNC|PLK4|CACNA1D|GNB5|ZNF322|KMO|SNX7|LRP6|NR2F1|MCM5
c2.all.v7.4.symbols	238_GCvsFLT_JC	DOANE_RESPONSE_TO_ANDROGEN_UP	0.332143	0.589411	0.0956031	-0.246141	-1.05388	159	FASN|PYGB|FKBP11|RRBP1|GM2A|DNASE2B|IL19|SLC15A2|PDIA5|CNTNAP2|NMNAT2|CA5B|ACACA|NSG1|HSD11B2|DZIP1|DDC|ZC3H13|TSKU
c2.all.v7.4.symbols	238_GCvsFLT_JC	DORMOY_ELAVL1_TARGETS	0.0855397	0.264555	0.21925	-0.513972	-1.47076	18	CDC7|CDKN3|CCNA2|EDNRA|CDK2|MYT1
c2.all.v7.4.symbols	238_GCvsFLT_JC	DORN_ADENOVIRUS_INFECTION_12HR_DN	0.478958	0.706278	0.0815265	-0.309203	-0.987444	30	SDCBP|KYNU|CCND1|BACE2|TOP2A|HNRNPH1
c2.all.v7.4.symbols	238_GCvsFLT_JC	DORN_ADENOVIRUS_INFECTION_12HR_UP	0.732673	0.875399	0.0596037	-0.263296	-0.820968	26	MFAP2|IFIT2
c2.all.v7.4.symbols	238_GCvsFLT_JC	DORN_ADENOVIRUS_INFECTION_24HR_DN	0.44697	0.68225	0.0822055	-0.29382	-0.99958	39	MFAP2|SDCBP|CCND1|IFIT2
c2.all.v7.4.symbols	238_GCvsFLT_JC	DORN_ADENOVIRUS_INFECTION_32HR_DN	0.591356	0.788997	0.0696133	-0.275536	-0.92179	35	MFAP2|SDCBP|CCND1
c2.all.v7.4.symbols	238_GCvsFLT_JC	DORN_ADENOVIRUS_INFECTION_48HR_DN	0.564706	0.770504	0.0718276	-0.277804	-0.929458	36	MFAP2|SDCBP|CCND1
c2.all.v7.4.symbols	238_GCvsFLT_JC	DORSAM_HOXA9_TARGETS_DN	0.565923	0.77126	0.0734381	0.28408	0.932576	31	CISH|FXR1|BMI1|SDC4|JUN|SERPINB9|MYC|GLRX|CDC37|IGF2|JUNB|SBNO1
c2.all.v7.4.symbols	238_GCvsFLT_JC	DORSAM_HOXA9_TARGETS_UP	0.173828	0.409422	0.146416	-0.371453	-1.23722	34	GNG10|VIM|ARHGAP11A|PHOX2A|ALDH1A1|RAP1B|RAB31|ADD3|CDK7|AHCYL1|MYB|YES1
c2.all.v7.4.symbols	238_GCvsFLT_JC	DORSEY_GAB2_TARGETS	0.0205373	0.10453	0.352488	-0.510187	-1.62929	30	SPARC|COL1A1|COL6A3|ITGB3|TFPI2|STC1|CD69|CD44
c2.all.v7.4.symbols	238_GCvsFLT_JC	DOUGLAS_BMI1_TARGETS_DN	0.475214	0.703955	0.0736213	-0.21312	-0.989291	294	COL3A1|COL1A2|COL5A2|TM7SF3|ARMCX1|FRK|APAF1|RUSF1|ARL6IP1|SLFN5|ELMOD2|IFIT2|IL1RAP|IREB2|ARAP1|COX15|ARL1|GOLPH3L|MR1|CCNG2|YIPF4|GOLGA3|RWDD2B|SKP2|PIGO|PDE1A|ICAM1|BTN3A1|OAS3|IFT46|TBC1D7|ZFYVE1|SLC16A4|HMOX2|SESN3|S100PBP|TMED8|STYXL1|PPCS|STAT1|DHX58|GADD45G|ANKS1A|INSIG1|WEE1
c2.all.v7.4.symbols	238_GCvsFLT_JC	DUAN_PRDM5_TARGETS	0.15342	0.377455	0.152145	-0.319443	-1.21546	72	NREP|EMID1|ADARB2|NCOA7|ISLR|CDH4|ID2|PHC1|NOTCH2|EVL|EDNRA|RUNX2|PAX6
c2.all.v7.4.symbols	238_GCvsFLT_JC	DUNNE_TARGETS_OF_AML1_MTG8_FUSION_DN	0.0081439	0.0523153	0.38073	-0.63697	-1.78844	17	CD34|CKB|EDIL3|BAALC|ADAM12|SAMSN1|ECM1|RUNX1T1|MTSS1
c2.all.v7.4.symbols	238_GCvsFLT_JC	DUNNE_TARGETS_OF_AML1_MTG8_FUSION_UP	0.00587143	0.0404425	0.407018	-0.486996	-1.6977	44	IGFBP7|ITM2C|CD302|SELPLG|NUCB2|OS9|ALOX5AP|CMTM3|PRG2|SAMSN1|LAPTM5|ARL15|SLA|ALDH3B1|CSF3R|MYO1F|SRGN|CST7|SPCS3|LCP1
c2.all.v7.4.symbols	238_GCvsFLT_JC	DURAND_STROMA_NS_UP	0.703196	0.85519	0.0684715	0.202703	0.913019	160	TMEM141|LMO7|FZD7|BICD1|OVGP1|CRYAB|MRPL35|PRRG4|DMRT2|RBKS|EXOC6|OLR1|GATA6|GDF15|KRT19|GREM1|KIAA1217|H2AJ|RAB6B|ZNF503|CMBL|DNAJC27|NOD1|SH3BP5|TNFSF9|EZR|DDX19B|ZNF593|SLC16A3
c2.all.v7.4.symbols	238_GCvsFLT_JC	DURAND_STROMA_S_UP	7.36871e-10	4.53228e-08	0.801216	-0.436641	-2.02743	290	COL3A1|COL1A2|COL1A1|CTSH|SERPINF1|SFRP2|COL6A2|CCDC80|ADAMTS12|CD248|GRIA3|CREB3L1|MMP23B|POSTN|MAGED2|ADAMTS2|LY6H|PDGFRA|HYKK|ARHGAP28|TVP23A|NIBAN1|FAM110B|MMP2|CAPN6|NOVA1|SMOC2|SULF2|CCL7|PAX9|NID2|MARCKS|SRPX2|FGF10|RORB|LPAR4|HCN2|PTN|ROR2|PLXND1|FAT4|TRAM1L1|CA5B|KIRREL3|BACH2|ITGB3BP|ADAM12|DPYSL3|RAB3IL1|OASL|MATN2|PAPPA|MRGPRF|IL18RAP|RASSF2|OXR1|TBX20|SDC3|ST3GAL1|FBLN1|UBE2L6|TMEM47…
c2.all.v7.4.symbols	238_GCvsFLT_JC	DURCHDEWALD_SKIN_CARCINOGENESIS_DN	0.579545	0.781617	0.0780892	0.198897	0.956503	257	RAP1GAP|PNCK|IRS2|KIF1B|QKI|DCUN1D3|CRYBG3|B4GALT1|PRCC|SEMA4D|HIPK3|GSR|ANK3|USF3|ATP2C1|MAP3K20|LTN1|CRABP2|TPD52|TMEM163|NET1|ABCG1|DEDD|CLIP1|XDH|MAFK|TMEM248|DPP8|CCNG1|GKN1|SCHIP1|KCNN4|PIAS1|UBE2Q2|DAPK2|TATDN2|KIAA0513|BLCAP|ADARB1|UBASH3B|FARSB|PFN1|RAPGEF3|CAST|UCK2|PMEPA1|AQP3|ACOX1|HOOK1|DLG1|CLIP4|NPLOC4|LETMD1|TPM1
c2.all.v7.4.symbols	238_GCvsFLT_JC	DURCHDEWALD_SKIN_CARCINOGENESIS_UP	0.028156	0.130806	0.352488	-0.360047	-1.40352	85	TNMD|SEMA3B|IGFBP5|P3H3|CKB|COL16A1|BPHL|CYP17A1|SLC15A2|ACOXL|PRKCB|PLEKHH2|KRT2|PTH1R|STMN1|RPAIN|ELOVL6|TMEM218|ELOVL3
c2.all.v7.4.symbols	238_GCvsFLT_JC	DUTERTRE_ESTRADIOL_RESPONSE_6HR_DN	0.638393	0.819865	0.0721798	0.224376	0.918343	90	NUAK1|CRISPLD2|LMO7|FGF13|EGLN3|ACAA2|BLNK|YPEL3|KAT2B|NPNT|SGCG|RCAN1|SALL4|KIAA0513|BMF|EFNA1|CREBRF|ZNF467|CDKL5|KLHL24
c2.all.v7.4.symbols	238_GCvsFLT_JC	DUTERTRE_ESTRADIOL_RESPONSE_6HR_UP	0.322183	0.581154	0.096563	-0.235879	-1.05413	221	C1QTNF6|OLFML3|SEMA3B|E2F1|FRK|SYTL4|PAX9|AMZ1|BRIP1|CENPU|SLC7A1|RAB31|LONRF2|MYBL1|EXO1|FAM102A|BRCA1|CD44|MYOF|COL12A1|GINS2|MCM10|MCM4|UHRF1|POLA2|KCNK6|NEMP1|FEN1|OLFM1|AMD1|CHAF1A|TPBG|PXK|TMED8|DTL|RBL1|MCM6|TICRR|XRCC3|SGK3|WDHD1|TMEM104|BLVRB|RFC3|HEY2|FARP1|MCM5|MMS22L|MCM3|OSTF1|NOS1AP|IGFBP4|PEX11A|B3GALNT1|MYB|WDR76|MCM7|NXNL2|PCNA|DSCC1|IFNAR2|POLE2|RARA|GINS3|ZNF367|MCM2|LRP8
c2.all.v7.4.symbols	238_GCvsFLT_JC	DUTTA_APOPTOSIS_VIA_NFKB	0.461538	0.692863	0.0840746	0.293458	0.975797	32	BNIP3|IER3|BCL2L1|FASLG|MDM2|TNFSF10|BCL2A1|SOD2
c2.all.v7.4.symbols	238_GCvsFLT_JC	EBAUER_MYOGENIC_TARGETS_OF_PAX3_FOXO1_FUSION	0.0651141	0.223765	0.287805	0.384938	1.40142	48	MYH8|PDLIM5|SYNGR2|MYOM1|CRYAB|DES|MYBPH|MEF2D|SGCG|ABLIM3|BIN1|CASQ2|SMPX|TNNI2|CTF1|MYBPC2|SGCD|MRAS|TPM1|TNNT3|LDB3|NEBL|BORCS8|PALMD|MYL4|HBEGF|ITGB1BP2|TNNC2|MYLPF
c2.all.v7.4.symbols	238_GCvsFLT_JC	EBAUER_TARGETS_OF_PAX3_FOXO1_FUSION_DN	0.773512	0.897192	0.0555947	-0.237212	-0.82454	45	NRCAM|MTUS2|RASSF4|CNR1|IQCG|ABAT
c2.all.v7.4.symbols	238_GCvsFLT_JC	EBAUER_TARGETS_OF_PAX3_FOXO1_FUSION_UP	0.0639269	0.220687	0.271289	0.280466	1.28433	180	MYH8|PDLIM5|SELENOW|TGM2|SYNGR2|MYOM1|PRKCQ|PBXIP1|BICD1|CACNB1|CRYAB|TXNIP|EGLN3|ACAA2|DES|QKI|TP63|AKAP1|HSPB2|HSPB3|MYBPH|SLC24A1|MEF2D|PDE4DIP|HCFC1R1|SGCG|GJB1|SLC12A2|ABLIM3|FABP3|HIVEP3|EHBP1L1|INPP4B|APOBEC2|EPS8L1|BIN1|CASQ2|CYP2W1|EZR|PYGM|NOX1|SMPX|AGL|PARP3|TNNI2|CTF1|TEAD4|MYBPC2|SPAG6|SGCD|MRAS|ACBD4|TPM1|ATP2C2|TNNT3|LDB3|MUC3A|C21orf62|NEBL|ITGA6|BORCS8|ATF7IP2|PALMD|ACSL1|MYL4|HB…
c2.all.v7.4.symbols	238_GCvsFLT_JC	EGUCHI_CELL_CYCLE_RB1_TARGETS	2.91241e-06	5.80752e-05	0.627257	-0.759992	-2.2718	22	ECT2|NDC80|CDC25C|SMC4|KIF18A|NEK2|CENPE|CCNA2|KIF11|KIF20A|CDCA8|SMC2|MCM4|FEN1|HMGB2|MCM6|MCM5|MCM3|MCM7|BUB1|MCM2
c2.all.v7.4.symbols	238_GCvsFLT_JC	EHLERS_ANEUPLOIDY_UP	0.649621	0.823962	0.0632191	-0.259599	-0.883161	39	PDGFD|NIBAN1|ID2|RWDD2B|ALOX5AP|FNDC3A|TMEM47|HAUS4
c2.all.v7.4.symbols	238_GCvsFLT_JC	EINAV_INTERFERON_SIGNATURE_IN_CANCER	0.135135	0.350021	0.173748	-0.438006	-1.30794	23	MX1|EIF2AK2|OAS2|UBE2L6|STAT1|LY6E|BRD3|IFI44L|SP110|MORC3|BST2|ISG15|OAS1|ADAR|IRF9|IFIT3
c2.all.v7.4.symbols	238_GCvsFLT_JC	ELLWOOD_MYC_TARGETS_DN	0.584746	0.784365	0.0739901	0.265891	0.931391	40	IDE|EGF|TMED4|ANAPC16|TMPRSS2|EZR|LAMTOR2|DAZAP2|NKX3-1|CDS2|CHMP2A|CLDN4|CA2
c2.all.v7.4.symbols	238_GCvsFLT_JC	ELVIDGE_HIF1A_AND_HIF2A_TARGETS_DN	0.137778	0.353096	0.17822	0.287055	1.2065	101	NOL3|BNIP3|PGK1|CITED2|SERPINE1|EFNA3|SLC2A1|EGLN3|CCN5|SAMD4A|VEGFA|KRT15|RRAGD|GYS1|FAM162A|HK2|HLA-DRB1|STBD1|VLDLR|ILVBL|IGFBP3|NDRG1
c2.all.v7.4.symbols	238_GCvsFLT_JC	ELVIDGE_HIF1A_AND_HIF2A_TARGETS_UP	0.00117266	0.0105035	0.45506	0.517206	1.82411	41	SOCS2|SLC29A1|GYG1|SLC5A6|ABCF2|SLC25A44|RRP12|FLAD1|CHUK|TAF9B|WDR77|RPP40|STX3|CCDC86|GCH1|RFK|TOR3A|ADAT1|RIOX1
c2.all.v7.4.symbols	238_GCvsFLT_JC	ELVIDGE_HIF1A_TARGETS_DN	0.135667	0.35036	0.17822	0.301224	1.22926	88	NOL3|BNIP3|PGK1|CITED2|EFNA3|SLC2A1|EGLN3|CCN5|KRT15|MAFF|HCFC1R1|RRAGD|GYS1|FAM162A|HK2|HLA-DRB1|STBD1|VLDLR|ILVBL|IGFBP3|NDRG1
c2.all.v7.4.symbols	238_GCvsFLT_JC	ELVIDGE_HIF1A_TARGETS_UP	0.000402583	0.00429849	0.498493	0.484217	1.87521	65	SOCS2|IDE|SLC29A1|GYG1|SLC5A6|ABCF2|SLC25A44|RRP12|GULP1|CHUK|TAF9B|WDR77|RPP40|PNO1|STX3|CCDC86|TMEM33|GCH1|RAB35|RRP15|RFK|KPNA1|FASTKD5|TOR3A|ADAT1|RIOX1|SLC7A6|URB2|RRS1|DOLK|SPAG1
c2.all.v7.4.symbols	238_GCvsFLT_JC	ELVIDGE_HYPOXIA_BY_DMOG_DN	0.00111554	0.010128	0.45506	0.474087	1.81036	59	SOCS2|TIGAR|IDE|SLC29A1|SLC5A6|AOX1|ESR1|SLC25A44|NAPA|TAF9B|WDR77|RPP40|SDF2L1
c2.all.v7.4.symbols	238_GCvsFLT_JC	ELVIDGE_HYPOXIA_BY_DMOG_UP	0.263617	0.52044	0.123257	0.249964	1.08937	129	BNIP3|PGK1|CITED2|SERPINE1|STC2|SLC2A1|TXNIP|EGLN3|CCN5|SAMD4A|VEGFA|MAFF|GDF15|RRAGD|GYS1|FAM162A|HK2|HLA-DRB1|STBD1|VLDLR|ILVBL|IGFBP3|NDRG1|JUN|NFIL3|DTNA|PIM1|PPFIA4|ATF3|ADM|KLF7|SOX9|BNIP3L|KLHL24|DST
c2.all.v7.4.symbols	238_GCvsFLT_JC	ELVIDGE_HYPOXIA_DN	4.90212e-06	9.1878e-05	0.610527	0.430559	1.92094	145	SOCS2|TIGAR|IDE|SLC29A1|GYG1|SLC5A6|HSF1|ABCF2|AOX1|ESR1|OGDH|BRMS1|C2CD2|TMEM259|SLC25A44|TMEM50B|GULP1|FLAD1|NCLN|CHUK|TAF9B|WDR77|SLC52A2|TIMM23|SDF2L1|STIP1|PNO1|ILRUN|SRPRA|STX3|CCDC86|TMEM33|GCH1|MAPKAPK2|KLC2|RAB35|RRP15|KPNA4|EEF1E1|CDV3|FKBP4|CORO1B|RNASEH1|PUS1|KPNA1|FASTKD5|TOR3A|ADAT1|GPS1|POLR3E|PYCR3|RIOX1|ASPSCR1|EXOSC4|SLC7A6|URB2|BOP1|CA2|ARHGDIA|ETF1|DHX29|KIAA0930|LARP4|DOLK|SP…
c2.all.v7.4.symbols	238_GCvsFLT_JC	ELVIDGE_HYPOXIA_UP	0.24	0.491595	0.135741	0.242846	1.09508	166	NOL3|BNIP3|PGK1|CITED2|SERPINE1|STC2|EFNA3|DDR1|SLC2A1|TXNIP|EGLN3|CCN5|SAMD4A|VEGFA|KRT15|KRT7|MAFF|ECE1|GDF15|HCFC1R1|RRAGD|GYS1|FAM162A|HK2|HLA-DRB1|STBD1|VLDLR|ILVBL|IGFBP3|NDRG1|JUN|NFIL3|DTNA|PIM1|PPFIA4|ATF3|ADM|BCOR|KLF7|SOX9|RASA4|BNIP3L|FLNB|KLHL24|DST
c2.all.v7.4.symbols	238_GCvsFLT_JC	ENGELMANN_CANCER_PROGENITORS_DN	0.0565302	0.208327	0.266351	-0.376859	-1.3705	59	FN1|SYTL4|PTGFRN|BMP4|IGSF1|GP1BB|EVL|TRPV4|FAM102A|CD44
c2.all.v7.4.symbols	238_GCvsFLT_JC	ENGELMANN_CANCER_PROGENITORS_UP	0.112971	0.312045	0.191892	0.351817	1.27223	47	LMCD1|IRX3|BZW2|SULT1A1|SGCG|GSTM3|IGFBP3|KCNN4|B4GALNT1|BYSL|MAST4
c2.all.v7.4.symbols	238_GCvsFLT_JC	ENK_UV_RESPONSE_EPIDERMIS_UP	0.10514	0.298341	0.2114	0.242236	1.16343	270	EIF4EBP1|TIGAR|BNIP3|SLC5A6|RAP1GAP|PHLDA3|NME6|EBNA1BP2|MANF|SLC2A1|POU3F1|CBX4|THBS2|PDSS1|PDLIM7|ADSL|ATIC|MAP3K20|WARS1|PRSS2|COPS7B|PLSCR1|BCL2L1|DCAF8|NET1|SULT1A2|AR|SURF2|GYS1|HK2|ITGB4|VLDLR|XPC|PSMD3|PIN4|KRT16|GSTO1|S100A8|HEXIM1|FAXDC2|PSMB2|IL4R|PSMA5|RRAS2|MRPS7|KRT17|SMS|HYOU1|CSTB|ZNRD2|NMT1|DLX5|KLF7|TEAD4|KRT6A|IL6ST|NELFE|IFITM3|ACTN1|DDB2|SLC16A1|CHKB|MTMR11|DAPK1|FKBPL|PRSS22…
c2.all.v7.4.symbols	238_GCvsFLT_JC	EPPERT_CE_HSC_LSC	0.0717213	0.237487	0.24134	0.395659	1.36927	37	HOXA5|SOCS2|ADGRG6|TMEM38B|SPINK2|MECOM|MYO5C|INPP4B|SLC25A36|MEIS1
c2.all.v7.4.symbols	238_GCvsFLT_JC	EPPERT_HSC_R	0.135076	0.350021	0.17822	0.27982	1.19181	114	HOXA5|SOCS2|MLLT3|ADGRG6|RCSD1|KSR1|PCNX1|TMEM38B|SPINK2|ANK3|MECOM|OSER1|MYO5C|MAFK|RIMKLB|INPP4B|EPC1|JUN|GNL1|SLC25A36|NPR3|FAM169A|MEIS1|ST3GAL6|DNAJB9
c2.all.v7.4.symbols	238_GCvsFLT_JC	EPPERT_LSC_R	0.852459	0.933239	0.0541201	0.223342	0.772926	37	C2CD2|CSDE1|ATP1B1|LRRC61|ABCG1|SLC9A7
c2.all.v7.4.symbols	238_GCvsFLT_JC	EPPERT_PROGENITOR	0.00486423	0.0347661	0.407018	-0.366382	-1.53681	134	FKBP14|CALU|SPTA1|FAM171A1|STEAP3|NDC80|ACO1|MTHFD2|MRE11|DDAH1|HMGXB4|RACGAP1|FANCI|CKAP5|CENPU|WASF1|POLA1|KNTC1|CHEK2|GINS2|DLC1|MEX3B|LHFPL2|HAUS6|CCNB2|NDC1|DLAT|DTL|CDK7|PLK4|ACSM3|RFC3|SMC1A|DCAF7|PCLAF|AHCYL1|RYR3|TIPIN|PHF6|CNRIP1|RRM1
c2.all.v7.4.symbols	238_GCvsFLT_JC	FAELT_B_CLL_WITH_VH3_21_DN	0.295585	0.551869	0.10714	-0.319736	-1.11139	45	SCRN1|FCGR2B|CCNG2|PBX3|ASAH1|SERP1|RAB31|NPC2
c2.all.v7.4.symbols	238_GCvsFLT_JC	FAELT_B_CLL_WITH_VH3_21_UP	0.89225	0.955482	0.0483118	-0.212327	-0.733224	42	KCNAB2|POR|MYO9B|TK1|SASH3|YKT6|PTPN7
c2.all.v7.4.symbols	238_GCvsFLT_JC	FAELT_B_CLL_WITH_VH_REARRANGEMENTS_DN	0.809886	0.914604	0.0530213	-0.229782	-0.804633	46	MAGED2|SELENOF|FKBP1B|PBX3|CDK14
c2.all.v7.4.symbols	238_GCvsFLT_JC	FAELT_B_CLL_WITH_VH_REARRANGEMENTS_UP	0.979008	0.994725	0.0445071	-0.180267	-0.634139	47	SCRN1|ZBTB20|RAB31|EMP3|NPC2
c2.all.v7.4.symbols	238_GCvsFLT_JC	FALVELLA_SMOKERS_WITH_LUNG_CANCER	0.572668	0.775695	0.0762797	0.239408	0.943122	72	SERPINE1|HSP90AB1|HOXC8|RAB12|CAMKK2|PRKG1|FKBP5|RCAN1|SRPRA|EZR|FOLH1|MAPKAPK2|IL6ST|SRSF5|RNF144B|MVD|SOD2|PGS1|NAMPT|EIF1|DUSP1|CCL20|MATR3|CYP1A1|CYTH1
c2.all.v7.4.symbols	238_GCvsFLT_JC	FARDIN_HYPOXIA_11	0.101392	0.291877	0.197822	0.40956	1.3513	30	BNIP3|PGK1|TXNIP|TPI1|EGLN3|VEGFA|MAPT|FAM162A|IGFBP3|NDRG1|TNIP1|ANKRD37
c2.all.v7.4.symbols	238_GCvsFLT_JC	FARMER_BREAST_CANCER_CLUSTER_1	0.0401493	0.168604	0.321776	-0.442908	-1.50678	39	FKBP11|CCR2|MX1|CD48|OAS2|OASL|GMFG|TNFRSF17|OAS3|IL10RA|IGHA1|CD38
c2.all.v7.4.symbols	238_GCvsFLT_JC	FARMER_BREAST_CANCER_CLUSTER_2	1.28896e-07	3.82917e-06	0.690132	-0.74238	-2.40415	31	PRC1|KIF4A|ASPM|NDC80|KIF15|NEK2|CENPE|NUSAP1|CCNA2|TPX2|CENPA|KIF11|CEP55|KIF20A|RAD54B|NCAPG|MELK|MCM4|MAD2L1|CCNB2
c2.all.v7.4.symbols	238_GCvsFLT_JC	FARMER_BREAST_CANCER_CLUSTER_3	0.671103	0.838302	0.0618406	0.318952	0.852838	15	VLDLR|NDRG1|MALL|ADM|PDZK1IP1|AGFG1|NAMPT|EGFR
c2.all.v7.4.symbols	238_GCvsFLT_JC	FARMER_BREAST_CANCER_CLUSTER_4	1.38411e-10	1.06042e-08	0.826657	-0.89394	-2.60384	19	COL3A1|COL5A1|COL1A2|COL5A2|SPARC|PCOLCE|SERPINF1|CTSK|HTRA1|FBN1|CDH11|DACT1|NID2|SRPX2|ADAM12|AEBP1
c2.all.v7.4.symbols	238_GCvsFLT_JC	FARMER_BREAST_CANCER_CLUSTER_5	0.285714	0.542134	0.113313	-0.393383	-1.14583	19	CYB561|DHX40|POLG2|DCAF7|VMP1|PPM1D|TRIM37
c2.all.v7.4.symbols	238_GCvsFLT_JC	FARMER_BREAST_CANCER_CLUSTER_7	0.176238	0.411633	0.146416	-0.427802	-1.2625	20	FASN
c2.all.v7.4.symbols	238_GCvsFLT_JC	FERNANDEZ_BOUND_BY_MYC	0.234339	0.483466	0.13649	0.241261	1.0895	168	GSTP1|CHRNB1|SERPINE1|SYNGR2|FUT1|NR1D1|AKAP1|ATP1A2|CLDND1|HERPUD1|TPM2|UCP3|POLB|BSG|POLD2|GALT|INSR|SIM2|RPL27A|ETS2|IFRD2|ATF4|JUN|ACO2|IMPA2|TGFBR1|MDM2|FXN|HSPA8|GPR4|UBA52|PSMB1|CSTB|ASCL2|LMNA|ACAD10|RPL19|ACOX1|SLC9A3R2|EIF4E|INSM1|FPGS|NBN|PDHA1|ACADM|STAT6|PHB
c2.all.v7.4.symbols	238_GCvsFLT_JC	FERRANDO_HOX11_NEIGHBORS	0.136456	0.351334	0.170932	-0.46872	-1.34127	18	MME|CCNA2|STMN1|TOP2A|MCM4|TK1|MCM5|TYMS
c2.all.v7.4.symbols	238_GCvsFLT_JC	FERRANDO_TAL1_NEIGHBORS	0.535787	0.750012	0.0766747	-0.335345	-0.94156	17	ITGB2|CSF1R|CDA|MYBL2|CD6|CD3E
c2.all.v7.4.symbols	238_GCvsFLT_JC	FERRANDO_T_ALL_WITH_MLL_ENL_FUSION_DN	0.522523	0.741585	0.0714786	-0.244334	-0.953226	83	IGFBP2|PLCB2|DOCK2|BARD1|PRRX2|APLNR|RFTN1|PPP2R2A|TOP2A|LMNB1|POLA2|S100A4|HMGB2|PRDX6|CHAF1A|FYB1|NUP93|EPS15|CDK2|PCLAF|MCM5|UBE2S|SLC9A1|AP3S1|TYMS|RRM1|PCNA|UBE2C|ITPKA|DUT|PKMYT1|MCM2
c2.all.v7.4.symbols	238_GCvsFLT_JC	FERRANDO_T_ALL_WITH_MLL_ENL_FUSION_UP	0.184307	0.421176	0.13649	-0.306339	-1.1872	80	CTSH|MME|CD34|VIM|GPSM3|CDH4|CBX3|CD47|AEBP1|FCGRT|NUCB2
c2.all.v7.4.symbols	238_GCvsFLT_JC	FERRARI_RESPONSE_TO_FENRETINIDE_UP	0.181641	0.417706	0.142901	0.439172	1.26574	19	BMP2|HERPUD1|DHRS3|ATF3|KLF7|DEPP1|DDIT3|CCL20|DDIT4|NRIP1
c2.all.v7.4.symbols	238_GCvsFLT_JC	FERREIRA_EWINGS_SARCOMA_UNSTABLE_VS_STABLE_DN	0.248889	0.501816	0.128789	0.276442	1.12776	89	MAP1LC3A|SQSTM1|CDKN1C|CHRDL1|INMT|SLC27A1|CRYAB|YPEL3|DNAJB12|WFS1|SLC22A12|ATP6V1E1|KRT19|TMEM230|DNAJC4|SPR|PDCD1|INPP5A|RNF167|SPCS1|PRX|FBXL15|SPHK2|ALDH6A1|ECHDC2|EXPH5|UBASH3A|ABTB1|EPS8L2|NCOR2
c2.all.v7.4.symbols	238_GCvsFLT_JC	FERREIRA_EWINGS_SARCOMA_UNSTABLE_VS_STABLE_UP	5.80745e-10	3.73531e-08	0.801216	-0.519849	-2.22047	152	ANLN|SDCBP|CENPF|CDKN3|NDC80|ARHGAP11A|TBC1D31|BRIP1|HAND2|RGS16|CKAP2|PDE4A|KIF23|KNL1|UBE2T|NCAPD2|KIF18A|ESPL1|NCAPH|GDAP1|KIF15|CENPE|GIT2|NUSAP1|NCKAP1L|CENPU|CCNA2|TPX2|PIF1|CEP55|RGS6|KNTC1|NCAPG|CCNB1|NCAPG2|MELK|KRBOX1|ANK2|BRCA1|SPC25|SMC2|TOP2A|BLM|LMNB1|ZNF146|DLGAP5|FANCD2|FEN1|NDC1|HMGB2|CHAF1A|GPAT4|ATAD5|MPHOSPH8|RPA3|CENPK|KIF2C|PROSER1|XRCC3|WDHD1|CLCN5|DAP3|C4orf3|ODF2|CHTF18|P…
c2.all.v7.4.symbols	238_GCvsFLT_JC	FIGUEROA_AML_METHYLATION_CLUSTER_1_DN	0.503774	0.727747	0.0756946	-0.281778	-0.965848	40	CCL1|CD48|MARVELD1|ENTPD6|SEZ6L|TFCP2L1|TACR3|LHFPL2
c2.all.v7.4.symbols	238_GCvsFLT_JC	FIGUEROA_AML_METHYLATION_CLUSTER_1_UP	0.906593	0.961645	0.0461379	-0.19502	-0.784666	104	TMEM263|FSTL1|SLC38A10|MAP7D2|TBC1D31|BHLHB9|ELAVL2
c2.all.v7.4.symbols	238_GCvsFLT_JC	FIGUEROA_AML_METHYLATION_CLUSTER_2_UP	0.269962	0.527955	0.112379	-0.32242	-1.12902	46	TMEM263|TBC1D31|THBS4|PRR18|NRP2|TAFA4|ZNF582|MAP7D3
c2.all.v7.4.symbols	238_GCvsFLT_JC	FIGUEROA_AML_METHYLATION_CLUSTER_3_DN	0.589069	0.786927	0.0713053	0.271174	0.906992	33	ARHGAP10|RHOT1|TMEM33|ASB10|SLC26A9|MED25|PKDCC|PPP1R15A|PLEKHA4
c2.all.v7.4.symbols	238_GCvsFLT_JC	FIGUEROA_AML_METHYLATION_CLUSTER_3_UP	0.716606	0.864242	0.0562941	-0.208095	-0.883369	146	TMEM263|FSTL1|TBC1D31|BHLHB9|THBS4|ELAVL2|CUL9|PRR18|NRP2|PCDHB16|MKKS|CASP2|TAFA4|UHRF1|CNTROB|COCH|KCNAB3|NTN5|GPAT4|ZNF582|MAP7D3|RSKR|SMIM15|KNSTRN|PCDHB11|PRRG1|VWF|PCDHGA11|DPYSL4|PCDHB9|PCDHB10|TLR2
c2.all.v7.4.symbols	238_GCvsFLT_JC	FIGUEROA_AML_METHYLATION_CLUSTER_4_DN	0.359244	0.611478	0.100633	-0.393133	-1.07192	15	GJC3|TACR3|IL2RA|GBX2|ZNF853|CCR7
c2.all.v7.4.symbols	238_GCvsFLT_JC	FIGUEROA_AML_METHYLATION_CLUSTER_4_UP	0.302752	0.558799	0.102822	-0.270409	-1.07523	98	TMEM263|FSTL1|MAP7D2|BHLHB9|ELAVL2|AEBP1|NRP2|FAM131A|CASP2|CYP7B1|CNTROB|COCH|KCNAB3|NTN5|ARL15|ZNF582|LAMP1|MAP7D3|RSKR|SMIM15|KDM5B|PTGDR2|ITGAV|VWF
c2.all.v7.4.symbols	238_GCvsFLT_JC	FIGUEROA_AML_METHYLATION_CLUSTER_5_DN	0.269474	0.527709	0.119348	0.315248	1.12817	43	CHRNA1|GHITM|RAPGEF1|GIMAP5|PNLIPRP2|BLOC1S5
c2.all.v7.4.symbols	238_GCvsFLT_JC	FIGUEROA_AML_METHYLATION_CLUSTER_6_DN	0.821782	0.918634	0.0542316	-0.239634	-0.749773	27	CCL1|TACR3|PLEK|PLD3|UNC5D|GBX2|AIM2
c2.all.v7.4.symbols	238_GCvsFLT_JC	FIGUEROA_AML_METHYLATION_CLUSTER_6_UP	0.130435	0.342519	0.164406	-0.287947	-1.19584	125	TMEM263|MANBA|MAP7D2|DEPDC1B|PPIL6|BHLHB9|THBS4|ELAVL2|CUL9|AEBP1|PHC1|NRP2|FAM131A|CASP2|CNTROB|COCH|KCNAB3|NTN5|EFNB3|GPAT4|ZNF582|MAP7D3|RSKR|SMIM15|KNSTRN|ITGAV|VWF|TP53INP2|DPYSL4|ZNF454|IFNAR2|TNFAIP8L2|PAQR5|IRAK3|HNRNPD|CASP12|EXOSC3|ZCCHC14|ICA1L
c2.all.v7.4.symbols	238_GCvsFLT_JC	FIGUEROA_AML_METHYLATION_CLUSTER_7_UP	0.443831	0.680307	0.0810802	-0.250777	-1.00714	103	FSTL1|MYO7A|TBC1D31|BHLHB9|CUL9|AEBP1|PRR18|NRP2|FAM131A|MKKS|CASP2|TAFA4|CNTROB|COCH|KCNAB3|GPAT4|ZNF582|MAP7D3|RSKR|SMIM15|KDM5B
c2.all.v7.4.symbols	238_GCvsFLT_JC	FINAK_BREAST_CANCER_SDPP_SIGNATURE	0.571726	0.775621	0.0741759	-0.31073	-0.927876	23	OGN|F2RL2|ITGBL1|CD48|CD52|ADRA2A|PLEK
c2.all.v7.4.symbols	238_GCvsFLT_JC	FINETTI_BREAST_CANCERS_KINOME_BLUE	0.0544355	0.205172	0.276501	-0.505995	-1.49848	21	ERBB4|DCLK1|ULK4|MAP3K12|STK39|STK36|EPHA10|NEK11
c2.all.v7.4.symbols	238_GCvsFLT_JC	FINETTI_BREAST_CANCERS_KINOME_GRAY	0.646388	0.823615	0.0636424	0.326482	0.872971	15	CHUK|DYRK1A|CSNK1A1|PRPF4B|HIPK1|MAP4K3
c2.all.v7.4.symbols	238_GCvsFLT_JC	FINETTI_BREAST_CANCER_KINOME_GREEN	0.149378	0.371065	0.164406	-0.469148	-1.30368	16	LYN|MLKL|PRKCB|SYK|STK17B|FGR|MAP4K1|HCK
c2.all.v7.4.symbols	238_GCvsFLT_JC	FINETTI_BREAST_CANCER_KINOME_RED	0.000116259	0.00143419	0.538434	-0.775979	-2.1158	15	CDC7|TTK|NEK2|AURKB|PLK1|PBK|MELK|AURKA|CDK1|PLK4|MASTL
c2.all.v7.4.symbols	238_GCvsFLT_JC	FIRESTEIN_CTNNB1_PATHWAY	0.661943	0.832337	0.0655321	0.262849	0.874019	32	SRPK3|FOXO4|CAMKK2|MAP3K20|LTK|DAPK2
c2.all.v7.4.symbols	238_GCvsFLT_JC	FIRESTEIN_PROLIFERATION	0.454338	0.687251	0.0916795	0.221029	0.995563	160	PHKB|PKM|SYT16|NME6|BCL2L11|RCSD1|PRKAR2A|FOXO4|MAP3K20|PRKG1|FGFR3|WWP2|SIK1|IRAK2|PIK3R1|CAMKV|PACSIN2|ROS1|MAPK8|C17orf75|TRPV6|NEK7|AKAP7|SPEG|CAMK4|RAF1|AKT3|PRKAA1
c2.all.v7.4.symbols	238_GCvsFLT_JC	FISCHER_DIRECT_P53_TARGETS_META_ANALYSIS	0.0697115	0.233961	0.266351	0.246898	1.19179	290	CEL|EDA2R|TIGAR|PRRG2|PDE4C|SERPINE1|SYNC|MICALL1|PHLDA3|APOD|IER3|RRAD|DDR1|POU3F1|TXNIP|FAM98C|RETSAT|RRM2B|PSTPIP2|NCEH1|CD82|KRT15|IRF2BPL|SCN2A|NDUFAF8|ITPKC|SAC3D1|RIN1|BCL2L1|GDF15|XPC|KIAA1217|ZNF219|CCNG1|RPS19|CMBL|YAP1|RPS27L|KCNN4|PPP1R3C|HEXIM1|PRKAB2|PARD6B|USP15|MFGE8|KCTD1|DHRS3|GPC1|TRUB1|DCP1B|MAST4|CDKN1A|NINJ1|BLCAP|MDM2|GABARAPL2|ATF3|GCH1|LMNA|TEAD3|CAVIN2|GADD45A|DNAJB5|EML…
c2.all.v7.4.symbols	238_GCvsFLT_JC	FISCHER_G1_S_CELL_CYCLE	0.00064421	0.00645244	0.477271	-0.368848	-1.61479	184	OPCML|MAP2K6|TLR6|COL4A4|E2F1|MRC2|CDC7|PASK|TCEAL9|DCLRE1B|TENM3|BRIP1|NCOA7|ADAMTS1|USP18|CENPQ|BARD1|EZH2|CLSPN|RAD51|TAF15|EXO1|CASP2|BRCA1|GINS2|MCM10|BLM|E2F8|MSH6|POLA2|RRM2|FEN1|CHAF1A|PRKD1|DTL|MCM6|TCF19|RFXAP|WDHD1|MASTL|TMCC1|RMI1|CDT1|MCM5|E2F2|MAN1A2|MCM3|MNS1|SLBP|TIFA|POLE|KLRK1|NR4A3|TOPBP1|MYB|TIPIN|WDR76|H3C2|NEDD9|GLCCI1|PCNA|DSCC1|TREX1|CDC25A|POLE2|E2F7|SSBP2|DLGAP1|TCIM|ZNF…
c2.all.v7.4.symbols	238_GCvsFLT_JC	FISCHER_G2_M_CELL_CYCLE	1.8913e-14	3.13703e-12	0.975995	-0.519799	-2.33678	229	CDKN2C|LAMC1|ANLN|SAPCD2|PRC1|CCSAP|IQGAP3|FOXM1|GAS2L3|ECT2|PIMREG|CENPF|HMGA2|DEPDC1B|TTK|ASPM|NDC80|ARHGAP11B|ARHGAP11A|RAD21|CDC25C|CDC25B|ARL6IP1|CKAP2L|NEIL3|CKAP2|CCNF|KIF23|CIT|KIF18A|KIF20B|POLQ|OIP5|ESPL1|NCAPH|RACGAP1|KIF15|NEK2|CENPE|GIT2|NUSAP1|CKAP5|KIF22|AURKB|SPAG5|CCNA2|TPX2|MKI67|TROAP|KIFC1|SHCBP1|CENPA|HMMR|PIF1|PLK1|CDC20|KIF11|PNRC2|CEP55|KIF20A|CDCA3|BIRC5|CCNB1|NUF2|PBK|ME…
c2.all.v7.4.symbols	238_GCvsFLT_JC	FLECHNER_BIOPSY_KIDNEY_TRANSPLANT_OK_VS_DONOR_DN	0.955078	0.984226	0.0466948	0.194994	0.605724	24	KRT7|TMEM11|PCF11|USP9X|RBMS1|MYC|CADM4|GPAA1|BAX|RHBDF1|USP22
c2.all.v7.4.symbols	238_GCvsFLT_JC	FLECHNER_BIOPSY_KIDNEY_TRANSPLANT_REJECTED_VS_OK_UP	0.000323337	0.00353003	0.498493	-0.46696	-1.81847	84	COL6A3|CD163|TMEM131L|EIF2AK2|CD48|LY86|C1QB|PRKCB|DOCK2|PTPRC|GMFG|FCER1G|RASSF2|CORO1A|RAB31|RHOH|CELF2|ITGB2|UBE2L6|CFD|AOAH|LAPTM5|LILRB4|CD52|GLIPR1|S100A4|SLA|TYROBP|CD53|STAT1|IL10RA
c2.all.v7.4.symbols	238_GCvsFLT_JC	FLECHNER_PBL_KIDNEY_TRANSPLANT_OK_VS_DONOR_DN	0.972973	0.992589	0.0453152	-0.181397	-0.614006	38	LYN|ANXA5|ARFGAP3|CD53|ITSN2|EID1|ABL1|IL1B|TENT4A|LY96|DDX5|IMPA1
c2.all.v7.4.symbols	238_GCvsFLT_JC	FLECHNER_PBL_KIDNEY_TRANSPLANT_OK_VS_DONOR_UP	0.320346	0.579037	0.109684	0.238907	1.06455	142	ARID5A|JUND|VAMP5|RAD23A|OAT|TXNL4A|KLHL21|CAMKK2|TIMM17A|PSMB4|PRPS1|DEDD|PIK3R1|PSMA4|LEMD2|RPS29|ZPR1|MTMR1|ACO2|BICD2|PSMA5|RSU1|PPM1A|PCF11|AGL|HYOU1|PRKAR1A|RPL19|RPS23|PSMA2|PPP1R15A|SF3B4|PECAM1|RPL35|PHF2|PRMT1|HAX1|RPS20|WIPF2|NDUFB5|BMS1|DCTD|NCOR2|IMMT|OXA1L|HBEGF|AASDHPPT|CCT7
c2.all.v7.4.symbols	238_GCvsFLT_JC	FLECHNER_PBL_KIDNEY_TRANSPLANT_REJECTED_VS_OK_DN	0.0289512	0.133506	0.352488	0.423896	1.53288	47	TXNL4A|COX7C|POU4F1|RALBP1|HSPA9|GAPDH|RABGGTB|CDKN1B|ACO2|BICD2|RPL28|SYNPO|CD46|PPP1R15A|RPS2|EIF3K|GOLGA1|RIOK3|IK|TRAF3IP3
c2.all.v7.4.symbols	238_GCvsFLT_JC	FLECHNER_PBL_KIDNEY_TRANSPLANT_REJECTED_VS_OK_UP	0.211934	0.459086	0.135002	0.301028	1.16008	64	PDLIM5|ITPK1|CDKN1C|SRF|GOT2|DNPEP|PSMD6|MTDH|IGKC|ICAM2
c2.all.v7.4.symbols	238_GCvsFLT_JC	FLORIO_NEOCORTEX_BASAL_RADIAL_GLIA_DN	6.24745e-32	2.72826e-28	1.46752	-0.693273	-3.03913	185	FN1|LUM|COL1A2|SPARC|MFAP4|FSTL1|POGLUT3|PDGFD|NID1|ANLN|RFTN2|PRC1|C5|IQGAP3|BRCA2|FOXM1|KIF4A|GAS2L3|PIMREG|CENPF|SLC15A2|CDKN3|DEPDC1B|TTK|HBA2|HBA1|ASPM|NDC80|ARHGAP11A|BRIP1|PCDH11X|CKAP2L|CKAP2|PRR11|KIF23|SMC4|UBE2T|PHGDH|NCAPD2|KIF18A|TRAIP|POLQ|CENPM|ESPL1|NCAPH|RACGAP1|KIF15|NEK2|CENPE|FANCI|NUSAP1|KIF22|AURKB|SPAG5|SKA1|CENPU|CCNA1|ESCO2|TPX2|MKI67|TROAP|SKA3|RAD51AP1|KIFC1|SHCBP1|CENP…
c2.all.v7.4.symbols	238_GCvsFLT_JC	FLOTHO_PEDIATRIC_ALL_THERAPY_RESPONSE_DN	0.145418	0.365597	0.16318	-0.411172	-1.29691	28	FBN2|TMEM131L|CNR1|ESPL1|POLD1|DDX60|LMNB1|ASF1B|DHX58
c2.all.v7.4.symbols	238_GCvsFLT_JC	FLOTHO_PEDIATRIC_ALL_THERAPY_RESPONSE_UP	0.0554371	0.205862	0.282013	0.381639	1.36567	44	KLF10|RNF139|NDRG1|RPS19|EIF4B|TOMM20|RPL37A|TMEM87A|RPS5|RPS28|CDC42EP3|TPT1|RPS20|EEF2|SYPL1|RPL27|ITGA6|SLC38A2|RPL22|FAU|RPS9|EMP1
c2.all.v7.4.symbols	238_GCvsFLT_JC	FONTAINE_FOLLICULAR_THYROID_ADENOMA_DN	0.336557	0.593836	0.0995791	-0.289176	-1.07089	63	IGSF10|DCLK1|MAN1A1|PCSK6|CD47|PITPNA|ZMYM6|LILRB3|IL2RA|ECM1|CLGN|LPAR1|MDH1|KPNA2|CD38|KLRK1|RPS6KA5|WAS|HCLS1|ABCA8|ZNF217
c2.all.v7.4.symbols	238_GCvsFLT_JC	FONTAINE_FOLLICULAR_THYROID_ADENOMA_UP	0.139535	0.356344	0.172324	0.308433	1.21202	70	NDUFA7|ECI1|BCL2L11|PBXIP1|PRUNE1|DDX56|USP13|RPS6KA2|PRKG1|SGCG|GALT|NR6A1|OAZ2|MBNL1|MESD|E2F5|SEMA4B|FGFRL1|CDH1|ARIH2|LMLN
c2.all.v7.4.symbols	238_GCvsFLT_JC	FONTAINE_PAPILLARY_THYROID_CARCINOMA_DN	0.108159	0.303946	0.186433	-0.336979	-1.26055	67	CD34|IGSF10|SPEF2|DCLK1|PCSK6|SHISA9|MATN2|F5|RAD51B|TWIST1|CBL|KLK2|LILRB3|IL2RA
c2.all.v7.4.symbols	238_GCvsFLT_JC	FONTAINE_PAPILLARY_THYROID_CARCINOMA_UP	0.647287	0.823615	0.0645031	-0.244953	-0.909938	64	IL19|CD63|LGALS3BP|CD47|COX15|ETV4|PITPNA|CLHC1|ARMCX3|ADRB3|ECM1|TMEM45B|KPNA2|TESC|PDCD4|HCLS1|PSAT1|ZNF217|FUS
c2.all.v7.4.symbols	238_GCvsFLT_JC	FONTAINE_THYROID_TUMOR_UNCERTAIN_MALIGNANCY_DN	0.0753968	0.24462	0.231127	-0.453265	-1.40259	25	IGSF10|PCSK6|TRAF5|TWIST1|ITGA4|KLK2|LILRB3|IL2RA
c2.all.v7.4.symbols	238_GCvsFLT_JC	FONTAINE_THYROID_TUMOR_UNCERTAIN_MALIGNANCY_UP	0.262195	0.518572	0.118815	0.33363	1.14593	36	CHRAC1|BCL2L11|PBXIP1|CAPN3|TMEM125|IGF2BP2|CLDN7|KCNK5|OAZ2|UGGT1|MESD|TENM1|ARIH2
c2.all.v7.4.symbols	238_GCvsFLT_JC	FORTSCHEGGER_PHF8_TARGETS_UP	0.118203	0.320617	0.199915	0.243482	1.15941	247	HOXA5|BMP2|CITED2|TMEM116|FZD7|TBC1D4|PDE4D|STC2|PIAS2|BCL2L11|MTLN|HINT3|KLHL7|TXNIP|LYRM7|DNAJB4|GLP2R|GKAP1|VEGFA|JAG2|HERPUD1|UCP3|NFYB|CENPV|TSPAN13|CDRT1|FBXW10|ECE1|IVNS1ABP|RBKS|TGFBR2|ACVR2B|INSR|PDK4|MRPL42|JADE1|KLF9|RIMKLB|VLDLR|CLN3|HTRA3|PABPC4|ATF4|EIF2AK4
c2.all.v7.4.symbols	238_GCvsFLT_JC	FOSTER_KDM1A_TARGETS_DN	0.90411	0.960609	0.0564118	0.177275	0.825824	196	TMEM141|TGM2|SDHAF1|NPEPL1|SLC25A44|UBE3B|NDUFB11|SPRYD4|KRT7|MRPL35|WARS1|ELAC1|SGCB|RBKS|KRBA1|POU2F1|TRABD|TCEA3|DDX27|ITGB4|DHODH|RDM1|TBC1D2|NT5C3B|BLCAP|SNAI3|RAPGEF3|BCAM|ACAD10|BTBD1|ENO3|BAIAP2|LZTR1|R3HDM4|ELMO3|PIK3R2|CHKB|AGFG1|RUVBL2|POLDIP2|COX6A2|QARS1|VPS45|SCLY
c2.all.v7.4.symbols	238_GCvsFLT_JC	FOSTER_KDM1A_TARGETS_UP	0.0615114	0.215933	0.24134	-0.285619	-1.28082	225	COPZ2|XPNPEP2|QPCT|MYL2|PCOLCE2|LY6H|THY1|TST|SASH1|MMP2|IDH1|SLC15A2|BFSP2|SLAMF9|SELPLG|MX1|CNTNAP2|DDR2|IMPDH1|LGALS3BP|L3MBTL3|PLA1A|CD74|COL2A1|DPYSL3|TNNT1|AGRP|SCML2|NCKAP1L|OTOG|MINAR2|TNFRSF17|SNCA|ALOX5AP|UBE2L6|KIAA0895|ANK2|KLK1|SELENOP|KLK13|HLA-DQB2|ZC4H2|BCAS1|FGL1|TPBG|CRABP1|BRDT|ALG14
c2.all.v7.4.symbols	238_GCvsFLT_JC	FOSTER_TOLERANT_MACROPHAGE_UP	0.203509	0.447424	0.126254	-0.266675	-1.14551	161	CFB|LY6H|SLC13A3|LOX|HP|SLAMF9|CLMP|MS4A6A|MTHFD2|IQSEC2|CXCL9|IL18BP|TMEM178A|ID2|CLEC4E|SYK|TENT5C|IGSF6|ITGAL|TREML2|AOAH|MARCO|F10|NRIP2|OAS3|CDC42EP2|ANKRD66|NUPR1|BRDT|DCBLD2|STAT1|RTN4R|FPR1|ORM1|LMO4|MCHR1|LRRC4|PIK3AP1|MCOLN2|CD38|CP|JAG1|CST7|RGL1|SMG1|DNAJC1|CCDC71L
c2.all.v7.4.symbols	238_GCvsFLT_JC	FOURNIER_ACINAR_DEVELOPMENT_EARLY_UP	0.0408084	0.170536	0.321776	-0.567805	-1.65388	19	LEPR|IGFBP2|EFEMP1|SEPTIN10|FKBP1B|PID1|GOLPH3L|ZNF277|DCAF10
c2.all.v7.4.symbols	238_GCvsFLT_JC	FOURNIER_ACINAR_DEVELOPMENT_LATE_2	0.00110814	0.0100817	0.45506	-0.322378	-1.48353	268	FN1|ARF4|KDELR2|PRC1|CDC7|FOXM1|KIF4A|GFPT1|COL4A2|CDKN3|TTK|ASPM|NDC80|P3H4|CAD|DNAJC10|CCNF|SMC4|IMPDH1|ACACA|C11orf24|POLQ|RACGAP1|FANCI|NUSAP1|BARD1|CKAP5|ETV4|SERPINE2|TXNDC5|CENPA|PLK1|TPRKB|CDCA3|BIRC5|POLA1|NCAPG2|MELK|SKP2|CKS2|AURKA|PPP2R2A|GINS2|BLM|MCM4|TIMELESS|DEPDC1|ANXA5|MSH6|ELOVL6|RRM2|STK39|FEN1|NDC1|CHAF1A|CDK1|RPA3|DTL|MCM6|KIF2C|XRCC3|PLAUR|NUDT15|RFC3|CDK2|FAM3C|SAE1|MCM3|P…
c2.all.v7.4.symbols	238_GCvsFLT_JC	FOURNIER_ACINAR_DEVELOPMENT_LATE_DN	0.00117373	0.0105035	0.45506	-0.646632	-1.91496	21	FOXM1|CDKN3|ASPM|SERPINE2|CEP55|ZWILCH|NCAPG|CKS2|AURKA|RRM2
c2.all.v7.4.symbols	238_GCvsFLT_JC	FRASOR_RESPONSE_TO_ESTRADIOL_DN	0.0850277	0.263639	0.208955	-0.347195	-1.32106	72	CTSH|COL4A5|SLIT2|MXD4|BMP4|KYNU|LAMB2|TMEM131L|GNS|INPP5J|STC1|MATN2|LAMB1|DBN1|LHFPL2|BCAS1|ANXA3|SELENBP1|PXDN|STXBP1
c2.all.v7.4.symbols	238_GCvsFLT_JC	FRASOR_RESPONSE_TO_ESTRADIOL_UP	0.308594	0.566231	0.105521	-0.327352	-1.09033	34	SDC2|PDZK1|OLFML2A|RAB31|MYBL1|TOP2A|HOXC4
c2.all.v7.4.symbols	238_GCvsFLT_JC	FRASOR_RESPONSE_TO_SERM_OR_FULVESTRANT_DN	1.22333e-06	2.68457e-05	0.643552	-0.636417	-2.24681	49	GAL|CDKN2C|E2F1|FOXM1|CENPF|CDC25B|BARD1|CCNA2|CDC20|KIF11|FKBP1A|STMN1|AURKA|BLM|TIMELESS|POLA2|TK1|CHAF1A|CDK1|MCM6|KIF2C|HOXA11|WEE1|MCM5|MCM3|POLE|MYB|MYRF|CKS1B|MCM7|RRM1|UBE2C
c2.all.v7.4.symbols	238_GCvsFLT_JC	FRASOR_RESPONSE_TO_SERM_OR_FULVESTRANT_UP	0.408451	0.65222	0.0905429	-0.347602	-1.03907	22	RAB30|CD302|RCN2|LDLRAD4|DLX2
c2.all.v7.4.symbols	238_GCvsFLT_JC	FRASOR_TAMOXIFEN_RESPONSE_UP	0.177481	0.412868	0.142901	-0.34062	-1.19991	48	NIBAN1|RAB30|ASCL1|DAB2|SLC25A1|GGA2|CDK19|LTBP1|SHANK2|CD44
c2.all.v7.4.symbols	238_GCvsFLT_JC	FRIDMAN_IMMORTALIZATION_DN	0.0292318	0.134374	0.352488	-0.497922	-1.59012	30	SPARC|IGFBP7|NDN|IGFBP5|HTRA1
c2.all.v7.4.symbols	238_GCvsFLT_JC	FRIDMAN_SENESCENCE_UP	0.00622989	0.0424429	0.407018	-0.437357	-1.66309	73	FN1|COL1A2|SPARC|IGFBP7|NDN|IGFBP5|IGFBP2|VIM|SMURF2|CCND1
c2.all.v7.4.symbols	238_GCvsFLT_JC	FUJII_YBX1_TARGETS_DN	7.07161e-08	2.27072e-06	0.704976	-0.459355	-2.01849	189	CALU|HDLBP|CRISPLD1|FOXM1|KIF4A|CDKN3|DEPDC1B|LIG1|ASPM|CDC25C|BRIP1|NEIL3|CCNF|KIF23|OXCT1|IL1RAP|IREB2|COL2A1|OIP5|NCAPH|FANCI|RECK|NUSAP1|SSR1|NEK8|CENPU|SHCBP1|RAD51|DKK1|KIF11|RAD54B|TAF15|SLC16A7|MYBL1|EXO1|NCAPG2|MELK|SKP2|CASP2|RAP2A|BRCA1|SPC25|DBN1|GINS2|MCM10|TOP2A|MCM4|LMNB1|UHRF1|TIMELESS|DEPDC1|MAD2L1|POLA2|ASF1B|RRM2|FANCD2|FEN1|TK1|CHAF1A|DTL|MCM6|CENPK|TCF19|PLK4|XRCC3|MASTL|NUDT…
c2.all.v7.4.symbols	238_GCvsFLT_JC	FUJII_YBX1_TARGETS_UP	0.601179	0.797025	0.0687943	-0.274495	-0.918307	35	CFB|EDIL3|ASCL1|SELENOP|SMIM5|PAM|ULK1|FAS|CPNE4
c2.all.v7.4.symbols	238_GCvsFLT_JC	FUKUSHIMA_TNFSF11_TARGETS	0.591255	0.788997	0.0679923	0.339949	0.908982	15	DLL1|JAG2|NFATC1|DLL4
c2.all.v7.4.symbols	238_GCvsFLT_JC	FURUKAWA_DUSP6_TARGETS_PCI35_DN	0.00650047	0.0440117	0.407018	-0.438095	-1.6388	67	PRC1|CENPF|ARHGAP11A|CKAP2|NCAPD2|KIF20B|RACGAP1|NUSAP1|AURKB|CCNA2|TPX2|SHCBP1|CENPA|KIF11|CEP55|NCAPG|CCNB1|PBK|ORC6|AURKA|BLM|MCM4|DLGAP5|CCNB2|STIL|DTL|KIF2C|NEDD4L|LAT2|KNSTRN
c2.all.v7.4.symbols	238_GCvsFLT_JC	FURUKAWA_DUSP6_TARGETS_PCI35_UP	0.0721248	0.238072	0.234393	-0.365534	-1.32932	59	RCN3|TNNC1|SLC2A10|BDH2|BPHL|OLFML2A|ZBTB20|SNED1
c2.all.v7.4.symbols	238_GCvsFLT_JC	GABRIELY_MIR21_TARGETS	0.947917	0.982557	0.0416557	-0.176353	-0.813581	280	COL5A2|SCRN1|SASH1|APAF1|TET1|DDR2|KNL1|DDAH1|ZBTB20|IREB2|PTGFR|OSR1|FANCI|RECK|TRPM7|LONRF2|RP2|SKP2|VASH2|RASEF|TOP2A|ARMCX3|RHOBTB3|EIF2AK3|REV3L|YTHDC2|WNT5A|GAPVD1|ITSN2|ZNF286A|DCAF10|CLCN5|PLD1|CEP97|RALGPS2|ITGB8|SMC1A|RABGAP1|NFIB|LCORL|FAM3C|GTF2I|MAP3K1|ZADH2|FIGN|MAP3K2|CNTRL|NBEA|B3GALNT1|ATRX|MEGF9|SUZ12|PDCD4|GLCCI1|PRRC1|SNX13|EPHA4|CDC25A|ADGRG2|FAM217B|RAB3GAP2|PPP1R3B|FBXL17|Z…
c2.all.v7.4.symbols	238_GCvsFLT_JC	GAJATE_RESPONSE_TO_TRABECTEDIN_DN	0.291585	0.547596	0.10925	0.394622	1.12205	18	TRIM16|PKP4|STX8|LRBA|CCDC86|DDX10|TEAD4|UTP20|ARHGDIA
c2.all.v7.4.symbols	238_GCvsFLT_JC	GAJATE_RESPONSE_TO_TRABECTEDIN_UP	0.023768	0.116565	0.352488	-0.410253	-1.49194	59	IGFBP7|PCK2|OLFML2A|NID2|ARL6IP1|DDR2|C1R|OASL|CCNG2|NUCB2|TAF15|CFD|CD44|PROS1|RGS2|S100A4|NUPR1|IL18
c2.all.v7.4.symbols	238_GCvsFLT_JC	GALE_APL_WITH_FLT3_MUTATED_UP	0.732075	0.875201	0.0573667	-0.235279	-0.853293	55	RNF144A|TTK|NSL1|FANCI|RFTN1|INPP5F|SLC46A3|CDC16|C6orf62|HNRNPH1|RFC3|PHF11|WIPF1|MYO1B|ARHGAP45
c2.all.v7.4.symbols	238_GCvsFLT_JC	GALINDO_IMMUNE_RESPONSE_TO_ENTEROTOXIN	0.000100886	0.00128073	0.538434	0.483548	1.9216	76	SQSTM1|ACOD1|PKM|IER3|SPP1|BCL2L11|SOCS3|TXNIP|PDGFA|VEGFA|PDLIM7|CEBPB|HERPUD1|FOSL1|ETS2|NFKBIA|GAPDH|SRPRA|TNFSF9|TNIP1|PIM1|CDC42EP4|GADD45A|CCL4L2|NFKB2|RREB1|SLC11A1
c2.all.v7.4.symbols	238_GCvsFLT_JC	GALLUZZI_PERMEABILIZE_MITOCHONDRIA	0.0200424	0.103092	0.352488	0.462367	1.6136	39	CFL2|BNIP3|STK11|BCL2L11|GCK|SH3GLB1|VDAC2|BCL2L1
c2.all.v7.4.symbols	238_GCvsFLT_JC	GAL_LEUKEMIC_STEM_CELL_DN	1.31917e-07	3.86633e-06	0.690132	-0.442348	-1.95614	213	COL6A2|VCAN|ALDH1L1|IGFBP7|PRKG2|CASP1|IGFBP2|E2F1|CXCR3|GM2A|MRC2|HPSE|PASK|FCGR2A|CD163|CACNA1G|CDKN3|TEP1|LIG1|CDC25C|ELANE|MS4A6A|STX11|PALB2|LGALS1|CENPM|ESPL1|GPC5|CLEC5A|ORC1|NUSAP1|CCNA2|KIFC1|SHCBP1|CENPA|NCF2|HMMR|PLK1|RAD51|CDC20|COL18A1|KIF20A|BIRC5|NCAPG|CCNB1|CADM3|TMEM53|MELK|CD86|CDCA8|IGSF6|AOAH|SMC2|GINS2|TOP2A|LMNB1|E2F8|KIF18B|LILRB4|LILRB3|POLA2|COCH|ASF1B|RRM2|CCNB2|FEN1|NCF…
c2.all.v7.4.symbols	238_GCvsFLT_JC	GAL_LEUKEMIC_STEM_CELL_UP	0.713761	0.861763	0.0572461	-0.217494	-0.891334	113	COL6A1|SLIT2|BPHL|GATA1|LAMB2|CCND1|PEX1|NTRK3|CDK14|CYP2R1|NF1|BCL11A|GP6|MAB21L2|TMPRSS11D
c2.all.v7.4.symbols	238_GCvsFLT_JC	GARCIA_TARGETS_OF_FLI1_AND_DAX1_DN	0.938517	0.979779	0.0439759	-0.183999	-0.783091	151	NDN|ADAP1|RASSF1|SLC25A10|CENPM|TGIF2|STAMBPL1|ESCO2|MAPRE1|TPRKB|ZWILCH|SKP2|CASP2|GINS2|MCM10|LMNB1|RRM2|FEN1|TOE1|CDCA5|DTL|ALG14|TCF19|TRMT10A|ARHGAP17|SPINDOC|RMI1|CDK2|CCNC|E2F2|UTP23|SPATA5|TIPIN|WDR76|PRELID1|TYMS|MYBL2|SCFD1|DHFR|AAGAB|CDC25A|DUT|GINS3|RCC1|H2AZ1|KIAA0319
c2.all.v7.4.symbols	238_GCvsFLT_JC	GARCIA_TARGETS_OF_FLI1_AND_DAX1_UP	0.0147039	0.0818818	0.38073	-0.462669	-1.62985	48	KDELR3|FKBP14|IGFBP5|CUL7|SNX14|WDR19|IFT140|LGALS1|SGSM2|NBAS|UBE2L6|KCP|ZFP90
c2.all.v7.4.symbols	238_GCvsFLT_JC	GARGALOVIC_RESPONSE_TO_OXIDIZED_PHOSPHOLIPIDS_BLACK_UP	0.995951	1	0.0464155	0.169773	0.567836	33	SRC|SNX16|CDKN1A|CCDC82|GCH1|EIF1|SPRY4|DUSP14|ERRFI1|MOB2|AKIRIN2|RNF227|PLAGL1|OSGIN2|ABHD4|ZBTB21|TFEC
c2.all.v7.4.symbols	238_GCvsFLT_JC	GARGALOVIC_RESPONSE_TO_OXIDIZED_PHOSPHOLIPIDS_BLUE_DN	0.860041	0.937075	0.0532386	0.20526	0.786933	60	HOXA3|MECOM|GATA6|TMEM50B|CH25H|AGGF1|NAPEPLD|VWA5A|MEIS1|ZNF462|DHX35|FBXL15|CSTF2T|ACBD4|SUOX|PTCD2|C2orf68|AMACR|PALMD|FAN1|GDPD1|HILPDA|ZNF397|THUMPD3
c2.all.v7.4.symbols	238_GCvsFLT_JC	GARGALOVIC_RESPONSE_TO_OXIDIZED_PHOSPHOLIPIDS_BLUE_UP	4.22878e-06	8.06422e-05	0.610527	0.448488	1.93834	123	HSPB8|HSPA1A|HSPA1B|UBALD2|JUND|DNAJA4|KIF1B|BRF2|KLHL21|VPS37A|HERPUD1|JMJD6|MAFG|FOSL1|BAG3|C10orf88|SRXN1|PPP3CC|DNAJB6|IFRD1|CREM|OSER1|PHF1|F3|MAFK|YRDC|STIP1|E2F6|RCAN1|NFIL3|WDR20|TNFSF9|PNPLA8|ZBTB43|SAV1|PCF11|RYBP|MTHFD2L|FGFR1OP2|DNAJB9|ATF3|SOWAHC|AGO2
c2.all.v7.4.symbols	238_GCvsFLT_JC	GARGALOVIC_RESPONSE_TO_OXIDIZED_PHOSPHOLIPIDS_CYAN_UP	0.759615	0.890534	0.05653	0.297576	0.811772	16	CITED2|GSR|CREBRF|PTGER4|CCDC117|GNA13|PSEN1
c2.all.v7.4.symbols	238_GCvsFLT_JC	GARGALOVIC_RESPONSE_TO_OXIDIZED_PHOSPHOLIPIDS_GREEN_DN	0.486486	0.713394	0.0826646	-0.327747	-0.978689	23	MXD3|CEP126|RNF145|NAV1|PSRC1|PRDM15|B4GALT5|PRICKLE1
c2.all.v7.4.symbols	238_GCvsFLT_JC	GARGALOVIC_RESPONSE_TO_OXIDIZED_PHOSPHOLIPIDS_GREEN_UP	0.107422	0.302262	0.190023	0.435722	1.35352	24	SOCS3|CREM|MALT1|SIK1|STIP1|RCAN1|TMEM171
c2.all.v7.4.symbols	238_GCvsFLT_JC	GARGALOVIC_RESPONSE_TO_OXIDIZED_PHOSPHOLIPIDS_GREY_DN	0.280961	0.540272	0.107972	-0.29101	-1.10728	72	C1QTNF6|GXYLT2|CRISPLD1|LYPD1|FLRT2|SMIM3|ZMYND8|AURKB|AGPS|TBX18|PHLDB2|RHOBTB3|SESN3|STAT1|NYNRIN|HEY2|EVI2B|RUNX1T1
c2.all.v7.4.symbols	238_GCvsFLT_JC	GARGALOVIC_RESPONSE_TO_OXIDIZED_PHOSPHOLIPIDS_GREY_UP	0.838462	0.927212	0.0519512	0.264977	0.722844	16	TRIM16|IRAK2|HERPUD2|CREBRF|ARRDC4|KIAA1522
c2.all.v7.4.symbols	238_GCvsFLT_JC	GARGALOVIC_RESPONSE_TO_OXIDIZED_PHOSPHOLIPIDS_MAGENTA_UP	0.314453	0.573005	0.104344	0.355029	1.10286	24	MAFG|MAFF|GABARAPL1|KIAA0232|HSPA8|PPP1R15A|CSRNP1|KLF6|DUSP16|UBB
c2.all.v7.4.symbols	238_GCvsFLT_JC	GARGALOVIC_RESPONSE_TO_OXIDIZED_PHOSPHOLIPIDS_PINK_DN	0.616896	0.805617	0.0675189	-0.276581	-0.89569	31	ARHGAP28|LYN|PLXNA4|ZNF436|ZEB2|NRP2
c2.all.v7.4.symbols	238_GCvsFLT_JC	GARGALOVIC_RESPONSE_TO_OXIDIZED_PHOSPHOLIPIDS_RED_DN	0.201207	0.444672	0.137251	0.378988	1.1914	26	MLYCD|TXNIP|SAMD13|INKA1|RAB11A|EEF2K|SUOX|SESN1|TRIM34|SPTLC2
c2.all.v7.4.symbols	238_GCvsFLT_JC	GARGALOVIC_RESPONSE_TO_OXIDIZED_PHOSPHOLIPIDS_RED_UP	0.125	0.332648	0.173748	0.486911	1.32827	16	STC2|NCEH1|VEGFA|CEBPB|CEBPG|ATF4|DDX10
c2.all.v7.4.symbols	238_GCvsFLT_JC	GARGALOVIC_RESPONSE_TO_OXIDIZED_PHOSPHOLIPIDS_SALMON_DN	0.547529	0.760031	0.0718276	0.353057	0.94403	15	ADGRG6|GMPR|KLRG1|GJA4
c2.all.v7.4.symbols	238_GCvsFLT_JC	GARGALOVIC_RESPONSE_TO_OXIDIZED_PHOSPHOLIPIDS_TURQUOISE_DN	0.00491711	0.0350294	0.407018	-0.47922	-1.70544	50	CDKN2C|NDC80|NEIL3|CCNF|ESPL1|KIF15|PIK3CG|BARD1|CCNA2|MKI67|KIFC1|PLK1|CDC20|SKP2|AURKA|E2F8|ELOVL6|TACC3|ARMCX4|SPC24
c2.all.v7.4.symbols	238_GCvsFLT_JC	GARGALOVIC_RESPONSE_TO_OXIDIZED_PHOSPHOLIPIDS_TURQUOISE_UP	0.0124335	0.0733743	0.38073	0.376972	1.49628	77	SQSTM1|SLC25A25|KLF10|CLDN15|CLDND1|HIPK3|GPCPD1|DNAJB6|GABARAPL1|GDF15|HS6ST1|PIM3|ARRDC3|SAMD8|SPRY2|JUN|CCDC82|FGFR1OP2|CREBRF|AGO2|TNFSF18|CNKSR3|ZCCHC2|MYC|EMP1|KLF6|DUSP1|DIDO1|SPOPL|CCDC117|NECTIN3
c2.all.v7.4.symbols	238_GCvsFLT_JC	GARGALOVIC_RESPONSE_TO_OXIDIZED_PHOSPHOLIPIDS_YELLOW_DN	0.607646	0.80175	0.0694481	-0.306095	-0.914992	22	NREP|ZMYND8
c2.all.v7.4.symbols	238_GCvsFLT_JC	GARGALOVIC_RESPONSE_TO_OXIDIZED_PHOSPHOLIPIDS_YELLOW_UP	0.817814	0.917624	0.0554793	0.232709	0.773797	32	PPP3R1|NUP153|C10orf88|OSGIN1|LCOR
c2.all.v7.4.symbols	238_GCvsFLT_JC	GAURNIER_PSMD4_TARGETS	0.136364	0.351327	0.164406	-0.346899	-1.24376	53	C3|CCL1|C2|CCL7|CCL23|CXCL9|IL12B|CXCL10|CXCL6|CD86|CCR3|HLA-DQB2|HLA-DQB1|CCR1|HLA-DMB|IL16|C5AR1|IL12RB1|IL7|HLA-DMA|NFKB1|CCR7
c2.all.v7.4.symbols	238_GCvsFLT_JC	GAUSSMANN_MLL_AF4_FUSION_TARGETS_A_DN	0.00302602	0.0233062	0.431708	-0.419798	-1.643	88	FKBP10|PYCR1|CEP72|PCOLCE2|LY6H|SPEF2|ERLEC1|ENPP2|SLAMF9|COL2A1|ALDH1A1|RACGAP1|SLIT3|IQCG|AHRR|ANKS3|AGMO|LMF1|DCC|CDH17|APLP1|SLC4A10
c2.all.v7.4.symbols	238_GCvsFLT_JC	GAUSSMANN_MLL_AF4_FUSION_TARGETS_A_UP	0.0149608	0.0823105	0.38073	-0.322817	-1.41852	189	IGFBP7|MANBA|HTRA1|NID1|GLB1L|GDA|CD209|SMOC2|GAS2L3|CCL7|ACO1|LYN|GALNS|PCSK6|CA5B|CENPE|ID2|MYOCD|ANKRD29|PCDH19|C2CD3|RP2|B3GAT1|ARSJ|GNPDA2|WLS|CRYAA2|NCAM1|RGS2|TCAF1|KIF24|NAP1L3|YTHDC2|DTL|LHX9|BRD8|NR2C2|ZNF286A|CRYL1|RTP4|MOSPD2|PRELID2|S1PR3|CCDC103|ENPP5|GSDME|PITRM1|SPDYA|RBMX|WASL|CAMK1D|SLBP|SETD5|WIPF1|CNRIP1|CHD8|SH3KBP1|YES1|ZNF454|MND1
c2.all.v7.4.symbols	238_GCvsFLT_JC	GAUSSMANN_MLL_AF4_FUSION_TARGETS_B_UP	0.918367	0.968062	0.0504983	-0.223435	-0.676509	24	COL11A1|ADAM12|TCN2|OMD|NRXN1
c2.all.v7.4.symbols	238_GCvsFLT_JC	GAUSSMANN_MLL_AF4_FUSION_TARGETS_C_DN	0.846004	0.930839	0.052163	0.264351	0.735579	17	ARHGAP22|ERMP1|MLF1
c2.all.v7.4.symbols	238_GCvsFLT_JC	GAUSSMANN_MLL_AF4_FUSION_TARGETS_C_UP	0.173611	0.409153	0.137251	-0.269942	-1.16356	165	COL5A1|FKBP7|FKBP14|PTPRD|CALU|CLDN10|DDAH1|ZIC3|FAT4|CGAS|RAB3IL1|IFNAR1|YIPF4|CXCL10|FNDC3A|TUBG2|KLF12|CDC42EP2|WDR6|BRDT|ECRG4|ALG14|MACROH2A2|PLD3|FAM149A|GPR45|HYPK|CA9|METTL27|FAM13C|LCORL|MAP3K1|PPP1R16A|PLAU|TCF4|RPS6KA5|COL27A1|NEMF|NEDD9|STAG1|NFKBIE|CHMP5|SNX13
c2.all.v7.4.symbols	238_GCvsFLT_JC	GAUSSMANN_MLL_AF4_FUSION_TARGETS_D_UP	0.00103366	0.00958382	0.45506	-0.549744	-1.8393	36	LOXL2|QPCT|GPR153|CD302|SLC16A12|CD74|PABPC4L|SERPINE2|F5|KCNAB1|LXN|PLA2G7
c2.all.v7.4.symbols	238_GCvsFLT_JC	GAUSSMANN_MLL_AF4_FUSION_TARGETS_E_DN	0.819802	0.918634	0.0543434	-0.251188	-0.741289	20	COL6A3
c2.all.v7.4.symbols	238_GCvsFLT_JC	GAUSSMANN_MLL_AF4_FUSION_TARGETS_E_UP	0.000105212	0.00132409	0.538434	-0.46617	-1.84515	96	CLEC11A|NREP|SFRP2|PDGFRL|CTHRC1|ASPN|SEMA3B|POSTN|CD34|PDGFRA|CDH11|MTUS2|HAS2|COLEC12|ISLR|PTN|SFRP1|TBX20|YIPF5|CXCL6|CYP7B1
c2.all.v7.4.symbols	238_GCvsFLT_JC	GAUSSMANN_MLL_AF4_FUSION_TARGETS_F_DN	0.176817	0.412259	0.145516	-0.367143	-1.22825	35	ALDH1L2|GSTA5|CLEC5A|VEGFC|TMEM47|TWIST2|LHFPL2|CD53|SH3GL3|NNMT
c2.all.v7.4.symbols	238_GCvsFLT_JC	GAUSSMANN_MLL_AF4_FUSION_TARGETS_F_UP	5.69752e-05	0.000777534	0.557332	-0.407004	-1.76588	175	COL3A1|NDRG4|CTSH|COL6A2|COL6A1|OLFML3|MME|MFAP2|ARSB|ADAMTS2|LY6H|FBLN7|ARHGAP28|OGN|GM2A|LOX|FAM189B|MFAP5|CACNA1G|BMP4|C1QTNF1|DAB2|EMILIN2|RCBTB2|FEZ1|LGALS3BP|C1orf54|OSR1|L3HYPDH|MATN2|GPC4|STING1|PLAT|CSAD|FCGRT|IL17RD|ADAMTS4|FBLN1|TTC30B|LRRCC1|SELENOP|BMPER|SLC16A4|FMOD|PCDHB15|ARFGAP3|ECM1
c2.all.v7.4.symbols	238_GCvsFLT_JC	GAUSSMANN_MLL_AF4_FUSION_TARGETS_G_DN	0.238281	0.488992	0.122679	-0.347675	-1.15802	34	VCAN|FAM171B|PCK2|ETV1|WDR62
c2.all.v7.4.symbols	238_GCvsFLT_JC	GAUSSMANN_MLL_AF4_FUSION_TARGETS_G_UP	0.0993031	0.288336	0.186433	-0.272179	-1.22301	231	C1QTNF6|LYVE1|NDN|NEGR1|GAP43|ANLN|NCALD|EMID1|NDNF|C3|SLC18B1|FBN2|ZBTB47|CLMP|TET1|MS4A6A|CD48|ROR2|NIPA1|UCHL1|POLQ|NSG1|TRABD2B|C1QTNF5|SYT13|MRGPRF|AGPS|TMEM53|UBE2L6|CD40|CCDC189|NF1|SYT11|CCDC92B|MFRP|SESN3|EPHA7|CCDC187|ANGPT1|NANOG|CRMP1|ZBTB1|CLCN5|SPON2|TSLP|NFIB|LRRC49|PDZD11|KDM5D|IQUB|SPARCL1|TTC3|BBS7|ABL1|PCDHB5|CCN3|LIN7B|SH2D5|IRAK4
c2.all.v7.4.symbols	238_GCvsFLT_JC	GAVIN_FOXP3_TARGETS_CLUSTER_P2	0.092803	0.278154	0.202072	-0.343349	-1.30524	75	IGFBP7|ARSB|PADI2|CXCR3|FCGR2A|CEP192|C1orf112|SLFN5|KIF23|GALNS|NCKAP1L|ITGA4|LY6K|KLK1
c2.all.v7.4.symbols	238_GCvsFLT_JC	GAVIN_FOXP3_TARGETS_CLUSTER_P3	0.207815	0.453992	0.12564	-0.264665	-1.13374	155	C1QTNF6|F13A1|IKBIP|LAMC1|RNF144A|SLC15A2|CASP3|CC2D2A|ACOXL|USP18|CD74|CD47|EVI2A|ID2|MATN2|DZIP1|CYBB|CCR8|SAMSN1|IRF5|S100A4|PTPRJ|PRDX6|ARMCX4|ARL5A|NEO1|IL18|CASS4|IL10RA|ITGB8|ZNF608|GALM|MYO1F|LGMN|ITSN1|UAP1|IGFBP4|THEMIS|POU2F2|ENTPD1
c2.all.v7.4.symbols	238_GCvsFLT_JC	GAVIN_FOXP3_TARGETS_CLUSTER_P4	0.988839	0.998235	0.0512184	0.157475	0.660654	100	HSPA1B|CAPN3|RAMP3|CHD7|RFLNB|DAPL1|RRAGD|SEMA4F|FASLG|GSTO1|TNFRSF4|NFIL3|ST3GAL6|PIM1|PPM1L|AOPEP|TIAM1|ACSBG1|SH3BGRL2|RGCC
c2.all.v7.4.symbols	238_GCvsFLT_JC	GAVIN_FOXP3_TARGETS_CLUSTER_P6	3.98948e-06	7.67491e-05	0.610527	-0.527898	-2.06616	87	CCR2|CENPF|ASPM|CMPK2|NEK2|CENPE|NUSAP1|AURKB|SPAG5|CCNA2|TPX2|CLSPN|HMMR|PLK1|RAD51|CDC20|CEP55|KIF20A|CDCA3|BIRC5|NCAPG|CCNB1|NUF2|NCAPG2|PBK|CDCA8|AURKA|SPC25|GINS2|MCM10|ICAM1|RRM2|CCNB2|RAD54L|TK1|CDCA5|CDK1|CENPK|KIF2C|SPC24|FIGNL1|ALAD|PCLAF|GEMIN8|MMS22L|EBI3|MYO1F|CKS1B|CST7|IL12RB1|TYMS|GZMB|SNX9|BUB1
c2.all.v7.4.symbols	238_GCvsFLT_JC	GAVIN_FOXP3_TARGETS_CLUSTER_P7	0.120939	0.326415	0.170932	-0.315849	-1.24355	90	PPIC|QPCT|ARHGAP20|TNFRSF13B|GATA1|SOSTDC1|NCOA7|TLR7|ADAMTS6|GLIPR2|EVI2A|NTRK3|WLS|TMEM158|IFT80|KCNK6|DENND5A|ECM1|LDLRAD4
c2.all.v7.4.symbols	238_GCvsFLT_JC	GAVIN_FOXP3_TARGETS_CLUSTER_T4	0.634783	0.81821	0.0711327	0.219074	0.914898	96	SOCS2|PSMD4|SYNGR2|HINT1|PSMB3|IRF4|PLSCR1|RRAGD|KARS1|TIMM10|PSMD8|MAF1|NOD1|SH3BP5|NOP53|GPX4|METTL17|PPM1L
c2.all.v7.4.symbols	238_GCvsFLT_JC	GAVIN_FOXP3_TARGETS_CLUSTER_T7	0.52954	0.74645	0.0808589	0.23109	0.965711	97	UGP2|ATP5MC2|BCL2L11|ECH1|CD24|STRN3|PSTPIP2|OAZ1|PRPS1|CHCHD2|USE1|KCNN4|DDX54|AKR1B1|FIS1|KLHDC2|CAST|UCK2|RPS7|NDUFA9|NFKB2|RUVBL1|CD2|LONP1|QARS1|RPL32|CDC37|RPS9|FAM50A|EIF3H|NKG7|IK|RPL18|EIF3B|EIF3M|STRAP
c2.all.v7.4.symbols	238_GCvsFLT_JC	GAVIN_IL2_RESPONSIVE_FOXP3_TARGETS_UP	0.167006	0.399406	0.153159	-0.449624	-1.28663	18	MCUB|STING1|ELOVL6|IL2RA|ARMCX4|IL10RA|ZNF608|MCM7|FOXP3|HIPK2|KIF3B
c2.all.v7.4.symbols	238_GCvsFLT_JC	GAVIN_PDE3B_TARGETS	0.0152017	0.0832947	0.38073	-0.572919	-1.7126	22	F13A1|LAMC1|CYBB|SYT11|IL2RA|NCF1|HMOX2|IL18|EBI3|NCF4|ENTPD1|GZMB
c2.all.v7.4.symbols	238_GCvsFLT_JC	GAZDA_DIAMOND_BLACKFAN_ANEMIA_ERYTHROID_UP	0.0950495	0.281793	0.204295	-0.437471	-1.36405	26	SCRN1|LEPR|TNFRSF10B|SOS1|DPY19L1|CSF1
c2.all.v7.4.symbols	238_GCvsFLT_JC	GAZDA_DIAMOND_BLACKFAN_ANEMIA_MYELOID_DN	0.21501	0.461177	0.132846	0.365587	1.20015	31	DNAJA4|MRPL23|APOE|HADHA|RYBP|RPL28|PHB|ARIH2|RPS14|PXMP2|UROD
c2.all.v7.4.symbols	238_GCvsFLT_JC	GAZDA_DIAMOND_BLACKFAN_ANEMIA_MYELOID_UP	0.813121	0.915864	0.0549074	0.233367	0.769974	30	CREM|RAB20|TRIM38|DDB2|MTMR11|EFCAB14|CA2|PLPP1|HBEGF|MAP4K5|SRSF1|SEC24A|MFSD5|BAX
c2.all.v7.4.symbols	238_GCvsFLT_JC	GAZDA_DIAMOND_BLACKFAN_ANEMIA_PROGENITOR_DN	0.040151	0.168604	0.321776	-0.389626	-1.41693	59	PTPRD|IGFBP7|BRCA2|CAD|PHGDH|CASP6|ARL1|CHPF2|NUCB2|FLT3|IBTK|IMPACT|RB1|CLGN|SEC61A1|CDH2|ADK|LAMP2|PFDN4|FAM149B1
c2.all.v7.4.symbols	238_GCvsFLT_JC	GAZDA_DIAMOND_BLACKFAN_ANEMIA_PROGENITOR_UP	0.130612	0.342779	0.175204	0.382151	1.28303	34	VPS13D|SEMA4D|MAFF|FXYD6|FGF9|CREM|RRAS2|WIPF2|GABBR1|NAMPT|SDAD1|U2AF1|CAVIN1|BAX|GGPS1|SUPT4H1|DHRS1
c2.all.v7.4.symbols	238_GCvsFLT_JC	GAZIN_EPIGENETIC_SILENCING_BY_KRAS	0.702381	0.854697	0.0617054	-0.271168	-0.839107	25	E2F1|EZH2|DNMT1|RCOR2|EID1
c2.all.v7.4.symbols	238_GCvsFLT_JC	GEISS_RESPONSE_TO_DSRNA_UP	0.854617	0.934196	0.052057	-0.2223	-0.743691	35	TFPI2|CD44|FGF2|AFAP1|HMGB2|PLAUR|IQGAP2|SAT1|SRGN|CHN1
c2.all.v7.4.symbols	238_GCvsFLT_JC	GENTILE_RESPONSE_CLUSTER_D3	0.559072	0.769208	0.0760837	0.257734	0.958497	53	BMI1|C2CD2|SLC25A44|HERPUD1|COIL|ZFAND5|CRKL|RPP40|SCHIP1|BLCAP|TRAPPC8|SERTAD2
c2.all.v7.4.symbols	238_GCvsFLT_JC	GENTILE_UV_HIGH_DOSE_DN	0.399083	0.64469	0.0995791	0.210608	1.02139	282	PHTF2|FZD7|JUND|KLF10|RRAD|BMI1|SRF|C2CD2|TRIP10|CUL1|STRN3|COL13A1|QKI|TRIB2|SLC25A44|SAMD4A|NUP153|HERPUD1|JMJD6|NFYB|KANK1|MFAP1|GTF2E1|COIL|PRSS3|FSTL3|NIPSNAP2|ZFAND5|PKP4|GREM1|CRKL|RPP40|SCHIP1|PNO1|ARL4C|TNFRSF1A|NFIL3|STX3|LRBA|IL4R|TLK2|FBXO46|WBP1L|UBE2G1|BLCAP|RRAS2|DYRK1A|RYBP|ATF3|TRAPPC8|NOP16|RBMS1|EEF1E1|RAB11A|GADD45A|SERTAD2|FOXD1|EIF4E|CEBPD|ARID5B|IGF2BP3|HTR6
c2.all.v7.4.symbols	238_GCvsFLT_JC	GENTILE_UV_HIGH_DOSE_UP	0.526733	0.745138	0.0758887	-0.319658	-0.943351	20	MMP3
c2.all.v7.4.symbols	238_GCvsFLT_JC	GENTILE_UV_LOW_DOSE_DN	0.0337694	0.149111	0.321776	-0.394092	-1.44882	62	COL6A1|IGFBP5|EXT1|SLIT2|HMGA2|TPST1|WWOX|CDH18|VEGFC|CDK14|POLA1|RFTN1|STK39|ANGPT1|PRIM2|FTO|XYLT1|MEIS2|EHBP1|RASA1|CDH2|MARF1
c2.all.v7.4.symbols	238_GCvsFLT_JC	GENTILE_UV_LOW_DOSE_UP	0.00676325	0.0455086	0.407018	0.572563	1.7786	24	HSPA1A|HSPA1B|TOB1|SYF2|GDF15|CCDC86|CDKN1A|ZNF263|CSNK1G2
c2.all.v7.4.symbols	238_GCvsFLT_JC	GENTILE_UV_RESPONSE_CLUSTER_D1	0.576923	0.779283	0.0697793	0.341454	0.93147	16	PHTF2|GREM1|STX3|NOP16|ITGA6|ASPH|DUSP1
c2.all.v7.4.symbols	238_GCvsFLT_JC	GENTILE_UV_RESPONSE_CLUSTER_D2	0.821012	0.918634	0.0534572	-0.228591	-0.769751	37	HAS2|MAP1B|ID2|CENPA
c2.all.v7.4.symbols	238_GCvsFLT_JC	GENTILE_UV_RESPONSE_CLUSTER_D4	0.623106	0.810644	0.0652353	-0.251008	-0.906257	54	CHSY1|HMGA2|SMURF2|TPST1|RAD21|CCNB1|AURKA|HMGB2|ATP2A2|KPNA2|UAP1
c2.all.v7.4.symbols	238_GCvsFLT_JC	GENTILE_UV_RESPONSE_CLUSTER_D5	0.709939	0.85881	0.062249	0.250587	0.849277	35	SRF|JMJD6|PKP4|PNO1|TLK2|WBP1L|DYRK1A
c2.all.v7.4.symbols	238_GCvsFLT_JC	GENTILE_UV_RESPONSE_CLUSTER_D6	0.746094	0.885378	0.0580984	-0.242944	-0.809188	34	PDGFRA|HMGXB4|ZMYND8|EPS8|PRRX1|ZNF146|CDK7|LPAR1|MEIS2|NCK1|FZD2|PTK2|UGCG|CSTF3
c2.all.v7.4.symbols	238_GCvsFLT_JC	GENTILE_UV_RESPONSE_CLUSTER_D7	0.0238703	0.116565	0.352488	0.440047	1.51144	36	JUND|TRIP10|CUL1|NIPSNAP2|TNFRSF1A|IL4R|FBXO46|RRAS2|RBMS1|RAB11A|FOXD1|CEBPD|EFCAB14
c2.all.v7.4.symbols	238_GCvsFLT_JC	GENTILE_UV_RESPONSE_CLUSTER_D8	0.153242	0.377443	0.157403	-0.37552	-1.25628	35	NREP|MARCKS|CBX3|TWIST1|TOP2A|REV3L|STK24|INSIG1|FYN
c2.all.v7.4.symbols	238_GCvsFLT_JC	GENTILE_UV_RESPONSE_CLUSTER_D9	0.0784708	0.250865	0.227987	0.449325	1.41251	26	CITED2|DYRK2|KLF9|KIAA0232|CCNG1|CCSER2|ADM|TGIF1|HOXB6|UBR5|ACVR1B|RRS1|SWAP70
c2.all.v7.4.symbols	238_GCvsFLT_JC	GENTLES_LEUKEMIC_STEM_CELL_DN	0.0630252	0.218611	0.261664	-0.542974	-1.48048	15	ANLN|OLFM4|CCNA1|SKA3|CPA3|DLGAP5|PCLAF|CD38|MND1|IL36B|RNASE3|RNASE2
c2.all.v7.4.symbols	238_GCvsFLT_JC	GENTLES_LEUKEMIC_STEM_CELL_UP	0.0752475	0.24462	0.231127	-0.450364	-1.40911	27	CD34|EFCC1|EVI2A|SETBP1|FBXO21|TMEM200A|GSAP|ICAM1
c2.all.v7.4.symbols	238_GCvsFLT_JC	GEORGES_CELL_CYCLE_MIR192_TARGETS	0.0011034	0.0100596	0.45506	-0.480463	-1.75912	61	CDC7|RAD21|KIF23|SEPTIN10|KIF20B|POLQ|NCAPH|RACGAP1|MKI67|CDK14|RAD51|BRCA1|MCM10|KIF14|FGF2|MAD2L1|DTL|MCM6|LMNB2|CDC73|RB1|NFIB|MCM3|PLAU|DEK|MTSS1
c2.all.v7.4.symbols	238_GCvsFLT_JC	GERHOLD_ADIPOGENESIS_DN	0.026894	0.126755	0.352488	-0.398082	-1.45406	60	FN1|VCAN|MMP14|CCL7|CCND1|HGFAC|CD81|PLAT|CD44|PDGFRB|ANXA5|CCND2|CDK4|ECM1|SAMHD1
c2.all.v7.4.symbols	238_GCvsFLT_JC	GERHOLD_ADIPOGENESIS_UP	0.705021	0.856657	0.0640704	0.239231	0.865102	47	SQSTM1|VEGFA|ITGA7|CEBPB|COX8A|APOE|ACADVL|VLDLR
c2.all.v7.4.symbols	238_GCvsFLT_JC	GERY_CEBP_TARGETS	0.423581	0.66467	0.0931455	0.234484	1.01159	121	MKNK2|HSPA1A|HSPA1B|LCN2|RRAD|NR1D1|ANK3|ADSS1|BAG3|GPCPD1|CRABP2|IFRD1|CYB5R1|EIF1AX|XDH|MAFK|DNAJB2|IER2|S100A8|TNFAIP6|SERPINB9|PIM1|DNAJB9|ATF3|GCH1|DYNLT2|PPP1R15A|BAIAP2
c2.all.v7.4.symbols	238_GCvsFLT_JC	GESERICK_TERT_TARGETS_DN	0.332016	0.589411	0.101714	0.362456	1.08109	21	KLF10|IER3|KLF9|NFIL3|HBEGF|JUNB|NFKBIZ|EGR2|ERRFI1|BTG2
c2.all.v7.4.symbols	238_GCvsFLT_JC	GHANDHI_BYSTANDER_IRRADIATION_UP	0.0815939	0.258016	0.216543	-0.3476	-1.30028	67	MMP3|KYNU|LRRC8B|ZSWIM8|PTGFR|STC1|LIF|CXCL10|C9orf72|CD69|FGF2|GADD45G|TSLP|SAT1|IL1B|CREB5|TESC|POU2F2|IL13RA2|PLA2G4A|TCIM|IRAK3|ATP6V1C1|RGS9|BIRC3|GPR68
c2.all.v7.4.symbols	238_GCvsFLT_JC	GHANDHI_DIRECT_IRRADIATION_DN	0.163386	0.395075	0.152145	-0.380342	-1.25416	33	OLFML2B|ELANE|BRINP3|ARHGEF25|PRDM6|KCNK3|BCL11A
c2.all.v7.4.symbols	238_GCvsFLT_JC	GHANDHI_DIRECT_IRRADIATION_UP	0.834846	0.924853	0.0494905	-0.210324	-0.819147	82	MMP3|TNFRSF10C|TNFRSF10B|KYNU|PTGFR|LIF|DKK1|FRMD4A|MYBL1
c2.all.v7.4.symbols	238_GCvsFLT_JC	GHO_ATF5_TARGETS_DN	0.983193	0.996801	0.0487011	-0.200549	-0.546821	15	RPN1|KIF20A
c2.all.v7.4.symbols	238_GCvsFLT_JC	GILDEA_METASTASIS	0.000134812	0.00163535	0.518848	-0.690802	-2.09159	24	FN1|COL5A2|SPARC|CPQ|IGFBP5|SLC2A10
c2.all.v7.4.symbols	238_GCvsFLT_JC	GINESTIER_BREAST_CANCER_20Q13_AMPLIFICATION_DN	0.822807	0.918977	0.0486034	-0.197804	-0.849677	161	ACE|PASK|SLC18B1|DNHD1|SMC4|PLXND1|SUPT20H|CALML4|ANKLE2|MKI67|KIFC1|MYO9B|POGLUT1|DOCK7|MBD4|LIMD2|SMC6|PROSER1|ITSN2|RABGAP1|ARHGAP17|ENGASE|SLC23A2|MCM5|MCM3|ECHDC1|DPH7|PHF11|CNTRL|TOPBP1|HCFC1|PML|TYW5|DDX11|PTBP1|CCNJ|COG3|CYBA|HNRNPD
c2.all.v7.4.symbols	238_GCvsFLT_JC	GINESTIER_BREAST_CANCER_20Q13_AMPLIFICATION_UP	0.364444	0.615833	0.103197	0.247322	1.0395	101	HSPB1|ESR1|FITM2|DIXDC1|RSPH3|KLHL8|GRID1|PSMA7|DNAJC21|MAPT|TMED4|DDX27|KLF9|BAIAP3|PFDN1|MTG2|PARD6B|ADCY1|LIN52|DMAC2L|CAVIN2|ROMO1|BNIP3L
c2.all.v7.4.symbols	238_GCvsFLT_JC	GINESTIER_BREAST_CANCER_ZNF217_AMPLIFIED_UP	0.651515	0.825404	0.063079	-0.23849	-0.896317	68	FKBP14|FAM114A1|BTD|CYP20A1|DNAJB14|YIPF5|DNAL1|MAP3K12
c2.all.v7.4.symbols	238_GCvsFLT_JC	GNATENKO_PLATELET_SIGNATURE	0.0375867	0.159826	0.321776	-0.481898	-1.58904	33	SPARC|F13A1|RNF24|PPBP
c2.all.v7.4.symbols	238_GCvsFLT_JC	GOBERT_CORE_OLIGODENDROCYTE_DIFFERENTIATION	0.231499	0.480493	0.122679	-0.335238	-1.16226	43	OPCML|EXT1|TNNI1|E2F1|ABAT|NARF|DSCAML1|RGS2
c2.all.v7.4.symbols	238_GCvsFLT_JC	GOLDRATH_HOMEOSTATIC_PROLIFERATION	0.15894	0.386681	0.164406	0.255499	1.13991	145	UBALD2|ZRSR2|F2RL1|BZW2|CETN3|HDGF|VDAC2|PTGES3|FAM162A|SEMA4F|EIF3J|KLF9|LAGE3|IGF2BP2|CMBL|PARK7|SRPRA|ARL4C|PSMC5|EBF3|BYSL|IMPA2|NABP1|ATP11A|RAB5IF|ATP6V0B|NOP16|CYCS|NDUFC1|RNF141|RPIA|IPP|AGFG1|NIFK|NHP2|FUBP1|IL10RB|SMN2|NDUFB2|ATP5PF|NPM3|ZFP62|YME1L1|ITGB1BP1|IPO7|CACYBP|PAFAH1B1
c2.all.v7.4.symbols	238_GCvsFLT_JC	GOLDRATH_IMMUNE_MEMORY	0.0948454	0.281793	0.208955	0.336037	1.29021	63	TIRAP|TMEM141|ECI1|SLC2A1|RRM2B|MAPK12|PALD1|LPIN1|BAG3|HCFC1R1|POU6F1|SEMA4F
c2.all.v7.4.symbols	238_GCvsFLT_JC	GOLUB_ALL_VS_AML_DN	0.8125	0.915661	0.0541201	0.262114	0.755441	19	SQSTM1|NFKBIA
c2.all.v7.4.symbols	238_GCvsFLT_JC	GOLUB_ALL_VS_AML_UP	0.693359	0.85197	0.0615707	0.271641	0.843819	24	CD79A|DHPS|ADA|NUP88|PSMA6|ACADM|DYNLL1
c2.all.v7.4.symbols	238_GCvsFLT_JC	GOTTWEIN_TARGETS_OF_KSHV_MIR_K12_11	0.916016	0.967176	0.0486034	-0.198047	-0.72809	62	IKBIP|DCLK1|C2orf88|DPY19L1|MRGPRF|DSTYK|SLA|SAMHD1|WEE1|PICALM|RNF31|GPSM2|MYB|RNF213|PLEKHB2|TWF1
c2.all.v7.4.symbols	238_GCvsFLT_JC	GOTZMANN_EPITHELIAL_TO_MESENCHYMAL_TRANSITION_DN	0.282407	0.541147	0.122679	0.22872	1.0573	192	GSTP1|DMBT1|STAC|ACADL|ANXA11|ECH1|MRPL23|CD82|SOD1|KRT15|PPFIBP2|FOSL1|TNNT2|POLR1D|TOB1|TPD52|OAZ1|ATP6V1E1|KRT19|TCEA3|ITGB4|DDX24|IER2|POLR2C|NFKBIA|SDC4|S100A8|STIP1|FGFBP1|COPS5|PSMC5|SRP14|EYA2|CYP3A4|CDKN1A|PTHLH|PFN1|ANXA8L1
c2.all.v7.4.symbols	238_GCvsFLT_JC	GOTZMANN_EPITHELIAL_TO_MESENCHYMAL_TRANSITION_UP	7.56441e-06	0.000130568	0.610527	-0.568746	-2.12606	66	FN1|COL3A1|COL5A2|COL1A1|PPIC|TIMP1|IGFBP7|LY6H|COL4A2|CCL7|FBLN2|GLG1|COL4A1|CSF1|MKI67|KIFC1|CENPA|COL18A1|BRCA1|PROS1|NCAM1|RBL1|TNC|PLK4|DCK
c2.all.v7.4.symbols	238_GCvsFLT_JC	GOUYER_TATI_TARGETS_DN	0.124744	0.332424	0.179782	-0.485567	-1.36334	17	FN1|IGFBP2
c2.all.v7.4.symbols	238_GCvsFLT_JC	GOZGIT_ESR1_TARGETS_UP	0.647273	0.823615	0.0614364	-0.219013	-0.915715	132	PC|LAMC1|C11orf86|RNF144A|SLC18B1|CLMP|PARVA|SGCE|ORC1|NPTX1|LAMB1|ACSF2|SKP2|COL12A1|THSD7A|DEPDC1|GRAMD2A|ECM1|ALDH3B1|TCF19|IL18|CACNA1D|CSF3R|CEP170|PLD1|HERC4|FYN
c2.all.v7.4.symbols	238_GCvsFLT_JC	GRABARCZYK_BCL11B_TARGETS_DN	0.334746	0.590879	0.105521	0.290394	1.08274	55	MACROD1|ACYP2|BICD1|RCSD1|GTDC1|SPINK2|PRSS2|BCL2L1|ABCG1|SLIT1|SCFD2|STAU2|SHTN1|CHRNA3|FLI1|MZB1
c2.all.v7.4.symbols	238_GCvsFLT_JC	GRABARCZYK_BCL11B_TARGETS_UP	0.608286	0.801774	0.0661326	-0.243522	-0.919864	71	TIMP1|TRAM2|LGALS1|ACACA|ITGB7|ID2|USO1|STING1|AGPS|TMEM167A|GSAP|PLEKHA8|S100A4
c2.all.v7.4.symbols	238_GCvsFLT_JC	GRADE_COLON_AND_RECTAL_CANCER_DN	0.442202	0.678986	0.0810802	-0.253219	-1.00366	97	DAP|SCAMP5|C14orf132|SASH1|COL4A5|PRRT2|HMGXB4|C2orf88|TRPS1|CD28|SPIN4|PARVB|SNCA|PRKACB|CFD|XPNPEP3|CHST8|TM9SF1|PLD1|CCR9|NAV1|PCDHB5|SIRPB1|SLC16A9|B3GALNT1|SERTAD4|FHL1
c2.all.v7.4.symbols	238_GCvsFLT_JC	GRADE_COLON_AND_RECTAL_CANCER_UP	0.501748	0.726205	0.0720033	-0.212747	-0.980876	278	SPARC|PRDX4|RCN1|TIMP1|MAGED2|CFB|THY1|BPHL|RMI2|CDC25B|MTHFD2|KIF23|COL4A1|DPY19L1|POLQ|ZMYND8|NUSAP1|ETV4|SKA3|TRAF5|ATP6AP2|PLK1|DNTTIP1|KNTC1|CCNB1|SFT2D3|TKT|BACE2|MELK|TGDS|CKS2|AURKA|CD44|MCM4|TIMELESS|ANXA5|CCDC191|RRM2|HMGB2|BORA|EPHB2|CDK1|DHX9|CDK7|LAMP1|DAP3|PABPC3|PPA1|LY6E|DCAF7|PXDN|MCM5|CEP57L1|MCM3|SEPHS1|PLAU|ERI1|CTSB|HNRNPK
c2.all.v7.4.symbols	238_GCvsFLT_JC	GRADE_COLON_VS_RECTAL_CANCER_DN	0.373814	0.623294	0.0922597	-0.293924	-1.04685	52	ALDH1L1|DCLK1|FGF12|TNFRSF13B|FRAS1|ESPL1|RNASE4|THBS3|LMNB2|ULK1|WFDC2
c2.all.v7.4.symbols	238_GCvsFLT_JC	GRADE_COLON_VS_RECTAL_CANCER_UP	0.166023	0.398684	0.149208	-0.366344	-1.24003	38	FSTL1|CD34|STX2|PCDH20|ZWILCH|ASF1B|ALG5
c2.all.v7.4.symbols	238_GCvsFLT_JC	GRAESSMANN_APOPTOSIS_BY_SERUM_DEPRIVATION_DN	0.184028	0.421055	0.132846	-0.252393	-1.13464	229	PCOLCE|KDELR3|NDRG4|MICAL1|P4HA2|TM7SF3|NAAA|ALX3|CACNA1G|PDIA5|KCNJ14|CYB561|ADAMTS15|MAN2B2|COPB2|DNM1|THRSP|GSTA5|MAP1B|GPR35|NPHP1|STC1|CASP6|ID2|NOS3|FBXO21|TENM4|GP1BB|FAM118A|MYBL1|HIGD1A|KLK1|BCL11A|TBL2|TACC3|EIF2AK3|ELMO2|GALK1|METRN|PAXIP1|HOXA1|PRKCA|KCNH2|CAPN5|ODF2|CA9|FLT3LG
c2.all.v7.4.symbols	238_GCvsFLT_JC	GRAESSMANN_RESPONSE_TO_MC_AND_SERUM_DEPRIVATION_DN	0.356984	0.610376	0.104344	0.261043	1.04487	82	SERPINE1|VEGFA|PDLIM7|RAMP3|UBXN2A|LPIN1|CRB3|TNNT2|CLDN3|TPD52|DNAJB6|GYS1|EFHD2|TXNDC11|ZNF706|HOMER1|DLL4|HID1|EPB41L4B|RAB2A|RAPGEF3|PPFIA4|PIGU|CLDN9|TMEM191C|THSD1
c2.all.v7.4.symbols	238_GCvsFLT_JC	GRAESSMANN_RESPONSE_TO_MC_AND_SERUM_DEPRIVATION_UP	0.00059411	0.00604774	0.477271	-0.358948	-1.59211	204	COL3A1|COL5A2|BGN|FSTL1|IGFBP7|CFB|ABI3BP|COL5A3|OGN|C3|CAPN6|ADCY7|COL4A3|CCL7|MX1|CCL23|FES|EIF2AK2|IFIT2|LGALS3BP|ELN|CNTNAP4|USP18|CMPK2|OAS2|OSR1|HSD11B2|RECK|CSF1|LY75-CD302|PCDHB16|TMEM167A|CXCL10|CDCA3|DDX60|SELENOP|PHLDB2|DLC1|PDGFRB|TRIM5|PCDHB15|ANGPT1|THEMIS2|ELK1|SAMHD1|STAT1|ZBP1|FAS|RTP4
c2.all.v7.4.symbols	238_GCvsFLT_JC	GRAHAM_CML_DIVIDING_VS_NORMAL_QUIESCENT_DN	0.847458	0.932133	0.0504983	-0.211115	-0.801271	74	BAALC|ARMCX2|EVI2A|PTPRC|PCDH9|CCNG2|CXCL6|CD40|CD44|HLA-DQB1|BCL11A|ANXA5|GLIPR1|TPBG
c2.all.v7.4.symbols	238_GCvsFLT_JC	GRAHAM_CML_DIVIDING_VS_NORMAL_QUIESCENT_UP	1.82776e-12	2.10048e-10	0.898671	-0.538426	-2.33635	173	CLEC11A|PRDX4|LEPR|PRC1|TST|HGF|CDC7|KIF4A|ECT2|CENPF|CDKN3|GGH|TTK|ASPM|NDC80|PPBP|CENPM|OIP5|ESPL1|ITGB3BP|RACGAP1|KIF15|NEK2|FANCI|NUSAP1|AURKB|EZH2|ABCC4|SPAG5|CENPU|CCNA2|TPX2|RAD51AP1|CENPA|HMMR|RAD51|CDC20|RAB31|KIF11|CEP55|KIF20A|BIRC5|NCAPG|CCNB1|CPA3|PBK|MELK|STMN1|BRCA1|AURKA|PRG2|SPC25|SMC2|GINS2|MCM10|TOP2A|MCM4|E2F8|DLC1|PROS1|KIF18B|MAD2L1|DLGAP5|ELOVL6|RRM2|STK39|CCNB2|FEN1|TK1|PI…
c2.all.v7.4.symbols	238_GCvsFLT_JC	GRAHAM_CML_QUIESCENT_VS_CML_DIVIDING_UP	0.69863	0.853128	0.0613026	0.300118	0.85334	18	CXCL13|JUN|CCL19|SOD2|ZBTB10|EMP1|CCL20
c2.all.v7.4.symbols	238_GCvsFLT_JC	GRAHAM_CML_QUIESCENT_VS_NORMAL_DIVIDING_UP	0.0878661	0.268517	0.21925	0.362168	1.31852	48	CELA2B|CXCL13|FXR1|CA1|MAFF|APOE|JUN|TPSAB1|ICAM4|RRAS2|CCL19|RGCC|APOC1|SOD2|ZBTB10|PTX3|H1-2
c2.all.v7.4.symbols	238_GCvsFLT_JC	GRAHAM_CML_QUIESCENT_VS_NORMAL_QUIESCENT_DN	0.708494	0.858495	0.0599892	-0.250042	-0.84636	38	BAALC|PCDH9|CXCL6|HLA-DQB1|CD52|GLIPR1|HLA-DMB|FHL1|AIF1|HLA-DMA|ALOX5|TGFB1I1
c2.all.v7.4.symbols	238_GCvsFLT_JC	GRAHAM_CML_QUIESCENT_VS_NORMAL_QUIESCENT_UP	0.00366322	0.0273926	0.431708	-0.414349	-1.6196	86	CLEC11A|LEPR|PRC1|SPTA1|TST|CENPF|CDKN3|HBA1|CASP3|RACGAP1|KIF15|NUSAP1|EZH2|CENPU|SERPINE2|CDC20|KIF11|CEP55|MELK|SMC2|TOP2A|DLC1|PCCB|DLGAP5|ELOVL6|RRM2|CCNB2|TK1|CDK1|HPGDS|BLVRB|PCLAF|MCM5|MYH10|CD38
c2.all.v7.4.symbols	238_GCvsFLT_JC	GRAHAM_NORMAL_QUIESCENT_VS_NORMAL_DIVIDING_DN	6.20864e-08	2.02337e-06	0.704976	-0.575941	-2.24287	84	LEPR|PRC1|CDKN3|GGH|NDC80|CENPM|OIP5|RACGAP1|KIF15|NUSAP1|CENPU|CCNA2|RAD51AP1|CDC20|KIF11|CEP55|BIRC5|NCAPG|CPA3|MELK|PRG2|SMC2|GINS2|MCM10|TOP2A|MCM4|KIF18B|MAD2L1|DLGAP5|RRM2|CCNB2|FEN1|TK1|CDK1|DTL|MCM6|KIF2C|RFC3|PCLAF|MCM5|CKS1B|TYMS|RRM1|HAT1|DHFR|PCNA|DSCC1|GZMB|CDC25A|DUT|POLE2|GINS1|BUB1
c2.all.v7.4.symbols	238_GCvsFLT_JC	GRAHAM_NORMAL_QUIESCENT_VS_NORMAL_DIVIDING_UP	0.850943	0.933108	0.0503964	-0.214829	-0.779129	55	NIBAN1|KYNU|ALDH1A1|EVI2A|PTPRC|PCDH9|CXCL10|CXCL6|GLIPR1|TPBG|STAT4|EBI3|IL1B|ALOX5|TGFB1I1
c2.all.v7.4.symbols	238_GCvsFLT_JC	GRANDVAUX_IRF3_TARGETS_DN	0.751037	0.887386	0.0606404	-0.291091	-0.808892	16	CDH11|MFAP5
c2.all.v7.4.symbols	238_GCvsFLT_JC	GRATIAS_RETINOBLASTOMA_16Q24	0.103314	0.295463	0.193813	0.488792	1.3601	17	FBXO31|APRT|CHMP1A|TRAPPC2L|KIAA0513
c2.all.v7.4.symbols	238_GCvsFLT_JC	GREENBAUM_E2A_TARGETS_DN	0.0259221	0.123605	0.352488	-0.561394	-1.65675	20	MYO7A|LY6H|GM2A|CD74|CYFIP2|EVL
c2.all.v7.4.symbols	238_GCvsFLT_JC	GREENBAUM_E2A_TARGETS_UP	0.00886498	0.0558634	0.38073	-0.535342	-1.76527	33	CDKN2C|ANLN|KIF4A|ECT2|TCEAL9|TTK|RACGAP1|NUSAP1|CCNA2|MKI67|KIF11|CCNB1|AURKA|TOP2A|MAD2L1|CCNB2|CIP2A|KIF2C|PLK4
c2.all.v7.4.symbols	238_GCvsFLT_JC	GREGORY_SYNTHETIC_LETHAL_WITH_IMATINIB	0.0522523	0.200691	0.266351	-0.319154	-1.32987	127	COL3A1|GGCX|FKBP11|CXCR3|IL27RA|GLT8D1|CAPN6|SMARCA1|CCL23|SV2B|DDAH1|S1PR2|CNR1|GPC5|CELF2|MBD4|SYT11|ADAM22|GLIPR1|DLAT|CLTC|LDLRAD4|NRG2|SNX10|RTP4|SESTD1|FLT3LG|ZNF473|SAT1|RAP1A|DBF4|CTSB
c2.all.v7.4.symbols	238_GCvsFLT_JC	GRESHOCK_CANCER_COPY_NUMBER_UP	0.163823	0.395693	0.140406	-0.243333	-1.1336	299	COL1A1|EXT1|PDGFRA|CDH11|LHFPL6|BRCA2|FCGR2B|HMGA2|ETV1|EP300|TET1|CCND1|FANCA|SUFU|KNL1|HOXC11|NTRK3|ETV4|SYK|RPN1|PRRX1|TNFRSF17|CIITA|RAD51B|AFF3|RHOH|TAF15|FLT3|ZNF384|BRCA1|CHEK2|CBL|NCKIPSD|IL2|BLM|NF1|BCL11A|PDGFRB|BCL3|MSH6|CCND2|FANCD2|STIL|CDK4|CLTC|TSC2|OMD|HOXA11|FAS|RB1|FANCC|SMO|EPS15|PICALM|IKZF1|RUNX1T1|ABL1|NCOA2|NSD2|NR4A3|DEK|VHL|CNTRL|LASP1|RNF213|PCSK7|SUZ12|KIT|NSD3|CHN1|PML…
c2.all.v7.4.symbols	238_GCvsFLT_JC	GROSS_ELK3_TARGETS_DN	0.32996	0.588448	0.103576	0.32427	1.07826	32	BNIP3|SOCS3|RAMP3|MAFF|FAM162A|VLDLR
c2.all.v7.4.symbols	238_GCvsFLT_JC	GROSS_ELK3_TARGETS_UP	0.4	0.64529	0.0908241	-0.329627	-1.03135	27	TIMP2|BMP4|CCND1|RAMP2
c2.all.v7.4.symbols	238_GCvsFLT_JC	GROSS_HIF1A_TARGETS_DN	0.031096	0.140285	0.352488	0.49311	1.5372	25	BNIP3|PGK1|TPI1|RAMP3|JMJD6|FAM162A|GAPDH|ADM|CAVIN2|GBE1|RPL27|PFKL
c2.all.v7.4.symbols	238_GCvsFLT_JC	GROSS_HYPOXIA_VIA_ELK3_AND_HIF1A_DN	0.694291	0.852054	0.0587186	-0.221298	-0.888753	103	CD276|LY6H|COL4A2|BMP4|CASP3|CCND1|LGALS3BP|NSL1|SSH1|CCNB1|EXO1|LILRB4|ELOVL6|RRM2|APLN|AMD1|IL18|FAS|GADD45G|TEX30|SGO1
c2.all.v7.4.symbols	238_GCvsFLT_JC	GROSS_HYPOXIA_VIA_ELK3_AND_HIF1A_UP	0.755991	0.888193	0.0626618	0.200746	0.890313	141	BNIP3|PGK1|SLC2A1|TPI1|DNAJB4|ARL6IP5|VEGFA|JMJD6|VWA1|FAM162A|PIM3|HK2|PNRC1|NFKBIA|SDC4|NDRG1|SPRY2|RCAN1|ARX|HOMER1|PSMC4|APPL2|JMJD1C|ATF3|TGIF1|CDC42EP3|GZF1|DEPP1|SERTAD2|DUSP4|AFG3L2|GBE1
c2.all.v7.4.symbols	238_GCvsFLT_JC	GROSS_HYPOXIA_VIA_ELK3_DN	0.461024	0.692806	0.0894367	0.222326	0.995307	151	TXNL1|PDLIM5|USP47|SLC2A1|ADIPOR2|APBA3|VEGFA|CEBPB|RAMP3|IFRD1|VWA1|PIM3|PNRC1|VLDLR|NFKBIA|SLC20A1|S100A8|NDRG1|ATF4|HSPA5|SPRY2|RABGEF1|RCAN1|NFIL3|JMJD1C|ADM|TGIF1|CDC42EP3|PPP1R15A|GZF1|GADD45A|DEPP1|XBP1|DUSP4|ATF1|GBE1|HAX1|PRDX5|CSRNP1|KIF5A|MYC|ITGA6
c2.all.v7.4.symbols	238_GCvsFLT_JC	GROSS_HYPOXIA_VIA_ELK3_ONLY_DN	0.00795023	0.0515113	0.38073	-0.485219	-1.67559	42	FASN|NREP|CDKN2C|MARCKS|CDC25B|EIF2AK2|KIF23|RACGAP1|CENPA|STMN1|CHEK2|KCP|S100A4
c2.all.v7.4.symbols	238_GCvsFLT_JC	GROSS_HYPOXIA_VIA_ELK3_ONLY_UP	0.00499563	0.0355308	0.407018	0.513586	1.686	31	PDLIM5|EGLN3|APBA3|CEBPB|HERPUD1|SLC20A1|ATF4|CH25H|RABGEF1|NFIL3|ADM|PPP1R15A|GADD45A
c2.all.v7.4.symbols	238_GCvsFLT_JC	GROSS_HYPOXIA_VIA_ELK3_UP	0.0133485	0.0759862	0.38073	-0.311646	-1.37946	203	FASN|NREP|CD276|CDKN2C|TIMP2|COL4A2|BMP4|MARCKS|CASP3|NDC80|ARHGAP11A|STAB1|ARL6IP1|CCND1|PARVA|LGALS3BP|PPRC1|NCAPD2|NSL1|SSH1|RAMP2|RACGAP1|CD81|MR1|CSF1|SPAG5|CCNA2|CENPA|DBI|KIF20A|BIRC5|CCNB1|EXO1|PBK|STMN1|PHLDB2|POLA2|ELOVL6|RRM2|APLN|CCNB2|AMD1|CDCA5
c2.all.v7.4.symbols	238_GCvsFLT_JC	GROSS_HYPOXIA_VIA_HIF1A_DN	0.148889	0.370272	0.170932	0.283332	1.19382	106	BNIP3|LMO7|KLF10|SLC2A1|ARL6IP5|VEGFA|IRX1|PRPF19|POU6F1|VWA1|GYS1|PIM3|PNRC1|ZNF143|NFKBIA|GAPDH|PPL|SPRY2|ARX|CAPN1|PSMC4|ADM|TGIF1|CDC42EP3|ACER3|GZF1|DEPP1|EIF1B|GBE1|TK2|DNAJC5|PRDX5|CSRNP1|KIF5A|CPD|LRP5|FOXO3
c2.all.v7.4.symbols	238_GCvsFLT_JC	GROSS_HYPOXIA_VIA_HIF1A_UP	0.956685	0.984876	0.0449543	-0.189559	-0.719454	74	CD276|AMPD2|PPRC1|NSL1|SSH1|CSF1|CCNH|CCN4|RRM2|IMPACT|AMD1
c2.all.v7.4.symbols	238_GCvsFLT_JC	GRUETZMANN_PANCREATIC_CANCER_DN	0.0537634	0.20353	0.261664	-0.299242	-1.30039	178	NRCAM|BCAT1|SRPX|PRDX4|DAP|LMAN1|DPP6|HDLBP|C5|PCK2|CCL7|PDIA5|CLDN10|ACO1|PEPD|PEX1|GSTZ1|C6|ALDH1A1|AEBP1|SSR1|GPC3|PBX3|PTH1R|GYPC|NUCB2|CPA3|KCNAB1|NUCB1|PAX6|APLP1|CCND2|DPEP1|P4HB|AMD1|FGL1|PTP4A1|LAMP1|ITSN2
c2.all.v7.4.symbols	238_GCvsFLT_JC	GUENTHER_GROWTH_SPHERICAL_VS_ADHERENT_DN	0.0191463	0.0996564	0.352488	-0.529777	-1.63935	25	FN1|CASP1|COL18A1|CD44|ANXA5|PLAUR
c2.all.v7.4.symbols	238_GCvsFLT_JC	GUENTHER_GROWTH_SPHERICAL_VS_ADHERENT_UP	0.174257	0.410012	0.147331	-0.428656	-1.26502	20	CCND2|HES5|METRN|CRMP1|GRIA2|ADGRL3|DLL3|CELSR2|SHC3|VANGL2|ADGRG1
c2.all.v7.4.symbols	238_GCvsFLT_JC	GUILLAUMOND_KLF10_TARGETS_DN	0.820717	0.918634	0.0545681	-0.241866	-0.76289	28	OSTC|CTSS|SLCO1B3|SLC2A2|VMP1|ENPEP|GPD1|SEC61A1
c2.all.v7.4.symbols	238_GCvsFLT_JC	GUILLAUMOND_KLF10_TARGETS_UP	0.0126414	0.0739024	0.38073	-0.467726	-1.62159	43	ADAMTS8|CCR2|COL16A1|SV2A|ALDH18A1|SERPINE2|SCARA5|CADM3|ITGA4|RGS5|SYT11|FEN1|FGL1|NNMT|WDFY1|LASP1|CD320|LPL|STOM
c2.all.v7.4.symbols	238_GCvsFLT_JC	GUO_HEX_TARGETS_DN	0.710204	0.858893	0.0625237	0.227239	0.872663	62	SAR1B|ARL6IP5|NET1|TMED4|PTTG1|CSNK2A1|PIP4K2C|NFATC1|MEA1|CLDN5|FXN|GFI1B|C17orf49|IFITM3|BRK1|KPNA1
c2.all.v7.4.symbols	238_GCvsFLT_JC	GUO_HEX_TARGETS_UP	0.0600926	0.213934	0.321776	-0.36407	-1.38401	75	SFRP2|NDN|EXT1|FGD1|BMP4|FBLN2|GLG1|ISLR|HOXD1|SOX11
c2.all.v7.4.symbols	238_GCvsFLT_JC	GUO_TARGETS_OF_IRS1_AND_IRS2	0.789238	0.903908	0.0619763	0.205975	0.849166	92	TUBB4B|SYT1|GCK|CEBPB|INSR|KLF9|DNAJB2|CDC34|RCAN1|BYSL|ABCG5|PPM1A|PPP3CA|GCH1|ABCB4|FDFT1|ECI2|RBMS1|MVD|HSP90AA1|RBL2|HMGA1|IL6R|DKC1|FDPS|CACYBP|MVK
c2.all.v7.4.symbols	238_GCvsFLT_JC	GUTIERREZ_CHRONIC_LYMPHOCYTIC_LEUKEMIA_DN	0.882576	0.949137	0.0488971	-0.210741	-0.755581	53	PDGFD|FCER2|CCDC88A|PBX3|CDK14|DBI|INPP5F|FMOD
c2.all.v7.4.symbols	238_GCvsFLT_JC	GUTIERREZ_MULTIPLE_MYELOMA_UP	0.385827	0.635334	0.0925529	-0.314216	-1.03611	33	SSR3|MX1|SEPTIN10|CD47|CNIH1|SELENOP|YKT6|PTP4A1|EID1
c2.all.v7.4.symbols	238_GCvsFLT_JC	GU_PDEF_TARGETS_DN	0.286004	0.542134	0.112843	0.333687	1.13091	35	KRT7|EIF1AX|KRT19|ITGB4|PIP4K2C|KRT6A|KRT6B|KRT6C|CDH1|FOXO3|THBS1|FOXC1|KRT75|EIF3C|EIF2B2
c2.all.v7.4.symbols	238_GCvsFLT_JC	GU_PDEF_TARGETS_UP	3.0586e-08	1.14082e-06	0.719513	-0.619916	-2.34163	71	FN1|COL5A1|COL5A2|COL1A1|COL6A2|COL6A1|COL6A3|SDC2|LAMC1|CDH11|COL4A5|COL16A1|VIM|COL4A2|LAMB2|COL4A1|CDH18
c2.all.v7.4.symbols	238_GCvsFLT_JC	GYORFFY_DOXORUBICIN_RESISTANCE	0.881633	0.948999	0.0523759	0.216254	0.726048	34	CISH|BMP2|ZNF503|AP4E1|CRYBG2|SLC38A2|GJA5|SNTB1|ABCB1
c2.all.v7.4.symbols	238_GCvsFLT_JC	GYORFFY_MITOXANTRONE_RESISTANCE	0.115385	0.317108	0.186433	0.396698	1.31909	32	CASR|POPDC3|IRX1|MAFF|SLC33A1|RRAGD|LEMD2|IFNGR1|AMOTL1
c2.all.v7.4.symbols	238_GCvsFLT_JC	HADDAD_B_LYMPHOCYTE_PROGENITOR	0.389655	0.638686	0.0845557	-0.225187	-1.02536	251	COL5A1|P4HA2|MME|CDKN2C|GNG7|ABCG2|SNTB2|DACT1|SPTA1|FAM171A1|DNASE2B|UXS1|NID2|TMEM131L|RNFT2|ZNF423|CYFIP2|BACH2|PCDH9|BARD1|AEBP1|GPM6B|CIITA|PIK3CD|RAG1|DNAJB14|MSX1|GSAP|CD69|DBN1|TOP2A|LMF1|LAPTM5|EFHC1|HPS4|RRM2|C6orf62|EIF2AK3|P2RY14|HMGB2|LDLRAD4|ENTPD4|DCK|CORO2B|LBH|GADD45G|PSD3|RB1
c2.all.v7.4.symbols	238_GCvsFLT_JC	HADDAD_T_LYMPHOCYTE_AND_NK_PROGENITOR_DN	0.000128768	0.00157076	0.518848	-0.526838	-1.91592	59	SERPINF1|F13A1|MME|VCAN|HGF|SPON1|NRXN2|ELANE|MS4A6A|LY86|LGALS1|KIF15|ITGB7|CDC20|RAB31|CFD|MCM4|CSF1R|RNASE6|RRM2|TYROBP|PLEK
c2.all.v7.4.symbols	238_GCvsFLT_JC	HADDAD_T_LYMPHOCYTE_AND_NK_PROGENITOR_UP	0.255682	0.509613	0.115734	-0.293149	-1.1144	75	COL5A1|PTPRD|ARMCX1|LOX|HMGA2|ARMCX2|TRO|ALDH1A1|CCDC88A|GP1BB
c2.all.v7.4.symbols	238_GCvsFLT_JC	HAHTOLA_CTCL_CUTANEOUS	0.838772	0.92732	0.0518458	0.236197	0.728187	23	PSMB3|EMC3|ZBTB16|RPL31|MMP9|RECQL|C1QBP|ETHE1|G0S2|ITM2A
c2.all.v7.4.symbols	238_GCvsFLT_JC	HAHTOLA_MYCOSIS_FUNGOIDES_CD4_DN	0.849224	0.932133	0.0579755	0.195309	0.83033	111	HINT1|IMPDH2|SHFL|ATIC|PPP3CC|TPD52|EIF1AX|FAM162A|MALT1|KLF9|CCNG1|ICAM2|DIMT1|RBM26|IL6ST|RPL31|LUC7L3|NMRK1|KTN1|ACTN1|KHDC4|ATG12|DDX18|CPSF6|FUBP1|MPRIP|NACA|METTL3|ITGB1BP1|PPP1R2|C1QBP|IPO7|TMEM123|CACYBP|PCYOX1L
c2.all.v7.4.symbols	238_GCvsFLT_JC	HAHTOLA_MYCOSIS_FUNGOIDES_CD4_UP	0.591522	0.788997	0.0686326	-0.25601	-0.927529	57	MANBA|PADI2|GM2A|KYNU|FBN2
c2.all.v7.4.symbols	238_GCvsFLT_JC	HAHTOLA_MYCOSIS_FUNGOIDES_DN	0.95092	0.983757	0.0489954	-0.216631	-0.608242	17	CD37|HLA-DQB1|IGHA1|IKZF1
c2.all.v7.4.symbols	238_GCvsFLT_JC	HAHTOLA_MYCOSIS_FUNGOIDES_SKIN_DN	0.675248	0.840595	0.0635008	-0.27617	-0.861109	26	GRN|LGALS3BP|TOP2A|HLA-DQB1|ECM1
c2.all.v7.4.symbols	238_GCvsFLT_JC	HAHTOLA_MYCOSIS_FUNGOIDES_SKIN_UP	0.110915	0.309896	0.176694	-0.28486	-1.23423	172	CTSH|SERPINF1|PDGFD|CASP1|MARCKS|DAB2|RCBTB2|IFT20|ARMCX6|MT-ND4|FEZ1|LY86|PPIB|COLEC12|NSL1|ITGB3BP|GMFG|BARD1|RPN1|TXNDC5|TMEM14A|CLEC4A|SNCA|FBLN1|CPA3|IP6K2|RGS5|BACE2|CD52|CCND2|C6orf62|SSR2|DENND5A|SLA|PPIH|LAMP1|HPGDS|EHD4|LBH
c2.all.v7.4.symbols	238_GCvsFLT_JC	HAHTOLA_SEZARY_SYNDROM_DN	0.962121	0.987511	0.0449543	-0.186062	-0.632987	39	BACH2|IL18RAP|MYBL1|PTCH1|NCAM1|CTSW|SPON2|KDM2A
c2.all.v7.4.symbols	238_GCvsFLT_JC	HAHTOLA_SEZARY_SYNDROM_UP	0.00576176	0.0399391	0.407018	-0.390916	-1.54383	92	PRDX4|NIBAN1|PRC1|ALAS2|HP|HBA1|SMC4|NUSAP1|BARD1|EZH2|F5|CD28|SNCA|CKS2|PGD|SAMSN1|LILRA4|GLIPR1|RRM2|IL2RA|PAPSS1|GOLGB1|CDK7|STAT1|FAS|SELENBP1|ICOS|NTAN1|NCF4|CD55|CRIP1|TYMS|TFDP1|HAT1|JPT1|ARMT1
c2.all.v7.4.symbols	238_GCvsFLT_JC	HALMOS_CEBPA_TARGETS_DN	0.0131404	0.0754063	0.38073	0.451933	1.5939	41	TH|FZD7|F2RL1|STC2|MAL|TOB1|DYRK2|FGF9|ARL4C|GADD45A|SCNN1A|MTMR11
c2.all.v7.4.symbols	238_GCvsFLT_JC	HALMOS_CEBPA_TARGETS_UP	0.374207	0.623294	0.09855	0.301719	1.06412	41	BMP2|POU4F1|ETS2|IGFBP3|ZNF250|NFIL3|IL4R|SF3A2|RAB27A|PTX3|GLRX|TNFAIP8|ARL4A|HCAR3|APOC4|CCL20|PLIN2|SERPINI1|KLF5
c2.all.v7.4.symbols	238_GCvsFLT_JC	HAMAI_APOPTOSIS_VIA_TRAIL_DN	0.227064	0.475354	0.138022	0.238911	1.09215	176	NOL3|SLC29A1|CISH|SLC5A6|PACSIN3|FOXS1|TXNIP|TRIM16|INF2|TIMP3|MAPK8IP2|ERF|FSTL3|SAC3D1|VSIG10L|GDF15|MRPL2|APOE|USE1|FZD9|GRWD1|CDC34|KLK6|BATF3|INKA1|CHMP1A|JUN|IL4R|CD19|CACNA1E|CCDC85B|SH3D21|ADA|ASB2|MTA1|BLCAP|ZNF629|EFNA1|SLC39A4|TSC22D4|BCAS3|MYBPC2|KISS1R|UBIAD1|CCL19|IFITM2|VCP
c2.all.v7.4.symbols	238_GCvsFLT_JC	HANN_RESISTANCE_TO_BCL2_INHIBITOR_DN	0.117271	0.319079	0.190023	0.355976	1.27383	44	CEL|HSPB1|HSPA1A|POMC|PRSS1|PRSS2|PRSS3|POU4F1|FZD9|GSTO1|SDC4
c2.all.v7.4.symbols	238_GCvsFLT_JC	HANN_RESISTANCE_TO_BCL2_INHIBITOR_UP	0.0781563	0.250594	0.227987	-0.432024	-1.37967	30	ITM2C|FAM171A1|MCUB|HBA1|NSG1|CD81|PNMA2|OLFM1
c2.all.v7.4.symbols	238_GCvsFLT_JC	HANSON_HRAS_SIGNALING_VIA_NFKB	0.268191	0.525669	0.118815	-0.388734	-1.1608	23	CGREF1|SELPLG|COL18A1|ADRA2A|TSLP|SOX5
c2.all.v7.4.symbols	238_GCvsFLT_JC	HAN_JNK_SINGALING_DN	0.000911601	0.0086168	0.477271	-0.555216	-1.88885	39	GDF10|COL6A2|COL6A1|PLTP|OGN|C3|ENPP2|HAS2|CCL23|LBP|CD74
c2.all.v7.4.symbols	238_GCvsFLT_JC	HAN_JNK_SINGALING_UP	0.016345	0.08834	0.352488	-0.50617	-1.65129	32	CD276|SHOX2|DPT|LOX|USP18|CXCL10|CCND2|IMPACT|TNC
c2.all.v7.4.symbols	238_GCvsFLT_JC	HARRIS_BRAIN_CANCER_PROGENITORS	0.00520589	0.0367866	0.407018	-0.495648	-1.69893	40	KAZALD1|COL6A2|COL6A1|BGN|OPCML|BFSP2|SCG3|SRPX2|PID1|DDC
c2.all.v7.4.symbols	238_GCvsFLT_JC	HARRIS_HYPOXIA	0.0658174	0.225078	0.257206	0.336796	1.33709	74	BNIP3|PGK1|TH|TGM2|PKM|SPP1|MIF|SLC2A1|VEGFA|PRPS1|HK2|F3|IGFBP3|GAPDH|JUN|CDKN1B|CDKN1A|ALDOA|BIK|ADM
c2.all.v7.4.symbols	238_GCvsFLT_JC	HASLINGER_B_CLL_WITH_11Q23_DELETION	0.0846774	0.263568	0.21925	-0.472118	-1.39815	21	CTSK|CASP1|CNR1|SIK3|PICALM|PCSK7|GRK3
c2.all.v7.4.symbols	238_GCvsFLT_JC	HASLINGER_B_CLL_WITH_13Q14_DELETION	0.954262	0.984226	0.0495902	-0.204791	-0.611529	23	JAKMIP1|PNMA2|RB1|TUBB4A|TUBGCP4|ALOX5|EPB41L2|SSBP2|TUBB
c2.all.v7.4.symbols	238_GCvsFLT_JC	HASLINGER_B_CLL_WITH_17P13_DELETION	0.732394	0.875305	0.0603786	0.283697	0.827708	20	FXR2|GPS2|GABARAP|RRAS2|RYR1
c2.all.v7.4.symbols	238_GCvsFLT_JC	HASLINGER_B_CLL_WITH_CHROMOSOME_12_TRISOMY	0.770624	0.895745	0.0579755	-0.263388	-0.787333	22	GIT2|NCKAP1L|ANKLE2|TIMELESS|GLIPR1|ATP2B1
c2.all.v7.4.symbols	238_GCvsFLT_JC	HASLINGER_B_CLL_WITH_MUTATED_VH_GENES	0.230143	0.4795	0.128143	-0.417473	-1.19463	18	ZBTB20|PCDH9|KLK2|P2RX1|IL10RA|PCSK7|LPL
c2.all.v7.4.symbols	238_GCvsFLT_JC	HATADA_METHYLATED_IN_LUNG_CANCER_DN	0.977867	0.994491	0.0469759	0.179927	0.575312	27	BEST2|BAHCC1|NGEF|RBBP8NL|DLGAP4|MKRN3|TRIM29|NTF3|JAK3|SHISA7|IGFLR1|FAM222B|LAMA3
c2.all.v7.4.symbols	238_GCvsFLT_JC	HECKER_IFNB1_TARGETS	0.000828201	0.00809118	0.477271	-0.467689	-1.78599	76	SERPING1|CD163|MX1|EIF2AK2|MGAM|IFIT2|LGALS3BP|C1QB|CMPK2|OAS2|OASL|SIGLEC1|SAMD9L|CXCL10|DDX60|FCER1A|CYP4F3|PROS1|OAS3|EPSTI1|C1QC|STAT1|DHX58|ZBP1|RTP4|SPON2|LY6E|DDX58|C1QA
c2.all.v7.4.symbols	238_GCvsFLT_JC	HEDENFALK_BREAST_CANCER_BRACX_DN	0.969325	0.991577	0.0481184	-0.201535	-0.565857	17	EP300|EVI5|CEPT1
c2.all.v7.4.symbols	238_GCvsFLT_JC	HEDENFALK_BREAST_CANCER_BRACX_UP	0.448065	0.682491	0.0860347	-0.347799	-0.99525	18	COL6A2|CHPF
c2.all.v7.4.symbols	238_GCvsFLT_JC	HEIDENBLAD_AMPLICON_12P11_12_DN	0.885312	0.950517	0.0515309	0.24269	0.708067	20	SYNGR2|LGALS4|VILL|TRAPPC2B|C1orf116|TMEM30B|JUNB|TNFRSF8|GAR1|ZBTB14|INO80|CDK13|MTURN
c2.all.v7.4.symbols	238_GCvsFLT_JC	HEIDENBLAD_AMPLICON_12P11_12_UP	0.960707	0.98677	0.0466948	-0.187832	-0.62838	35	TM7SF3|RASSF8|SAR1A
c2.all.v7.4.symbols	238_GCvsFLT_JC	HEIDENBLAD_AMPLICON_8Q24_DN	0.754132	0.888055	0.0602484	0.238041	0.830918	38	HIVEP3|COMMD6|VAPA|ATF4|KCNN4|GPC1|FZD4|NT5DC1|XRCC1|CNKSR3|MDK
c2.all.v7.4.symbols	238_GCvsFLT_JC	HEIDENBLAD_AMPLICON_8Q24_UP	0.487705	0.714534	0.0817516	0.282506	0.977677	37	MAP4|TMEM38B|MAPKAPK3|IFRD2|SH3BP5|GTF2H2|AHSA1|C8orf76|NPLOC4|SLC16A1|AEN|DYNC1H1|LONP1|SMN2
c2.all.v7.4.symbols	238_GCvsFLT_JC	HEIDENBLAD_AMPLIFIED_IN_PANCREATIC_CANCER	0.566038	0.77126	0.0697793	-0.259455	-0.940973	55	BCAT1|TM7SF3|TBC1D31|RASSF8
c2.all.v7.4.symbols	238_GCvsFLT_JC	HELLEBREKERS_SILENCED_DURING_TUMOR_ANGIOGENESIS	0.00195169	0.0158715	0.45506	-0.463129	-1.7351	69	NDRG4|COL6A1|OLFML3|CREB3L1|VCAN|IGFBP7|FBN1|ABI3BP|EDIL3|COL4A2|MX1|F2RL2|COL2A1|SERPINE2|ASAH1|ACSF2|CXCL6|NPC2|LRP1|ICAM1|TAGLN|MEFV
c2.all.v7.4.symbols	238_GCvsFLT_JC	HELLER_HDAC_TARGETS_DN	0.28223	0.541044	0.103958	-0.230074	-1.06046	276	CTSH|QPCT|SEC24D|MYL2|WNT5B|LSAMP|KCNT2|HGF|CCR2|PDZK1|MAGEH1|SERPINH1|ADCY7|PDIA3|TNFRSF10D|SELPLG|CCND1|CD48|PPRC1|ZMYND8|PTPRC|SETBP1|ITGB7|ZEB2|SERP1|SOX11|TNFRSF17|GPM6B|CD28|PLK1|RHOH|CELF2|EMP3|CLEC7A|GALNT14|CD180|CD44|EIF4G2|LAPTM5|CCN4|DCC|CD52|LIMD2|ELOVL6|CCND2|CAPN2|SLA|FMNL1|ARHGDIB|RIPOR2|FAM149A|FAS|CCR1|CTSC|GTSE1|TMED1|DNAJC15|MAP4K1|AIM2|IQGAP2|PSMB10|PHF11|TCF4|NSD2
c2.all.v7.4.symbols	238_GCvsFLT_JC	HELLER_HDAC_TARGETS_SILENCED_BY_METHYLATION_DN	0.380107	0.629953	0.0875697	-0.226416	-1.03043	258	COPZ2|QPCT|SEC24D|WNT5B|LSAMP|CDKN2C|FKBP11|CASP1|NIBAN1|IL27RA|HGF|CCR2|MAGEH1|SERPINH1|TNFRSF10D|SELPLG|CCND1|CD48|PPRC1|OAS2|ZMYND8|PTPRC|SETBP1|ITGB7|ZEB2|TNFRSF17|TXNDC5|CDK14|CD28|CELF2|MZF1|CLEC7A|CILK1|FNDC3A|ITGA4|GALNT14|CD180|LAPTM5|CCN4|BCL3|LIMD2|CCND2
c2.all.v7.4.symbols	238_GCvsFLT_JC	HELLER_HDAC_TARGETS_UP	0.000590264	0.00602994	0.477271	-0.337631	-1.55176	273	FN1|PDGFRL|RCN3|CGREF1|CDR2L|GRN|GM2A|TST|NAALAD2|ENPP2|HPSE|KIF4A|FGFR4|CENPF|CACNA1G|ARMC9|HBA2|HBA1|WDR19|POR|GNS|CCNF|IFT140|NCAPD2|ZSWIM8|ZBTB20|PRKCB|ACACA|CENPE|IFT122|ID2|WASF1|PPM1E|MYO9B|SEC23IP|CDC20|ABAT|PIK3CD|CXCL10|MSX1|RNASE4|BIRC5|TMEM47|TRIP6|SELENOP|DBN1|TOP2A|SYT11|EFHC1|DLGAP5|NCAM1|APLP1|TCAF1|DENND5A|S100A4|TK1|CLTC|MBTD1|PLD3|SGK3|STAT1|CDKN2D|BLVRB|DLX2|KDM5B
c2.all.v7.4.symbols	238_GCvsFLT_JC	HELLER_SILENCED_BY_METHYLATION_DN	0.153005	0.377443	0.151149	-0.296926	-1.18452	99	MMP16|SEC24D|LSAMP|PLTP|PGM3|NIBAN1|HGF|SERPINH1|ENPP2|IDH1|RGS16|DDAH1|MAP1B|PHGDH|PTPRC|TNFRSF17|TXNDC5|MZF1|UFM1|LAPTM5|SYT11|RRM2|STK39
c2.all.v7.4.symbols	238_GCvsFLT_JC	HELLER_SILENCED_BY_METHYLATION_UP	0.00105352	0.0097267	0.45506	-0.334794	-1.51421	242	SPARC|CTSH|SERPINF1|MICAL1|OLFML2B|CFB|FBN1|CDH11|ENPP2|FOXM1|CENPF|SMARCA1|KYNU|CUL7|MX1|NCAN|CNTNAP2|CCNF|LPXN|USP18|ZSWIM8|CTSS|ALDH2|CCNG2|GPC4|NADSYN1|RASSF2|NCF2|MYO9B|GPM6B|CIITA|PLK1|CDC20|ABAT|PLA2G4C|PIK3CD|CXCL10|SLAMF7|CEP55|MZF1|DDX60|CCNB1|CLEC7A|TCTN1|CD86|AURKA|MYOF|TRIP6|SAMSN1|TOP2A|WLS|ICAM1|HLA-DQB1|DENND5A|NCF1|S100A4|PLEK|BTN2A2|ALCAM|KCNN2
c2.all.v7.4.symbols	238_GCvsFLT_JC	HENDRICKS_SMARCA4_TARGETS_DN	0.104364	0.296911	0.190023	-0.375259	-1.30101	43	LUM|HPGD|TREM2|CD74|NRP2|MC5R|SELENOP|CCR6|PTP4A1|ARHGDIB|CCR1
c2.all.v7.4.symbols	238_GCvsFLT_JC	HENDRICKS_SMARCA4_TARGETS_UP	0.030584	0.13898	0.352488	-0.41669	-1.45913	46	LOXL2|CTSH|THY1|MAP1B|LGALS1|SERPINE2|EMP3|EPHB2|DCBLD2|SMARCA2|PTPN7
c2.all.v7.4.symbols	238_GCvsFLT_JC	HERNANDEZ_ABERRANT_MITOSIS_BY_DOCETACEL_2NM_DN	0.084507	0.263226	0.21925	-0.468355	-1.40003	22	LUM|PDGFRA|CCND1|IL1RAP|CD69|WNT5A
c2.all.v7.4.symbols	238_GCvsFLT_JC	HERNANDEZ_ABERRANT_MITOSIS_BY_DOCETACEL_2NM_UP	0.0741445	0.242176	0.227987	-0.356917	-1.33421	66	SERPINF1|TIMP2|MARCKS|IL1RAP|RAB31|PLA2R1|GABBR2|ZFP90|PXK|ARHGDIB|SLC35G2|IQGAP2|NR4A3|VHL|MYB|MLANA|LCP1|BNC2|SSBP2|N4BP2L1|CHST11|MAF|PRSS23|KLRC3|SH2D1A
c2.all.v7.4.symbols	238_GCvsFLT_JC	HERNANDEZ_ABERRANT_MITOSIS_BY_DOCETACEL_4NM_UP	0.845214	0.930839	0.0542316	-0.252583	-0.722782	18	POSTN
c2.all.v7.4.symbols	238_GCvsFLT_JC	HERNANDEZ_MITOTIC_ARREST_BY_DOCETAXEL_1_DN	0.0287818	0.132865	0.352488	-0.462499	-1.54048	34	CTHRC1|SDC2|PDGFRA|CDH11|MAN1A1|PDGFC|RGS2|CDK1|DTL|CDK2|KLRK1|CKS1B|UBE2C|DPYSL2|FHL2|TUBB|MAF|SNAI2
c2.all.v7.4.symbols	238_GCvsFLT_JC	HERNANDEZ_MITOTIC_ARREST_BY_DOCETAXEL_1_UP	0.231683	0.480646	0.12564	-0.384264	-1.19815	26	ABI3BP|TCEAL9|ELAVL2|NEK2|VEGFC|GPC3|EMP3|WNT5A|EDNRB
c2.all.v7.4.symbols	238_GCvsFLT_JC	HERNANDEZ_MITOTIC_ARREST_BY_DOCETAXEL_2_DN	0.784232	0.903427	0.0585938	-0.278601	-0.774186	16	VCAN|ITGB2
c2.all.v7.4.symbols	238_GCvsFLT_JC	HERNANDEZ_MITOTIC_ARREST_BY_DOCETAXEL_2_UP	0.289773	0.546669	0.107554	-0.307953	-1.10412	53	LUM|CD47|CSF1|ETV4|PLAT|PLK1|APOH|CKS2|CD69|SELENOP|LAMA4
c2.all.v7.4.symbols	238_GCvsFLT_JC	HESS_TARGETS_OF_HOXA9_AND_MEIS1_DN	0.00428865	0.0315295	0.407018	-0.417832	-1.62196	79	VCAN|MRC1|DAB2|CCL23|MS4A6A|CTSS|ID2|CLEC4A|CLEC7A|CYBB|MYADM|MERTK|CD300LF|CSF1R|LILRB4|S100A4|P2RY14|SAMHD1|PLEK|PSAP|IL18|FGR|FPR1|TF|SIRPA|CCN3|LIPA|FCGR1A|IL1B|TLR2|HCK|LPL
c2.all.v7.4.symbols	238_GCvsFLT_JC	HESS_TARGETS_OF_HOXA9_AND_MEIS1_UP	0.374737	0.623657	0.0982123	0.267195	1.03849	67	YBX3|IDE|TFAP4|CLDN15|MUC13|KLF9|IFRD2|PPAN-P2RY11|SCHIP1|ICAM2|PDE7A|DNAJA3|MRPL15
c2.all.v7.4.symbols	238_GCvsFLT_JC	HE_PTEN_TARGETS_UP	0.565385	0.771087	0.0707899	0.343967	0.938325	16	FGF1|PDGFA|CDKN1A
c2.all.v7.4.symbols	238_GCvsFLT_JC	HILLION_HMGA1B_TARGETS	0.342644	0.599915	0.0962406	-0.278009	-1.06165	76	PCOLCE|TIMP2|FGFR4|GFRA2|ID2|NOS3|LIMK1|SDC3|CXCL10|CD44|DCC|ANXA5|TK1|EPHA7|MAK|CD5|PLAUR|TAC1
c2.all.v7.4.symbols	238_GCvsFLT_JC	HILLION_HMGA1_TARGETS	0.0682136	0.230894	0.287805	0.347754	1.38523	75	PNLIP|HSPB1|ATP5MC2|CHRNB1|MIF|HSP90AB1|SOD1|ESR2|PSMB6|AKT1|INSR|MOS|IRS1|ARAF|ATP6V1F|GABRR1|ALDOA|SLC6A11|RPL19|VCP|HTR6|EEF2|RPS11|GHR|ERBB2|RPL13|COX4I1|ATP5PB
c2.all.v7.4.symbols	238_GCvsFLT_JC	HINATA_NFKB_TARGETS_FIBROBLAST_UP	0.265799	0.523094	0.111918	-0.294104	-1.11836	73	FN1|MMP14|VIM|MAP1B|HGFAC|TAF15|MYBL1|CCNB1|CXCL6|CCNH|SEZ6L|ICAM1|FGF2
c2.all.v7.4.symbols	238_GCvsFLT_JC	HINATA_NFKB_TARGETS_KERATINOCYTE_DN	0.748515	0.886084	0.0585938	0.269378	0.808387	22	KLK6|PPL|PTHLH|DUSP4|DAPK1|SULT2B1|THBS1|KLK7|DSG3|HOPX
c2.all.v7.4.symbols	238_GCvsFLT_JC	HINATA_NFKB_TARGETS_KERATINOCYTE_UP	0.494318	0.719323	0.0768737	-0.255482	-0.971214	75	FN1|MMP14|VIM|RARRES1|PLAT|CXCL10|CXCL6|CCNH|ICAM1|CYP27B1|WNT5A|ARHGDIB|TNC|WFDC2
c2.all.v7.4.symbols	238_GCvsFLT_JC	HIRSCH_CELLULAR_TRANSFORMATION_SIGNATURE_DN	0.367159	0.616657	0.0916795	-0.263891	-1.04451	96	SPARC|HTRA1|KIF4A|CENPF|KIAA0100|SRRT|RACGAP1|SFRP1|HMGN3|EPS8|DKK1|FBLN1|PRKACB|RAP2A
c2.all.v7.4.symbols	238_GCvsFLT_JC	HIRSCH_CELLULAR_TRANSFORMATION_SIGNATURE_UP	0.379613	0.629374	0.0870516	-0.228561	-1.02495	225	MMP3|TIMP1|MME|GRN|LOX|PLOD1|IL1RAP|C1R|STC1|EVI2A|HEXA|CYB5R2|PIKFYVE|PAPPA|SERPINE2|DOCK4|OXR1|ZMYM6|EVL|SNAP23|ZNF200|NARF|PROS1|BCL3|LHFPL2|RGS2|CAAP1|PROCR|YTHDC2|SERPINA1|PCGF1|PLAUR|NEDD4L|EHD4|ANXA3|OSMR|SLC35G2|STAMBP|CA9|FYN|MOSPD2|SLC12A7|EVI2B|RNF31|GSDME|HEXB|PLAU|SAT1|VRK2|CTSB|UAP1|IL1B|CD55
c2.all.v7.4.symbols	238_GCvsFLT_JC	HOEBEKE_LYMPHOID_STEM_CELL_DN	0.00857605	0.0545942	0.38073	0.392571	1.57096	83	HSPB1|HSPA1A|MLLT3|KLHL7|TXNIP|RPS27|BZW2|CEBPB|MAFF|ATP1B1|MAL|MECOM|GABARAPL1|RALBP1|PCIF1|RPS27L|ICAM2|TMEM258|NPR3|ICAM4|LAPTM4B|TNFSF10|GADD45A|RPL35|ACTN1
c2.all.v7.4.symbols	238_GCvsFLT_JC	HOEBEKE_LYMPHOID_STEM_CELL_UP	0.648014	0.823615	0.0610364	-0.233044	-0.917533	90	SPON1|BAALC|PLXND1|PRKCB|CHD3|SETBP1|TRAF5|RAB31|EVL|KNTC1|ITGA4|NF1|P2RY14|ITSN2|CCR9|MSL1|TCF4|BASP1|SETD5|ARHGAP45|ITIH4|IGHM|HNRNPA1|CYTH4|TENT4A|KMT5B|PGGHG|NLRP1|CCNL1|BCL6|DOCK1
c2.all.v7.4.symbols	238_GCvsFLT_JC	HOEGERKORP_CD44_TARGETS_DIRECT_UP	0.710843	0.85919	0.0617054	0.266734	0.831507	25	MLLT3|ATP1A2|AQP1|NBL1|CDKL5|ADRB2|MITF|PIGA|ALB|PYGL|PDE6A
c2.all.v7.4.symbols	238_GCvsFLT_JC	HOEGERKORP_CD44_TARGETS_TEMPORAL_DN	0.766129	0.893851	0.0583453	-0.266113	-0.788078	21	CCNG2|PLK1|NUCB2|SNCA|APOC3|NR4A3
c2.all.v7.4.symbols	238_GCvsFLT_JC	HOELZEL_NF1_TARGETS_DN	5.16219e-10	3.4682e-08	0.801216	-0.583321	-2.347	104	FN1|COL3A1|C7|NREP|SERPINF1|BGN|FSTL1|MMP16|MFAP2|IGFBP5|PDGFRA|LEPR|HMCN1|ARHGAP28|FAT3|ROBO2|GFRA2|ST6GAL2|WWOX|ZNF423|ADAMTS1|CBX3|NTRK3|ADAMTS5|MATN2|CHST7|FRMD4A|FBLN1|GUCY1A2|BCL11A|RNF165|PRKD1|WNT5A|LDLRAD4|LHX9
c2.all.v7.4.symbols	238_GCvsFLT_JC	HOELZEL_NF1_TARGETS_UP	0.0144217	0.0807432	0.38073	-0.349647	-1.45693	127	NRCAM|FAM114A1|GAP43|DCLK1|HGF|STEAP3|PDZK1|TSPAN18|CAPN6|CYB561|IGSF1|RGS16|CLSTN2|STAMBPL1|HHIP|PAPPA|EPS8|RAB31|GSAP|ANK2|GPR22|STK17B|SLC27A6|SESN3|CPEB1|SCN9A|DCBLD2|NTS|CLCN5|SLC41A2|FAS|ACVRL1
c2.all.v7.4.symbols	238_GCvsFLT_JC	HOFFMANN_IMMATURE_TO_MATURE_B_LYMPHOCYTE_DN	0.641651	0.822734	0.0633597	-0.256401	-0.893832	44	LHX8|EMID1|MARCKS|PEPD|PLD4|RBP4|CCND2|GALK1
c2.all.v7.4.symbols	238_GCvsFLT_JC	HOFFMANN_IMMATURE_TO_MATURE_B_LYMPHOCYTE_UP	0.033638	0.148681	0.321776	-0.443991	-1.49508	37	LY6H|PCK2|MS4A6A|ZFPM2|CSF1|PBX3|CENPA|CIITA|FCGRT|SIAE|ENTPD6|RHOH|FAM102A
c2.all.v7.4.symbols	238_GCvsFLT_JC	HOFFMANN_LARGE_TO_SMALL_PRE_BII_LYMPHOCYTE_DN	0.0906533	0.274157	0.287805	0.356039	1.36729	62	FBP2|HSPB8|POMC|PRRG2|IER3|SRF|ZG16|CD151|ANK3|GALT|AATK|MDN1|CAPN1|JUN|IL4R
c2.all.v7.4.symbols	238_GCvsFLT_JC	HOFFMANN_LARGE_TO_SMALL_PRE_BII_LYMPHOCYTE_UP	7.15401e-09	3.22078e-07	0.761461	-0.506829	-2.15873	150	CDKN2C|ANLN|PRC1|MMP14|BRCA2|PCK2|KIF4A|ECT2|CDKN3|LIG1|TTK|CASP3|NDC80|CDC25C|DNA2|INCENP|MTHFD2|EIF2AK2|KIF23|CIT|SMC4|UBE2T|NCAPH|RACGAP1|ARL1|NEK2|CENPE|ITGB7|NUSAP1|CKAP5|KIF22|AURKB|CCNA2|MKI67|KIFC1|CENPA|RAD51|CDC20|MIS18BP1|KIF20A|CDCA3|POLA1|CCNB1|CAMP|MELK|CKS2|STMN1|AURKA|SMC2|MCM10|TOP2A|E2F8|HLA-DQB2|PIH1D1|SPDL1|DLGAP5|RRM2|HAUS6|CCNB2|FEN1|RAD54L|CIP2A|HMGB2|TK1|CDCA5|DNMT1|CDK1|R…
c2.all.v7.4.symbols	238_GCvsFLT_JC	HOFFMANN_PRE_BI_TO_LARGE_PRE_BII_LYMPHOCYTE_DN	0.0473485	0.19013	0.287857	-0.376512	-1.41504	68	PPIC|RCN1|MAGED2|ITM2C|LY6H|THY1|FAM189B|IFIT2|TBXA2R|CUBN|HEXA|SIAE|RUNX2|WLS|ELOVL6|CCND2|HEMGN|FRMD6|EFNB3|TCN2
c2.all.v7.4.symbols	238_GCvsFLT_JC	HOFFMANN_PRE_BI_TO_LARGE_PRE_BII_LYMPHOCYTE_UP	0.572289	0.775663	0.0723571	-0.289639	-0.920796	29	GAP43|PTPRA|KIF23|RHOH|HLA-DQB2|LILRB5|CRYAA2
c2.all.v7.4.symbols	238_GCvsFLT_JC	HOFFMANN_SMALL_PRE_BII_TO_IMMATURE_B_LYMPHOCYTE_DN	0.133595	0.347062	0.169571	-0.382657	-1.28015	35	FCGR2A|GFPT1|CDKN3|EZH2|PLA2G4F|CDC20|RAG1|CCNB1|SELENOP|KMT2B
c2.all.v7.4.symbols	238_GCvsFLT_JC	HOFFMANN_SMALL_PRE_BII_TO_IMMATURE_B_LYMPHOCYTE_UP	0.355469	0.610376	0.0968878	-0.28897	-1.06235	62	CTSH|LY6H|PEPD|FES|FCER2|CD74|GGA2|PLD4|ICAM1|HLA-DQB2|CCND2|APOC3|HLA-DMB|LAT2|NCF4|HLA-DMA|ABHD14A|CFP|PSAT1|CNR2|NLRP6
c2.all.v7.4.symbols	238_GCvsFLT_JC	HOFMANN_CELL_LYMPHOMA_DN	0.346311	0.604011	0.101351	0.311483	1.07796	37	PRKAA2|PRKG1|RIN1|TGFBR3|CDC34|TNFRSF1A|CRADD|PDCD1|IFITM1|IL12RB2|IL6R
c2.all.v7.4.symbols	238_GCvsFLT_JC	HOFMANN_CELL_LYMPHOMA_UP	0.662289	0.832532	0.0618406	-0.253666	-0.884296	44	CCND1|PRKCB|CCNG2|IL13|SKP2|TAF13|CDK4|IL18|TBP|RB1|CKS1B|MYBL2|YES1
c2.all.v7.4.symbols	238_GCvsFLT_JC	HOFMANN_MYELODYSPLASTIC_SYNDROM_LOW_RISK_DN	0.409639	0.653274	0.0902635	0.331401	1.0331	25	IER3|GDF15|PSMD8|STIP1|MALL|UBE2M|PSMD11|CDK2AP2|TFAP2C|PSMD13|HSPA4|DUSP14|HRAS|CAPNS1|TUBB2A
c2.all.v7.4.symbols	238_GCvsFLT_JC	HOFMANN_MYELODYSPLASTIC_SYNDROM_LOW_RISK_UP	0.386139	0.635608	0.0928481	-0.359592	-1.0612	20	ZMYM3|IL1RAP|PRKCB|MSX1
c2.all.v7.4.symbols	238_GCvsFLT_JC	HOFMANN_MYELODYSPLASTIC_SYNDROM_RISK_DN	0.649695	0.823962	0.0667426	-0.296528	-0.848535	18	PIK3CG|IFNAR1|RHOH|ARFIP1
c2.all.v7.4.symbols	238_GCvsFLT_JC	HOFMANN_MYELODYSPLASTIC_SYNDROM_RISK_UP	0.1167	0.31832	0.184706	0.459494	1.34061	20	JUND|TSPAN8|IER3|GDF15|STIP1|MALL|PSMD11|MLF2|PTPRN|CDK2AP2|TOM1
c2.all.v7.4.symbols	238_GCvsFLT_JC	HOLLEMAN_ASPARAGINASE_RESISTANCE_ALL_DN	0.638254	0.819865	0.0686326	-0.29927	-0.893656	23	MCUB|MARCKS|CCNG2
c2.all.v7.4.symbols	238_GCvsFLT_JC	HOLLEMAN_ASPARAGINASE_RESISTANCE_ALL_UP	0.314851	0.573137	0.105125	-0.375537	-1.10826	20	GALNS|DPY19L1|NTRK3|TENT5C|EFHC1
c2.all.v7.4.symbols	238_GCvsFLT_JC	HOLLEMAN_ASPARAGINASE_RESISTANCE_B_ALL_UP	0.0628264	0.218366	0.287805	-0.492072	-1.46938	23	CLEC11A|IGFBP7|NTRK3|TENT5C
c2.all.v7.4.symbols	238_GCvsFLT_JC	HOLLEMAN_PREDNISOLONE_RESISTANCE_ALL_UP	0.490234	0.716964	0.078921	0.333836	0.962152	19	TLE5|TIMM17A|CRKL|PHF2|MED28|MAGOH|SMARCB1|OTUB1|TAF5|PCBP1
c2.all.v7.4.symbols	238_GCvsFLT_JC	HOLLEMAN_PREDNISOLONE_RESISTANCE_B_ALL_UP	0.600791	0.796978	0.0691198	0.303418	0.904998	21	TLE5|HDGF|THAP11|WAC|MED28|CDK2AP1|SMARCB1|OTUB1|PCBP1|UBE2Q1
c2.all.v7.4.symbols	238_GCvsFLT_JC	HOLLEMAN_VINCRISTINE_RESISTANCE_ALL_DN	0.697719	0.853128	0.0599892	0.313132	0.837276	15	NME2|RPL12|RPL23A|RPL31|RPS2
c2.all.v7.4.symbols	238_GCvsFLT_JC	HOLLEMAN_VINCRISTINE_RESISTANCE_ALL_UP	0.758551	0.889765	0.0587186	0.25117	0.80311	27	PTP4A3|PPM1B|YRDC|PISD|RBMS1|ELOA|WIPF2
c2.all.v7.4.symbols	238_GCvsFLT_JC	HOLLEMAN_VINCRISTINE_RESISTANCE_B_ALL_UP	0.905738	0.961643	0.0513223	0.209674	0.725625	37	PPM1B|YRDC|PSME4|NFATC1|EFNB2|PISD|ZNF263|RBMS1|ELOA
c2.all.v7.4.symbols	238_GCvsFLT_JC	HOLLERN_ADENOMYOEPITHELIAL_BREAST_TUMOR	0.139059	0.355338	0.169571	-0.46962	-1.31857	17	SERPINF1|IGFBP5|ISLR
c2.all.v7.4.symbols	238_GCvsFLT_JC	HOLLERN_EMT_BREAST_TUMOR_DN	3.01732e-07	8.15281e-06	0.674963	0.478295	2.06218	120	IDE|EFNA3|DDR1|CD24|STARD10|ARHGEF16|KRT15|PPFIBP2|CRB3|TMEM184A|CLDN3|KCNK1|KLC3|NRTN|IL17RE|EPS8L1|CLDN7|TMPRSS13|TMPRSS2|EVPL|ATP6V1C2|CCDC120|LRBA|MYH14|KDF1|EPB41L4B|TMEM79|MARVELD2|C1orf210|MAP7|SLC5A9|OCLN|ELMO3|CDH1|SPINT2|ACOT1|APOC1|PTPRF|EPCAM|CLDN4|EPS8L2|SPTBN2|LLGL2|CLIC3|JUP|LSR|KIF21A|TFAP2C|PATJ|TMEM30B|PLEKHG6|PLEKHH1|STAP2|CDCP1|WWC1|NECTIN4|FZD6|CKMT1A|ENDOU|NIPAL2|RIPK4|POF1B…
c2.all.v7.4.symbols	238_GCvsFLT_JC	HOLLERN_EMT_BREAST_TUMOR_UP	1.70295e-12	2.00994e-10	0.91012	-0.584733	-2.45698	136	FN1|C1QTNF6|PCOLCE|FKBP7|FKBP9|CALU|F13A1|P3H1|FOLR2|IKBIP|MRC1|B3GNT9|DCN|NAAA|PDGFRA|TIMP2|MRC2|CCR2|MCUB|VIM|EFEMP2|FCGR2B|SELENON|DAB2|DDR2|CCL23|POFUT2|DNM1|FCRL2|RGS18|ZFPM2|PLXND1|C11orf24|ARHGEF40|HSPG2|OSR1|MARVELD1|CSF1|PRRX2|MATN2|VEGFC|RAP1B|LAMB1|PRRX1|PLAT|FCGRT|NRP2|CLEC4A|EMP3|DBN1|LRP1|RIPOR1|CSF1R|STK17B|GLIPR1|S100A4|OLFM1
c2.all.v7.4.symbols	238_GCvsFLT_JC	HOLLERN_MICROACINAR_BREAST_TUMOR_DN	0.102941	0.295254	0.202072	-0.505472	-1.37823	15	WNT5B|HPGD|ADAMTS5|ARMCX4|TNC
c2.all.v7.4.symbols	238_GCvsFLT_JC	HOLLERN_MICROACINAR_BREAST_TUMOR_UP	0.200426	0.443395	0.142057	0.332512	1.18987	44	ACSS1|RAP1GAP|TSPAN8|TSPAN13|ATP1B1|GJB1|CREB3L4|MFSD4A|SLC31A2|DDO|CA6|SIDT1|CPD
c2.all.v7.4.symbols	238_GCvsFLT_JC	HOLLERN_PAPILLARY_BREAST_TUMOR	0.375734	0.624602	0.0937465	0.370339	1.053	18	CEL|PGAP4|KRT19|MUC15|NRARP|RHOV|CNMD
c2.all.v7.4.symbols	238_GCvsFLT_JC	HOLLERN_SOLID_NODULAR_BREAST_TUMOR_DN	0.000966517	0.00903807	0.477271	-0.605933	-1.92633	29	SPARC|P4HA2|NID1|ENPP2|ANKRD44|HAS2|TPST1|TSPAN11|COL2A1|TWIST1|VASH2|ICAM1|ADAMTS9|GLI3
c2.all.v7.4.symbols	238_GCvsFLT_JC	HOLLERN_SQUAMOUS_BREAST_TUMOR	0.0611635	0.215619	0.321776	0.293335	1.31433	154	IDE|BMP2|KRT80|POU3F1|TP63|JAG2|TUBA8|KRT15|KRT5|C11orf96|MAL|GATA6|WNT10A|WNT6|KRT16|KLK6|FGFBP1|CST6|ATP12A|SERPINB9|PIM1|KRT17|KRT6A|AQP3|SLC23A3|DST|CLIP4|RPTN|ACSBG1|SFN|CDSN|PLA2G2E|ACOT1|KRT14|LY6G6C|SYT9|TRIM29|SLCO5A1|SNCAIP|KLK7|CWH43|KRT75|GJB5|GLTP|KRTAP13-3|KRTAP15-1|AXIN2|BMP7|KRTDAP|ENDOU|LIMK2|HOPX|ELOVL4|AHR|CYSRT1|ASPRV1|EGR2|TGM3|FABP5|SERPINB2
c2.all.v7.4.symbols	238_GCvsFLT_JC	HOLLMANN_APOPTOSIS_VIA_CD40_DN	0.17801	0.413239	0.135741	-0.25358	-1.14484	236	SERPINF1|F13A1|CASP1|RRBP1|BDH2|SERPINH1|VIM|ARMCX6|FNDC3B|ANKMY2|CDH4|LGALS3BP|PLXND1|DPY19L1|TRAM1|SP140|BACH2|CASP6|CYB5R2|GMFG|AEBP1|NAA35|RPN1|AGPS|NOTCH2|LY75|SEC23IP|ATP6AP1|RWDD2B|RAG1|MSX1|SYNGR3|UBE2L6|NPC2|RHOA|TRIP6|LXN|ANXA5|RNASE6|ELOVL6|DENND5A|RCN2|STAT1|CREG1|DENND2D|RTP4|CTSC|PSME1|STAMBP|IGHA1
c2.all.v7.4.symbols	238_GCvsFLT_JC	HOLLMANN_APOPTOSIS_VIA_CD40_UP	0.523726	0.74281	0.0701132	-0.218174	-0.962308	193	PDGFD|E2F1|GM2A|MAGEH1|CKAP4|MCUB|CDKN3|FANCA|PEX1|SMC4|NSG1|ALDH2|PTPRC|ITGB7|NUSAP1|RAP1B|TNFRSF17|CDK14|LTBP1|EMP3|MYBL1|RFTN1|CD86|PARD6A|PPP2R2A|TMEM106C|TIMELESS|NEMP1|SNX10|GRK6|PRKCA|PEMT|ASH2L|NFIB|MEIS2|KDM5D|MAP4K1|NRGN|MYH10|CD38|VAV1|BASP1
c2.all.v7.4.symbols	238_GCvsFLT_JC	HONMA_DOCETAXEL_RESISTANCE	0.0395811	0.166807	0.321776	0.438932	1.47366	34	GSTP1|FXR1|COX7C|NDUFS3|APRT|PDCD5|MRPL17|GAPDH|HSPA5|PPP1R14B|DYNLL1|CALR|SQOR|ATP5F1E|CLPTM1L|SLC25A3
c2.all.v7.4.symbols	238_GCvsFLT_JC	HONRADO_BREAST_CANCER_BRCA1_VS_BRCA2	0.00160826	0.0135063	0.45506	-0.712523	-1.94278	15	VIM|CCND1|CCNA2|RAD50|BIRC5|CCNB1|SKP2|TOP2A
c2.all.v7.4.symbols	238_GCvsFLT_JC	HOOI_ST7_TARGETS_DN	3.51946e-05	0.000507243	0.557332	-0.464153	-1.87864	105	FN1|SPARC|COL1A1|TBC1D8B|CREB3L1|ARMH4|IGFBP5|GXYLT2|C5|VIM|CADPS2|ZBTB47|TET1|PFKFB4|SRGAP3|IREB2|TRABD2B|CCNG2|ID2|RBP4|MMP13|TENT5C|RAP2A|FAM131B|PLA2G7
c2.all.v7.4.symbols	238_GCvsFLT_JC	HOOI_ST7_TARGETS_UP	0.0575221	0.209026	0.282013	0.327979	1.32695	85	ANKRD33B|SERPINE1|ADGRG6|FLNC|SYT1|PEG10|MEST|PPP1R35|INPP4B|ACACB|SLC27A2|CYP2U1|RCL1|IL31RA|SUGT1|METTL21A|NAPEPLD|CCSER2|ATF3|IL6ST|SOX30|LAMB3|PCGF5|RBP7|TMEM168
c2.all.v7.4.symbols	238_GCvsFLT_JC	HOQUE_METHYLATED_IN_CANCER	0.0530786	0.201731	0.287857	0.375986	1.37767	50	HOXA5|GSTP1|SFRP5|BMP2|APOD|ESR1|SOCS3|HIC1|TIMP3
c2.all.v7.4.symbols	238_GCvsFLT_JC	HORIUCHI_WTAP_TARGETS_DN	1.52898e-07	4.45138e-06	0.690132	-0.393887	-1.8345	298	FASN|LRRC17|ARSB|GNG10|NEGR1|ANLN|FUT11|PRC1|FOXM1|KIF4A|PIMREG|HMGA2|CDKN3|TTK|ASPM|NDC80|CDC25B|CKAP2L|DNAJC10|CKAP2|PRR11|KIF23|KNL1|MAP1B|SEPTIN10|NCAPD2|DPY19L1|CENPM|OIP5|ESPL1|RACGAP1|NEK2|NUSAP1|KIF22|AURKB|SPAG5|CCNA2|TPX2|MKI67|TROAP|SKA3|RAD51AP1|IFNAR1|RASSF2|CENPA|HMMR|PLK1|CDC20|POLD1|DKK1|KIF11|PNRC2|CEP55|KIF20A|CDCA3|BIRC5|POLA1|NCAPG|CCNB1|NUF2|PBK|MELK|PI4K2B|CKS2|CDCA8|AURKA|C…
c2.all.v7.4.symbols	238_GCvsFLT_JC	HORIUCHI_WTAP_TARGETS_UP	0.00133397	0.0115356	0.45506	-0.323628	-1.48769	272	COL5A1|NDRG4|CPQ|OLFML3|QPCT|CFB|FBN1|CASP1|CDH11|TFPI2|PRCP|HMCN1|CRISPLD1|KCTD7|ADAM23|GFPT1|PTGFRN|LRRC8B|ACP5|FNDC3B|ZBTB8A|IFIT2|COLEC12|BHLHB9|COL4A1|LGALS3BP|SSH1|SAR1A|HEXA|GDAP1|SNX29|RECK|CSF1|ZEB2|PAPPA|SERPINE2|ASAH1|PARD3B|LY75|INPP1|RFTN1|TMEM200A|ADAMTS18|ITGA4|CXCL6
c2.all.v7.4.symbols	238_GCvsFLT_JC	HORTON_SREBF_TARGETS	0.019388	0.100284	0.352488	-0.534346	-1.61787	24	FASN|ACSS2|PCSK9|ACACA|ELOVL6|INSIG1|ACLY|HSD17B7|CYP51A1|IDI1
c2.all.v7.4.symbols	238_GCvsFLT_JC	HOSHIDA_LIVER_CANCER_LATE_RECURRENCE_DN	0.923077	0.970642	0.0475434	-0.195026	-0.72641	65	MME|APBA1|PHGDH|CASP6|ACP2|H1-6|CDH17|NAP1L3|GADD45G|PEMT|ALAD|MOBP|LCAT|CDA
c2.all.v7.4.symbols	238_GCvsFLT_JC	HOSHIDA_LIVER_CANCER_LATE_RECURRENCE_UP	0.0404666	0.169595	0.321776	-0.382194	-1.39603	60	LUM|CPXM1|CTSK|MMP14|CLDN10|P3H4|ITGBL1|CD48|CD74|LAMB1|AOAH|GOLGB1|STAT1|PLD1|TCF4|SH3YL1|POU2F2|ATRX
c2.all.v7.4.symbols	238_GCvsFLT_JC	HOSHIDA_LIVER_CANCER_SUBCLASS_S1	9.51419e-13	1.15412e-10	0.91012	-0.499261	-2.23886	225	COL3A1|LUM|COL1A2|COL5A2|PPIC|COL6A2|COL6A1|F13A1|COL15A1|VCAN|POSTN|IGFBP5|PYGB|FBN1|CDH11|TIMP2|THY1|GRN|LOX|COL11A1|FCGR2A|COL4A2|DAB2|CDC25B|GNS|DDR2|ACP5|EFEMP1|MTHFD2|LYN|CD48|PPP4R1|MSN|COL4A1|LGALS3BP|MAP1B|C1QB|CTSS|LGALS1|CD74|CD47|HEXA|PTPRC|AEBP1|CD37|ASAH1|LAMB1|TRAF5|GYPC|CDC20|CORO1A|ATP6AP1|RAB31|CELF2|ALOX5AP|ITGB2|CYBB|NPC2|ZNF384|RHOA|LAPTM5|HLA-DQB1|ANXA5|RNASE6|LHFPL2|GLIPR1|…
c2.all.v7.4.symbols	238_GCvsFLT_JC	HOSHIDA_LIVER_CANCER_SUBCLASS_S2	0.923414	0.970663	0.0534572	0.182679	0.777909	113	RPS27|ABCB10|MEST|NUP153|PEG3|NET1|FGFR3|RRP1B|RPL24|CSNK2A1|RPS19|EIF4B|RPS25|SLC6A2|CLK2|CUL4A|RPS5|BCAM|CD46|RPL31|FLNB|PPP2R1A|DDX18|ATF2|RPL27|CPD|SNTB1|H1-0|ATP5PB|IGF2|PRDX3|TM9SF4|AHCY|BCLAF1|PTOV1|PHF3|GCN1|RAB4A
c2.all.v7.4.symbols	238_GCvsFLT_JC	HOSHIDA_LIVER_CANCER_SUBCLASS_S3	0.188153	0.426839	0.131458	-0.252525	-1.14159	239	CGREF1|MME|CFB|TST|CD302|PCK2|BPHL|SERPING1|ASCL1|GGH|C4A|BTD|SULT2A1|ACO1|ALDOB|FANCA|SLC6A12|TDO2|GSTZ1|C1R|CYFIP2|ALDH1A1|ALDH2|CD81|CPS1|PON3|F5|COL18A1|ALDH7A1|APOH|RNASE4|CPA3|APOA1|SELENOP|PROS1|SLC2A2|CRYAA|PCCB|BHMT|HMOX2|CRABP1|SMARCA2|MSMO1|EDNRB|BLVRB|SELENBP1|QDPR|NFIB|KMO|CNGA1|SLC23A2|NNMT|SPARCL1|IQGAP2|HPD|ZNF160|LCAT|CP|PLG|CYB5A|PTS|IVD|AZGP1|PAH
c2.all.v7.4.symbols	238_GCvsFLT_JC	HOSHIDA_LIVER_CANCER_SURVIVAL_DN	0.819005	0.918488	0.0606404	0.201409	0.849962	108	AOX1|RAD52|PSMB3|ZBTB17|EMD|CPN1|PPP1R1A|HABP2|ATP2C1|ALAS1|HAAO|CUX2|AR|GJB1
c2.all.v7.4.symbols	238_GCvsFLT_JC	HOSHIDA_LIVER_CANCER_SURVIVAL_UP	0.00632566	0.0430283	0.407018	-0.440458	-1.65017	69	LOXL2|COL6A3|PRKG2|FBN1|CHSY1|COL16A1|DAB2|CD48|COL4A1|CHERP|NCAPH|SLIT3|AEBP1|SLC7A1|CPA3|CILK1
c2.all.v7.4.symbols	238_GCvsFLT_JC	HOUSTIS_ROS	0.738866	0.88063	0.0602484	0.250593	0.833264	32	TXNIP|SOD1|GSR|SOD3|XDH|SDC4|GPX4|GPX2|SOD2|GLRX|PRDX3|TXN2|TXNRD2
c2.all.v7.4.symbols	238_GCvsFLT_JC	HOWLIN_CITED1_TARGETS_1_DN	0.580122	0.781893	0.0721798	0.274049	0.928795	35	CRYAB|ATP1A2|IDO1|RAB6B|AKR1B1|CAP1|NABP1|BTBD1|ABCB7|TRIM34|AMACR|THBS1|SERINC1|ASPH|GALC|TMEM30B|IER5
c2.all.v7.4.symbols	238_GCvsFLT_JC	HOWLIN_CITED1_TARGETS_1_UP	0.793307	0.90513	0.0555947	-0.241128	-0.786637	32	CLEC3B|ZBTB20|GPC3|SNCA|ARHGAP9|SAMHD1
c2.all.v7.4.symbols	238_GCvsFLT_JC	HOWLIN_CITED1_TARGETS_2_DN	0.648289	0.823615	0.0635008	0.326209	0.872242	15	STC2|CHRDL1|TRIM34|AMACR|GALC
c2.all.v7.4.symbols	238_GCvsFLT_JC	HOWLIN_CITED1_TARGETS_2_UP	0.674905	0.840595	0.0615707	0.318478	0.85157	15	FBXO32|SGCG
c2.all.v7.4.symbols	238_GCvsFLT_JC	HOWLIN_PUBERTAL_MAMMARY_GLAND	0.0125035	0.0734897	0.38073	-0.419195	-1.53118	60	CPXM1|PDGFRA|APBB1IP|FCGR2B|CCL7|CCL23|PTN|EVI2A|RECK|PRRX2|EPS8|COL18A1|TWIST1|MARCO|LIMD2|ELOVL6
c2.all.v7.4.symbols	238_GCvsFLT_JC	HSIAO_LIVER_SPECIFIC_GENES	8.47191e-05	0.00109458	0.538434	-0.382256	-1.68823	209	SERPINF1|PRDX4|GGCX|CFB|GYS2|TST|C3|C5|PCK2|SERPING1|FGFR4|HP|KYNU|C4A|POR|SULT2A1|ALDOB|CES2|TDO2|PCSK6|HGFAC|AHSG|GSTZ1|C1R|ALDH1A1|ALDH2|CPS1|RBP4|PON3|F5|APOH|IL13|CYP4F3|APOA1|SELENOP|PROS1|F10|SERPINF2|SLC2A2|PCCB|AGTR1|BHMT|FGL1|CYP2E1|SERPINA1|MSMO1|ACSM3|APOC3|C8G|ORM1|CFI|NNMT|TF|HPD|LCAT|HMGCL|CP|PLG|APOB|CYB5A|CDH2|HPX|AZGP1|SAA4|ASGR2|ITIH4|CXCR2|LAMP2|PZP
c2.all.v7.4.symbols	238_GCvsFLT_JC	HUANG_DASATINIB_RESISTANCE_DN	0.109474	0.30685	0.195789	0.325849	1.26646	67	STARD10|CHRM1|CLDN3|TOB1|TPD52|ABHD11|ABCG1|MAPT|CLN3|CREB3L4|ARX|CRNKL1|HID1|BBIP1|SLC38A1|ASCL2|JPH1|LUC7L3|ICA1|VPS37C|TRIM13|EIF4E3|GPD1L|IRX5|YME1L1|SLC25A15|PLEKHH1|ACSL3|C14orf93|CALM1
c2.all.v7.4.symbols	238_GCvsFLT_JC	HUANG_DASATINIB_SENSITIVITY_UP	0.0444332	0.181676	0.321776	-0.3754	-1.42749	73	COL5A1|FSTL1|EXT1|NDC80|PARVA|LYN|MSN|PDGFC|AGPS|SAMD9L|INPP1|CCDC50|EPHB2|ANTXR2|DCBLD2|OSMR|NNMT|PLAU|JAG1|SH3KBP1|LAYN|ARHGAP29
c2.all.v7.4.symbols	238_GCvsFLT_JC	HUANG_FOXA2_TARGETS_DN	0.00484812	0.0347078	0.407018	-0.552874	-1.82308	33	LOXL2|SPARC|COL6A1|SRPX|LEPR|STEAP3|PLAT|CD44|PROS1|S100A4|TNC|PLAUR
c2.all.v7.4.symbols	238_GCvsFLT_JC	HUANG_FOXA2_TARGETS_UP	0.0103582	0.0630004	0.38073	-0.467561	-1.62522	45	FN1|TFPI2|LHFPL6|C5|PCK2|CADPS2|HPGD
c2.all.v7.4.symbols	238_GCvsFLT_JC	HUANG_GATA2_TARGETS_DN	0.989384	0.998235	0.0488971	0.157977	0.622448	71	MRPL38|SLC2A1|JMJD6|TRMT61A|HK2|RRP1B|RABGEF1|IRAG1|ST3GAL6|ZNRD2|SEMA4B|NT5C3A|ZFPM1|DCTD|NOMO1
c2.all.v7.4.symbols	238_GCvsFLT_JC	HUANG_GATA2_TARGETS_UP	0.444444	0.680536	0.08042	-0.236258	-1.00048	145	DAP|FCGR2B|FCGR2A|HP|SELPLG|CCL23|FES|LPXN|C1orf54|LGALS1|CD47|EVI2A|RIN3|PIK3CG|GMFG|CALML4|CLEC4E|RAB31|EMP3|ALOX5AP|CPA3|MC5R|CD44|KLK1|SAMSN1|PAX6|GLIPR1
c2.all.v7.4.symbols	238_GCvsFLT_JC	HUI_MAPK14_TARGETS_UP	0.318367	0.577132	0.106323	-0.383443	-1.11688	19	MAP2K6|PKHD1L1|CNTNAP2|BUB1B-PAK6|ITGB7|SFRP1
c2.all.v7.4.symbols	238_GCvsFLT_JC	HUMMEL_BURKITTS_LYMPHOMA_DN	0.189076	0.428299	0.145516	-0.458787	-1.25094	15	CTSH|GSAP|CD40|CD44|BCL3
c2.all.v7.4.symbols	238_GCvsFLT_JC	HUMMEL_BURKITTS_LYMPHOMA_UP	0.0719697	0.23774	0.231127	-0.404374	-1.37569	39	MME|LHFPL6|UCHL1|NSG1|BACH2|SOX11|WASF1|RFC3|LZTS1|PRDM10|ALDH5A1|SSBP2|NASP|RAP1GAP2|RNASEH2B|TUBA1A|LEF1|HNRNPA3|TERT|ID3
c2.all.v7.4.symbols	238_GCvsFLT_JC	HUMMERICH_BENIGN_SKIN_TUMOR_DN	0.489279	0.716046	0.078921	0.350671	0.975771	17	MYH8|TNNI2|TNNT3|COX6A2|CKM|ACTN3|TNNC2|MYLPF|ATP2A1|AFF1
c2.all.v7.4.symbols	238_GCvsFLT_JC	HUMMERICH_BENIGN_SKIN_TUMOR_UP	0.319392	0.578029	0.101714	0.417961	1.11758	15	KRT16|GSTO1|S100A8|USP25|S100A9|TLCD3A|SERPIND1|TGM3|FABP5
c2.all.v7.4.symbols	238_GCvsFLT_JC	HUMMERICH_MALIGNANT_SKIN_TUMOR_DN	0.129159	0.34019	0.172324	0.466266	1.32576	18	MYH8|CCL27|SCAND1|TNNI2|TNNT3|COX6A2|CA3|CKM|TNNC2|MYLPF|ATP2A1|AFF1
c2.all.v7.4.symbols	238_GCvsFLT_JC	HUMMERICH_MALIGNANT_SKIN_TUMOR_UP	0.136929	0.351334	0.172324	-0.475177	-1.32044	16	COL1A2|HBA2|CCND1|COL18A1|ECM1
c2.all.v7.4.symbols	238_GCvsFLT_JC	HUMMERICH_SKIN_CANCER_PROGRESSION_DN	0.00680989	0.045752	0.407018	-0.389544	-1.56423	101	COL3A1|FASN|COL6A2|MFAP4|BMP1|PC|PDGFRA|C3|COL16A1|SERPING1|HP|LAMB2|CDC25B|C4B|LGALS1|AEBP1|ID2
c2.all.v7.4.symbols	238_GCvsFLT_JC	HUMMERICH_SKIN_CANCER_PROGRESSION_UP	0.0509091	0.197853	0.271289	-0.353243	-1.37184	81	COL1A2|COL5A2|COL1A1|CPXM1|COL6A3|CASP1|MMP14|CCL23|CCNF|NCF2|MMP13|COL18A1|GABRB3|CD44|HLA-DQB2|RGS2|DOK2
c2.all.v7.4.symbols	238_GCvsFLT_JC	HUNSBERGER_EXERCISE_REGULATED_GENES	0.334	0.590517	0.10208	0.333515	1.07739	28	UBE2B|NPTX2|NRTN|EGR4|MFGE8|SLC6A1|GABRR1
c2.all.v7.4.symbols	238_GCvsFLT_JC	HUPER_BREAST_BASAL_VS_LUMINAL_DN	0.402105	0.646765	0.0940503	0.283961	1.04537	51	LCN2|ANXA11|KRT15|IDH2|MYO5C|VWA1|KRT19|IGFBP3|CLDN7|KLK6|MALL|CST6|BIK
c2.all.v7.4.symbols	238_GCvsFLT_JC	HUPER_BREAST_BASAL_VS_LUMINAL_UP	0.608445	0.801774	0.0670513	-0.262908	-0.913856	45	POSTN|HTRA1|MFAP5|FEZ1|NSG1|SERPINE2
c2.all.v7.4.symbols	238_GCvsFLT_JC	HUTTMANN_B_CLL_POOR_SURVIVAL_DN	0.357955	0.61062	0.0946646	-0.293924	-1.06121	54	CASP1|CNTNAP2|FCRL2|ZBTB20|BACH2|RECK|NUCB2|MYBL1|GLIPR1|TCAF1|ALCAM|ATP2B1|STAG3|MTSS1|SLC4A8|ADK
c2.all.v7.4.symbols	238_GCvsFLT_JC	HUTTMANN_B_CLL_POOR_SURVIVAL_UP	0.353873	0.610376	0.0911073	-0.22988	-1.04617	256	SERPINF1|SRPX|TIMP1|NAGLU|ARMCX1|ERBB4|RRBP1|GRN|CXCR3|GM2A|CCR2|MX1|C4A|NCAN|PPP2R2B|ADAMTS6|SEPTIN10|SLC25A1|CNR1|RIN3|AEBP1|FCER1G|NPTX1|SGSM2|SERPINE2|NCF2|MYO9B|GYPC|PARVB|LAG3|ITGA4|TKT|KIAA0895|PNMA2|ITGAL|KLK2|NUCB1|LILRB4|P2RX1|C1orf159|RHOBTB3|THEMIS2|TYROBP|WNT5A|LDLRAD4|CD5|CLCN5|PRKCA|FZR1|PLD1|PSD3
c2.all.v7.4.symbols	238_GCvsFLT_JC	HU_ANGIOGENESIS_DN	0.0666752	0.2273	0.287805	0.44586	1.48256	32	GPI|POLR2K|PFN2|SMYD2|SOD1|VAPA|DARS1|PSMB1|NDUFB6|ANXA7|ATP5PO|GCDH|LONP1
c2.all.v7.4.symbols	238_GCvsFLT_JC	HU_ANGIOGENESIS_UP	0.618395	0.80637	0.0672065	0.317561	0.902936	18	PIK3R1|ITGB4|JADE2|STUB1|PRODH|THBS1
c2.all.v7.4.symbols	238_GCvsFLT_JC	HU_GENOTOXIC_DAMAGE_24HR	0.0183225	0.0965189	0.352488	0.480901	1.60846	33	EIF4EBP1|CDH15|JUND|DDR1|HERPUD1|BAG3|ATF4|BATF3|NABP1|SERPINB9|IMP3|BANF1|IARS1|EIF1B|EEF2|NAA38
c2.all.v7.4.symbols	238_GCvsFLT_JC	HU_GENOTOXIC_DAMAGE_4HR	0.0109163	0.0655731	0.38073	-0.518219	-1.6906	32	TNNC1|ANLN|TIMP2|PRC1|ECT2|CDC25C|MTHFD2|NEK2|ITGB7|KIF22|CDC20|MAPRE1|CKS2|AURKA
c2.all.v7.4.symbols	238_GCvsFLT_JC	HU_GENOTOXIN_ACTION_DIRECT_VS_INDIRECT_24HR	0.872137	0.942729	0.0497903	-0.214238	-0.753642	47	CREB3L1|INCENP|KRT4|EMP3|TOP2A|PTP4A1|HNRNPUL2|RB1
c2.all.v7.4.symbols	238_GCvsFLT_JC	HU_GENOTOXIN_ACTION_DIRECT_VS_INDIRECT_4HR	0.0758197	0.245444	0.234393	0.394084	1.36382	37	DMBT1|KCNJ2|SDHAF1|ACAA2|NR1H2|GZMM|TMEM230|NFKBIA|PFKM|ICAM2|CLK2
c2.all.v7.4.symbols	238_GCvsFLT_JC	HWANG_PROSTATE_CANCER_MARKERS	0.231388	0.480491	0.126876	0.370951	1.16613	26	PGK1|MIF|FKBP5|NDRG1|PARK7|EZR|PIM1|PHB|CALR
c2.all.v7.4.symbols	238_GCvsFLT_JC	ICHIBA_GRAFT_VERSUS_HOST_DISEASE_35D_DN	0.104603	0.297202	0.199915	0.349397	1.27203	48	KLF10|HMGCS2|INMT|OAT|RETSAT|NR1D1|PAX3|CELA1|IGKC|PPP1R3C|CA14|ADCY9|PIGU|VNN1
c2.all.v7.4.symbols	238_GCvsFLT_JC	ICHIBA_GRAFT_VERSUS_HOST_DISEASE_35D_UP	1.75108e-05	0.000278072	0.57561	-0.451868	-1.89539	134	TLR6|CASP1|GRN|APBB1IP|SMOC2|SELPLG|CYB561|SULT2A1|LBP|LRG1|CXCL9|C1QB|CTSS|CD74|MARVELD1|IL18BP|PTPRC|ADGRE1|PLD4|PLK1|BIRC5|ITGB2|CAMP|CYBB|MCM4|LAPTM5|HLA-DQB2|CSF1R|LILRB5|LILRB4|CD52|S100A4|PROCR|TYROBP|SAMHD1|C1QC|CD53|SNX10|PLD3|STAT1|CCR1|HLA-DMB|CTSC|FPR1|ORM2|ORM1|NNMT|NCF4|LGMN|C1QA|SIRPA|FCGR1A|HPX|AIF1|HLA-DMA|CFP|HCK|LPL
c2.all.v7.4.symbols	238_GCvsFLT_JC	ICHIBA_GRAFT_VERSUS_HOST_DISEASE_D7_DN	0.724528	0.870431	0.057853	-0.246406	-0.844604	40	ALAS2|TENM3|SLC25A10|ELOVL6|ADGRL1|CRYL1|C8G|IGHA2
c2.all.v7.4.symbols	238_GCvsFLT_JC	ICHIBA_GRAFT_VERSUS_HOST_DISEASE_D7_UP	0.00237926	0.0188913	0.431708	-0.410913	-1.65332	104	LY6H|FKBP11|CCL7|SERPINA10|CCL23|LY86|LBP|CXCL9|COL4A1|ZIC3|LGALS3BP|C1QB|USP18|CTSS|CD74|IL18BP|ADGRE1|PLD4|LY75-CD302|CXCL10|MARCO|ICAM1|HLA-DQB2|LILRB4|CRYAA2|PROCR|TYROBP|SAMHD1|PSME2|C1QC|CD53|SNX10|PLD3|STAT1|FAS|HLA-DMB|PSME1
c2.all.v7.4.symbols	238_GCvsFLT_JC	IGARASHI_ATF4_TARGETS_DN	0.225632	0.474195	0.120985	-0.290782	-1.14486	90	GPX8|BCAT1|SEC24D|LEPR|FRK|PCK2|PHGDH|DDC|DOCK11|CDK19|APOH|SKP2|ANK2|LMNB1|TAF13|SGK3|SLC35B4|EPS15|FAM3C|GNPTAB|CCN3|LIPA
c2.all.v7.4.symbols	238_GCvsFLT_JC	IGLESIAS_E2F_TARGETS_UP	5.67173e-12	5.7601e-10	0.887075	-0.567395	-2.39391	141	COL3A1|LUM|COL1A2|COL5A2|SPARC|COL1A1|SERPINF1|COL6A2|COL6A3|CRTAP|COL15A1|POSTN|MFAP2|IGFBP5|CD34|MRC1|DCN|OGN|C3|ALAS2|SERPINH1|ENPP2|NID2|HBA2|FBLN2|DAB2|CCL23|COL4A1|ELN|C1QB|CTSS|LGALS1|CD74|CD47
c2.all.v7.4.symbols	238_GCvsFLT_JC	IIZUKA_LIVER_CANCER_PROGRESSION_G1_G2_DN	0.980469	0.995514	0.0454968	0.177382	0.551016	24	GOLGA4|PSME4|IMPA2|EFCAB14|FDPS|CCT6A|TSC22D2|UBQLN2|VEZF1|EIF4G1|TPD52L2|SIAH1
c2.all.v7.4.symbols	238_GCvsFLT_JC	IIZUKA_LIVER_CANCER_PROGRESSION_G2_G3_UP	0.849206	0.932133	0.052805	-0.235249	-0.727959	25	KDELR2|PCSK6|SCML2|SELENOP|PRDX6
c2.all.v7.4.symbols	238_GCvsFLT_JC	IIZUKA_LIVER_CANCER_PROGRESSION_L1_G1_UP	0.43361	0.673939	0.0888945	-0.366161	-1.0175	16	PRCP|C1R|ID2|ORM1|IGFBP4|MAF|C6orf120|SLC31A1|FOS
c2.all.v7.4.symbols	238_GCvsFLT_JC	IKEDA_MIR133_TARGETS_UP	0.0619137	0.216822	0.248911	-0.396547	-1.38239	44	PTPRD|LHFPL6|GPC6|EBF2|SNX1|NCOA6|RBPJ|ANKRD12|RABGAP1|SLC23A2|RBMX
c2.all.v7.4.symbols	238_GCvsFLT_JC	IKEDA_MIR1_TARGETS_UP	0.225379	0.474099	0.124434	-0.32385	-1.16112	53	ARF4|RRBP1|FNDC3B|FNDC3A|ARFIP1|PRKACB|GNPDA2|SPRED1|CPEB1|CLTC|ARCN1|PICALM|HNRNPK|JAG1|PDCD4|ACVR1|TPM3|SEC62|VAMP4
c2.all.v7.4.symbols	238_GCvsFLT_JC	IKEDA_MIR30_TARGETS_DN	0.0193662	0.100284	0.352488	0.531277	1.58462	21	RBFOX1|BCL2L11|ANO4|PPP1R14C|ESRRG|RNF139
c2.all.v7.4.symbols	238_GCvsFLT_JC	IKEDA_MIR30_TARGETS_UP	0.233886	0.48315	0.119888	-0.274461	-1.12653	114	LRRC17|ARF4|NOVA1|MARCKS|FNDC3B|DDAH1|CELF2|CSNK1G1|FNDC3A|PI4K2B|ASAP1|NCAM1|CCND2|PIP4K2A|CNOT6|NFIB|ATP2B1|SNAI1|SEC23A|ADGRL3|MAN1A2|ITSN1|MYH10|SEMA6D|RASA1|AP3S1|TFDP1|P4HA1|WDR7|SCAF4|DPYSL2|B4GALT5|BNC2|ACVR1|SSBP2|MAF
c2.all.v7.4.symbols	238_GCvsFLT_JC	INGA_TP53_TARGETS	0.140385	0.357183	0.16318	0.478058	1.30412	16	IER3|FASLG|IGFBP3|CCNG1|CDKN1A|MDM2|GADD45A|SFN|SESN1|THBS1|PMAIP1
c2.all.v7.4.symbols	238_GCvsFLT_JC	INGRAM_SHH_TARGETS_DN	1.452e-08	6.03894e-07	0.74774	-0.641143	-2.35706	62	SPARC|COL1A1|NREP|LRRC17|SFRP2|PRDX4|MME|VCAN|MAGED2|WNT5B|HGF|C3|CCL23|PTN|ITGB7|SFRP1|GPM6B|EVL
c2.all.v7.4.symbols	238_GCvsFLT_JC	INGRAM_SHH_TARGETS_UP	0.0307907	0.139629	0.352488	-0.339189	-1.40146	123	OLFML2B|IGFBP7|PLTP|NID1|DCN|FBN1|LY6H|DNASE2B|SMOC2|FBN2|SNX18|SOSTDC1|CLEC3B|GSTZ1|CMPK2|RAMP2|RASSF8|MR1|TBX5|HHIP|GPC4|ASAH1|POLA1|LRMDA|TWIST2|GLI1|NCOA6|SELENOP|PTCH1
c2.all.v7.4.symbols	238_GCvsFLT_JC	IRITANI_MAD1_TARGETS_DN	0.359408	0.611478	0.100991	0.300748	1.0675	42	SLC5A6|GPI|DTD1|IPO5|HSPA9|BABAM1|RPL12|WDR74|MYBBP1A|SLC16A1|EEF2|LONP1|MRPS18B|RPL13|RPL22|C1QBP|AHCY|RPL18|ASS1|RAD23B
c2.all.v7.4.symbols	238_GCvsFLT_JC	ISHIDA_E2F_TARGETS	1.40569e-09	8.07717e-08	0.788187	-0.682948	-2.43242	52	CDKN2C|ANLN|PRC1|LIG1|DNA2|UBE2T|NSG1|NCAPH|NUSAP1|AURKB|EZH2|CCNA2|MKI67|RAD51|CDC20|CCNB1|STMN1|SMC2|TOP2A|E2F8|ASF1B|RRM2|CCNB2|FEN1|HMGB2|TK1|CDK1|KIF2C|RB1|RFC3|CDT1|SGO1|CDK2|MCM3|DBF4|KPNA2|SLBP|MCM7|RRM1|PCNA|DUT|BUB1|HMGB3
c2.all.v7.4.symbols	238_GCvsFLT_JC	ISSAEVA_MLL2_TARGETS	0.00281714	0.0219295	0.431708	-0.463838	-1.68397	58	COL5A1|LOXL2|FSTL1|SEMA3B|TNNC1|HPSE|FLRT2|PPP2R2B|DKK1|SNCA|CSPG4|ALCAM|IL18|PLAU|C5AR1|FHL1|CRIP1|NEDD9|ARHGAP45|BMP5
c2.all.v7.4.symbols	238_GCvsFLT_JC	IVANOVA_HEMATOPOIESIS_INTERMEDIATE_PROGENITOR	0.958633	0.985796	0.0427591	-0.17866	-0.749839	133	GUSB|KIAA0825|ELANE|RASSF4|GPR180|CHST14|SLC35B2|TMEM178A|SSR1|RPN1|ATP6AP2|DBI|NPC2|CDADC1|AFAP1|ZNF266|SSR2|ERMARD|SMIM40|GALK1|GMPPA
c2.all.v7.4.symbols	238_GCvsFLT_JC	IVANOVA_HEMATOPOIESIS_MATURE_CELL	0.00745663	0.0492634	0.407018	-0.304168	-1.40648	284	COL1A1|CTSH|LYVE1|MRC1|PC|TLR6|NAAA|STX2|PRC1|SPTA1|C3|SDCBP|MCUB|ALAS2|CDKN3|PPBP|ARL6IP1|ACP5|MTHFD2|COLEC12|LRG1|HEBP1|C1QB|STX11|C11orf24|ADGRE1|CCNA2|GYPA|RBFOX3|AP5S1|CDCA3|SNCA|TENT5C|ITGB2|CYBB|PI4K2B|RAB43|SPDL1|LILRB5|LILRB4|STK17B|GOLIM4|IFT80|G2E3|HEMGN|NHSL2|AP2A2|PLCB1|P2RY13|GABPB2|TCP10L2|SMIM5|GAPVD1|LAMP1|DCK|DCAF10|CDKN2D|FGR|NINL|C4orf3|FPR1|TMCC1|EPS15|PICALM|ADGRL3|E2F2|CIR1…
c2.all.v7.4.symbols	238_GCvsFLT_JC	IVANOVA_HEMATOPOIESIS_STEM_CELL	0.225806	0.474195	0.138805	0.239243	1.08768	172	ZDBF2|CHRNB1|ZRSR2|CLPS|KCNJ6|EFNA3|BCL2L11|PDE4B|ESR1|RILPL1|CXCL14|TRIM9|VPS37A|MAFF|TSPAN13|PRKG1|DNAJC21|ZBTB37|MEF2D|KLHL26|WNT6|SYN2|JADE1|VLDLR|NFKBIA|JUN|ARL4C|GNL1
c2.all.v7.4.symbols	238_GCvsFLT_JC	IVANOVA_HEMATOPOIESIS_STEM_CELL_LONG_TERM	0.255245	0.509274	0.110565	-0.247082	-1.09593	204	FKBP7|KAZALD1|FSTL1|GM2A|RNF151|LAMB2|PLN|DNM1|FUT10|SRGAP3|ZBTB20|GDAP1|PRR16|IFT122|SETBP1|PCDH9|SIX5|LDHAL6B|PRRX1|CSAD|COL18A1|ZMYM6|CILK1|BACE2|TWIST2|ZAN|SRGAP1|CLEC2L|ADAM22|ZNF260|PROCR|ANGPT1|STX1B|LCA5|LHX9|ADGRD1|ELAVL4|ADGRL1|SCARF1
c2.all.v7.4.symbols	238_GCvsFLT_JC	IVANOVA_HEMATOPOIESIS_STEM_CELL_SHORT_TERM	0.90495	0.96107	0.0497903	-0.224729	-0.663205	20	NCOA6|PDE1A|PRKCA|PRRG1|BPTF|C9orf50|TSPAN1|MPHOSPH9
c2.all.v7.4.symbols	238_GCvsFLT_JC	IVANOVSKA_MIR106B_TARGETS	0.254425	0.508268	0.126876	0.276352	1.11808	85	CFL2|KLF10|NCEH1|PRRG4|RASGEF1A|AKAP11|TPRG1L|DEDD|FYCO1|SIK1|GPR137C|CDKN1A|KIAA0513|DAZAP2|TUSC2|PKIA|STYX|CLIP4|ZFYVE9|RGMA|RETREG2|EFCAB14|TNFAIP1|MFN2|CDC37L1|TLCD3A|TNFRSF21|GOLGA1|TMEM9B|MVK|FZD6|TRIM36|TMEM245|USP46|TMEM127|AKTIP|PKD2
c2.all.v7.4.symbols	238_GCvsFLT_JC	IWANAGA_CARCINOGENESIS_BY_KRAS_DN	0.738657	0.88063	0.0551352	-0.213619	-0.874158	111	TBC1D8B|TNNC1|FGF12|SPON1|MYH6|RCBTB2|TSPAN11|HSPA12B|LIMK1|TMEM200A|CFD|LHFPL2|MAB21L1|RGS2|CYP2E1|LRP6|GRIA2|PCDHB11|TCF4|TRIO|PIGN|TRIM14|ITPRIPL2|ZSCAN22|TBCE
c2.all.v7.4.symbols	238_GCvsFLT_JC	IWANAGA_CARCINOGENESIS_BY_KRAS_PTEN_UP	0.514134	0.733733	0.0713053	-0.223893	-0.97172	176	COL5A1|SERPINF1|PPIC|PGM3|TVP23A|SLC17A9|HGF|MAGEB16|ADAMTS10|COPG1|MORC1|CCL23|SUPT20H|PDGFC|SIGLEC1|NUCB2|NCAPD3|RGS5|BACE2|HIGD1A|ERCC6L|LMNB1|FREM2|KCNK6|RAB39A|CHAC2
c2.all.v7.4.symbols	238_GCvsFLT_JC	IWANAGA_CARCINOGENESIS_BY_KRAS_UP	0.0875657	0.268162	0.199915	-0.293256	-1.26113	163	NRCAM|CTSH|CREB3L1|ECM2|WNT5B|PC|PCDHB13|DNAH8|MRC2|ADCY7|SLC15A2|FBN2|LRG1|NIPA1|TADA1|RAD51AP1|SLC45A4|B3GAT1|CXCL6|GABRB3|IBSP|TFCP2L1
c2.all.v7.4.symbols	238_GCvsFLT_JC	IWANAGA_E2F1_TARGETS_INDUCED_BY_SERUM	0.0591837	0.212118	0.266351	-0.477252	-1.44501	24	GGH|CENPU|RAD51AP1|CLSPN|MAPRE1|HMGB2|CENPH|HROB|FIGNL1|FAM111A|PSIP1|ADK
c2.all.v7.4.symbols	238_GCvsFLT_JC	IZADPANAH_STEM_CELL_ADIPOSE_VS_BONE_DN	1.71938e-05	0.000274034	0.57561	-0.480885	-1.93485	104	LOXL2|COL5A2|LRRC17|SFRP2|MFAP4|CCDC80|ASPN|POSTN|NDN|CFB|TNNC1|FBN1|CDH11|LHX8|LOX|PODN|SERPING1|MFAP5|DAB2
c2.all.v7.4.symbols	238_GCvsFLT_JC	IZADPANAH_STEM_CELL_ADIPOSE_VS_BONE_UP	0.20412	0.448386	0.130777	-0.27566	-1.127	117	ITM2C|GAP43|CASP1|HMGA2|HAS2|KYNU|NID2|LYN|PPP4R1|PTN|STAMBPL1|PLAT|RAB31|ALYREF|CD44|NTM|GOLIM4|MAB21L2|HNRNPH1|HOXA11|HECW2|GSDME|AIM2|GNB1|PSMB10|JAG1|SRGN|MTSS1|SH3KBP1|CHN1|EML1|FAM156A|TREX1|MAF|MAPRE2|LRP8|GMDS|PTPRK|SNX8|TCIRG1|HPCAL1
c2.all.v7.4.symbols	238_GCvsFLT_JC	JAATINEN_HEMATOPOIETIC_STEM_CELL_DN	0.00012691	0.00155242	0.518848	-0.376575	-1.6657	206	CTSH|F13A1|QPCT|VCAN|NID1|FBLN7|SNTB2|ALAS2|PASK|FCGR2A|CD163|SULF2|HBA1|PPBP|MS4A6A|SLFN5|RGS18|OLFM4|NPL|STX11|FCER1G|GYPA|CLEC10A|IL18RAP|NCF2|F5|CD28|CLEC4A|SNCA|TENT5C|MYBL1|CLEC7A|ITGB2|CYBB|CYP4F3|CD86|FAM102A|IGSF6|TUBB1|LILRA4|DOK2|TYROBP|SAMHD1|PSAP|FYB1|SERPINA1|CD5|LBH|PRKCA|IL10RA|CDKN2D|BLVRB|DENND2D|CCR1|SELENBP1|FGR|SPON2|FPR1|STAG3|ITGAM|PCSK5|CTSB|SGSH|C5AR1|KLRK1|THEMIS|LDLRAP1…
c2.all.v7.4.symbols	238_GCvsFLT_JC	JAATINEN_HEMATOPOIETIC_STEM_CELL_UP	0.000419315	0.00445535	0.498493	-0.334065	-1.54989	291	COL5A1|NREP|BCAT1|CTHRC1|PRDX4|RCN1|FAM171B|IGFBP7|ARMCX1|NDN|CD34|UBTD2|NEGR1|SCRN1|ITM2C|RAVER2|CRISPLD1|POGLUT2|SERPING1|TCEAL9|SMARCA1|HMGA2|BAALC|ARMCX2|SV2A|TRO|ZBTB8A|CIBAR1|DDAH1|ACACA|ALDH1A1|DPYSL3|PDGFC|WASF1|SPIN4|DOCK7|ZNF521|CPA3|FLT3|TMEM200A|ACSF2|STMN1|TRIP6|SELENOP|RUNX2|UHRF1|PDE1A|BCL11A|GOLIM4|ATP6V0A2|DIPK1B|TCAF1|FRMD6|NAP1L3|CDK4|PLCB1|ANGPT1|SMIM24|CPSF3|DTL|SCN9A|LRCH2|P…
c2.all.v7.4.symbols	238_GCvsFLT_JC	JACKSON_DNMT1_TARGETS_DN	0.0194046	0.100284	0.352488	-0.573515	-1.69252	20	COL6A2|COL6A1|COL11A1|CENPA|POLD1|CRABP1|DNMT1
c2.all.v7.4.symbols	238_GCvsFLT_JC	JACKSON_DNMT1_TARGETS_UP	0.767225	0.894414	0.0545681	-0.22117	-0.844591	76	ECT2|MX1|RGS16|MRE11|EIF2AK2|IL1RAP|CSF1|CCNG2|SFRP1|ETV4|CXCL10|TK1|PROCR|CYP2E1|TGOLN2
c2.all.v7.4.symbols	238_GCvsFLT_JC	JAEGER_METASTASIS_DN	0.00228701	0.0182251	0.431708	0.3182	1.50295	235	ADCY2|F2RL1|CCL27|SLC2A1|TXNIP|CYP26B1|CXCL14|PAK6|TP63|KRT15|TUBA4A|KRT5|ANK3|MAL|PRSS3|NET1|FGFR3|TACSTD2|KRT19|ITGB4|MMP28|KRT16|ETS2|S100A8|PPL|FGFBP1|EVPL|BICD2|IMPA2|TPSAB1|LAD1|MAST4|CST6|PRELP|LGALS7|ANXA8|KRT17|GPX2|SOWAHC|PDZK1IP1|MST1R|CTXND1|KRT6A|KRT6B|SPINK5|AQP3|COL17A1|ACKR4|CRYBG2|SCNN1A|MAP7|DST|LAMB3|AOPEP|ELMO3|CDH1|SDC1|ITPR3|PERP|SPINT2|POU2F3|SFN|RAPGEFL1|INAVA|ECHDC2|EXPH5…
c2.all.v7.4.symbols	238_GCvsFLT_JC	JAEGER_METASTASIS_UP	3.29918e-06	6.46077e-05	0.627257	-0.628255	-2.17814	43	FN1|BGN|MME|HLTF|CENPF|SMC4|DDAH1|THBS4|UCHL1|STC1|ADAM12|EPS8|NCAPG|CKS2|AURKA|MERTK|NCAM1|RRM2|TACC3|SNAP25|DTL|KIF2C
c2.all.v7.4.symbols	238_GCvsFLT_JC	JAERVINEN_AMPLIFIED_IN_LARYNGEAL_CANCER	0.567797	0.77197	0.0755015	0.268937	0.942061	40	ESR1|KLHL7|BRF2|PLCH2|LSM1|C1orf131|COPS5|GTPBP8|C11orf68|FAM220A|DDX31|NDUFB5|PARP4|PSMB5
c2.all.v7.4.symbols	238_GCvsFLT_JC	JAIN_NFKB_SIGNALING	0.247289	0.500189	0.127505	0.284318	1.12004	72	SLC29A1|BNIP3|DCTN1|TFAP4|LAS1L|VEGFA|APRT|HK2|GATB|CLUH|NOC2L|ZNRD2|PSMA2|TAP2|SPHK2|PEX14|MYC|SYMPK|CA2|ORC5|FLT1|CLNS1A
c2.all.v7.4.symbols	238_GCvsFLT_JC	JAZAERI_BREAST_CANCER_BRCA1_VS_BRCA2_DN	0.94896	0.982948	0.0454968	-0.192602	-0.663515	41	RGS16|PON1|MMP13|PDGFRB|YTHDC2
c2.all.v7.4.symbols	238_GCvsFLT_JC	JAZAERI_BREAST_CANCER_BRCA1_VS_BRCA2_UP	0.847909	0.932133	0.0509083	-0.223672	-0.783236	46	CALU|LOX|COPA
c2.all.v7.4.symbols	238_GCvsFLT_JC	JAZAG_TGFB1_SIGNALING_DN	0.433198	0.673939	0.0875697	0.300582	0.999488	32	CCL27|PSMC3|CSDE1|FGF6|FLRT1|USP25|PCF11|CWC27
c2.all.v7.4.symbols	238_GCvsFLT_JC	JAZAG_TGFB1_SIGNALING_UP	0.897155	0.957682	0.054794	0.189559	0.7922	98	IL12A|GFER|PKIG|VPS4A|GSR|CDRT1|CRABP2|TIMM8B|CCN6|TINF2|PWP1|CCDC85B|RAPGEF3|PDZK1IP1|GTF2H2|SLC6A11
c2.all.v7.4.symbols	238_GCvsFLT_JC	JAZAG_TGFB1_SIGNALING_VIA_SMAD4_DN	0.613462	0.804247	0.0667426	-0.251659	-0.913652	58	CLEC11A|C5|NID2|RASSF1|ITGB7|RBP4|LIF|PTCH1|SH3BP2|PDGFRB
c2.all.v7.4.symbols	238_GCvsFLT_JC	JAZAG_TGFB1_SIGNALING_VIA_SMAD4_UP	0.757112	0.889031	0.0628004	0.20782	0.868469	97	HCN4|PKIG|TP53I11|FXR2|RAMP1|SLC23A1|MRPL4|NUP153|PEG3|TSPOAP1|OSGIN1|SEM1|CRADD|MRPL48|PDZK1IP1|SPINK5|NPRL2|UBIAD1|ARHGEF5|CNPY3|GRHPR|TOM1|STK25|NAMPT|HMGA1|EIF1|CAMK2B|MYLPF|CAB39|MBD1|LBX1|CD27|ITIH3|LHX2|TPPP3|CBX2|LPAR2|KLK11|RFX4|FKBP8
c2.all.v7.4.symbols	238_GCvsFLT_JC	JECHLINGER_EPITHELIAL_TO_MESENCHYMAL_TRANSITION_DN	0.677734	0.841796	0.0626618	-0.240925	-0.885725	62	CTSH|PC|PADI2|HMGA2|BMP4
c2.all.v7.4.symbols	238_GCvsFLT_JC	JECHLINGER_EPITHELIAL_TO_MESENCHYMAL_TRANSITION_UP	2.42258e-09	1.3061e-07	0.774939	-0.650908	-2.41796	64	COL3A1|SPARC|PCOLCE|PPIC|COL6A2|COL6A1|SDC2|HTRA1|DCN|PDGFRA|MMP2|SERPINH1|VIM|DAB2|C4B|DDR2|MTHFD2|PHGDH|LAMB1|MMP13|CXCL6|PDGFRB|PLA2G7|BCL3|TNXB|GALK1|PROCR|TNC|STAT1
c2.all.v7.4.symbols	238_GCvsFLT_JC	JEON_SMAD6_TARGETS_DN	0.17551	0.411633	0.149208	-0.433066	-1.26142	19	KIF23|DDC|CENPA|KIF11|TOP2A|USH1C|CCNB2|UBE2S|DHFR|DHCR7
c2.all.v7.4.symbols	238_GCvsFLT_JC	JEON_SMAD6_TARGETS_UP	0.219316	0.465805	0.130777	-0.404383	-1.2088	22	FBN1|TIMP2|SERPINH1|CSF1|RFTN1
c2.all.v7.4.symbols	238_GCvsFLT_JC	JEPSEN_SMRT_TARGETS	0.0230731	0.114143	0.352488	-0.476396	-1.54278	31	SPARC|CGREF1|TIMP1|NTNG1
c2.all.v7.4.symbols	238_GCvsFLT_JC	JIANG_AGING_CEREBRAL_CORTEX_DN	0.0108683	0.0654648	0.38073	0.441837	1.61623	49	DCTN1|TUBB4B|SYT1|HSP90AB1|CSDE1|ATP6V1E1|APOE|ACO2|OAZ2|PPM1A|RAB2A|PFN1|PPP1CB|DNAJB11|CALM2|EIF4G3|ATP1B2|SRSF5|DYNC1H1
c2.all.v7.4.symbols	238_GCvsFLT_JC	JIANG_AGING_CEREBRAL_CORTEX_UP	0.412826	0.655234	0.0897105	-0.319283	-1.01963	30	COL6A2|VIM|MARCKS|CASP6|SELENOP|EPHA7|DCK|GRIA2
c2.all.v7.4.symbols	238_GCvsFLT_JC	JIANG_AGING_HYPOTHALAMUS_DN	0.67387	0.840557	0.0632191	-0.260446	-0.871306	35	FSTL1|DLG4|DNM1|ATP6AP1|PRKACB|GRIA1|PLD3
c2.all.v7.4.symbols	238_GCvsFLT_JC	JIANG_AGING_HYPOTHALAMUS_UP	0.832981	0.92327	0.0566484	0.2209	0.779082	41	MAP4|SOD1|TPD52|PSMA4|ATP5F1C|ATP5PO|NDUFC1|PSMA6|NDUFB5|ITPR1|C1QBP|PAFAH1B1|ATP5MG|NDUFA1|CCT6A
c2.all.v7.4.symbols	238_GCvsFLT_JC	JIANG_HYPOXIA_CANCER	0.00608943	0.0416811	0.407018	-0.444666	-1.61437	58	FN1|PPT1|PGM3|PDZK1|KIF4A|CENPF|CDC25B|SERP1|RPN2|UFM1|YIPF5|NCAPG2
c2.all.v7.4.symbols	238_GCvsFLT_JC	JIANG_HYPOXIA_NORMAL	0.0276225	0.128875	0.352488	0.28793	1.33438	194	NOL3|MAP1LC3A|UGP2|HOXA4|BNIP3|TGM2|CITED2|SERPINE1|STC2|IMMP2L|AMH|NDRG2|SLC2A1|VAPB|PSMD6|DCAF6|MYOD1|CSDE1|KCMF1|SNTA1|RBM12|OSER1|FAM162A|RAB20|TCEA3|ITGB4|STBD1|PFDN1|NFKBIA|IGFBP3|NDRG1|CDC34|HSPA5|PPP1R3C|PJA2|TOMM20|PPP1R11|IFNGR1|DDX19B|RYBP|IMP3|NMT1|KPNA4|PPP1R15A|RER1|FAM189A2|BNIP3L|SERTAD2|GRSF1|CIDEB|ARHGAP8|PEX26|CANX|TRNAU1AP|SOD2|MDK|HOOK2|RNF114|CPD|RDH14|SPATA20|STAU1|MLF1|ORM…
c2.all.v7.4.symbols	238_GCvsFLT_JC	JIANG_HYPOXIA_VIA_VHL	0.826884	0.920595	0.0552496	-0.259365	-0.74219	18	TCEAL9|POLD1
c2.all.v7.4.symbols	238_GCvsFLT_JC	JIANG_TIP30_TARGETS_DN	0.326172	0.584486	0.10208	0.352573	1.09523	24	CBX4|AKAP1|LAD1|BLCAP|CIDEB|CALR|ARHGDIA|IGF2|DHX38|ZYX|ASS1
c2.all.v7.4.symbols	238_GCvsFLT_JC	JIANG_TIP30_TARGETS_UP	0.388368	0.637355	0.0894367	-0.298658	-1.04114	44	MMP3|VCAN|NDC80|LAMB1|CDK1|WEE1|FYN|JAG1|CDH2|NEDD9|P4HA1
c2.all.v7.4.symbols	238_GCvsFLT_JC	JIANG_VHL_TARGETS	0.449115	0.683613	0.0905429	0.247865	1.00282	85	BCL7B|PAQR4|CFAP298|VAPB|TRIP10|INF2|PES1|REX1BD|AZIN1|NFE2L1|CAPN1|EIF3G|MRPS36|TRAPPC2L|MRPL15|TMEM222|TNFSF10|RAB11A|PECR|C1D|TMEM50A|SCARB2|CANX|SGSM3|OXA1L|PRKCH|TNNC2|RPS6KA1|NIPSNAP1|ACOT13|AIMP1|HILPDA
c2.all.v7.4.symbols	238_GCvsFLT_JC	JINESH_BLEBBISHIELD_TRANSFORMED_STEM_CELL_SPHERES_DN	0.0571593	0.208708	0.321776	0.260292	1.25502	273	CEL|SNORA78|UGP2|C21orf58|PDE4C|STC2|CPT1B|SNORA57|CBX4|FMC1|PLIN5|SNORD55|MAFF|PRRG4|WHAMM|CATSPER2|IFRD1|DENR|SULT1A1|SULT1A2|SULT1A3|FGFR3|KCNH6|ABCA7|PIP4K2B|CHST3|CDKN2AIPNL|LRRFIP1|YRDC|CNBP|NAP1L4|OCIAD1|ZNF219|LEP|STK40|PLA2G2D|ZNF503|ATF4|EIF2AK4|PPP1R3C|RHOT2|METTL21A|DDX51|TRPV6|AKAP7|SALL4|PLEKHS1|CCDC86|ARL16|CDKN1A|RPS13|SNRNP70|WDR74|HSPA8|FAM72C|ATF3|ADM|TMEM191C|CEP19|SOX9|CEP85L…
c2.all.v7.4.symbols	238_GCvsFLT_JC	JINESH_BLEBBISHIELD_TRANSFORMED_STEM_CELL_SPHERES_UP	0.0929705	0.278465	0.222056	0.270361	1.20953	153	HSPA1A|HSPA1B|SHISA2|SERPINE1|FBXO32|LCN2|RAP1GAP|F2RL1|HMGCS2|SPP1|TXNIP|EGLN3|WARS1|PRSS1|SRXN1|OLR1|TMEM163|TIMM44|ZBTB7C|AZIN1|WDR55|EFHD2|IGFBP3|CIRBP|MALL|UBE2Q2|CYP3A5|ANXA8|HSPA8|PIM1|PPP1CB|TGIF1|SLC23A3|LAMB3|NQO1|RNF141|RGCC|ICA1|PIR|S100A9|SOD2|SPOCD1|PARP4
c2.all.v7.4.symbols	238_GCvsFLT_JC	JINESH_BLEBBISHIELD_VS_LIVE_CONTROL_DN	0.451049	0.684791	0.0774768	-0.220842	-0.99994	244	QPCT|CRTAP|TIMP1|CFB|CDKN2C|CASP1|C3|KYNU|MX1|TCEAL8|FEZ1|LYN|IFIT2|ADAMTS1|C1RL|CD74|OAS2|RARRES1|HOXD1|ANTXR1|DPYSL3|OASL|HMMR|ALDH7A1|CXCL10|KIF20A|CCNB1|UBE2L6|LRMDA|PNMA2|CD69|CD44|WLS|EPSTI1|TMEM158|TAGLN|SSR2|PAM|DHX9|LYPLAL1|SMARCC1|BICC1|HARS2|SERPINB8|GSDME|ITGAV|AIM2|SAT1|EGFL6|LGMN|PHF11|CAMK1D|CTSB
c2.all.v7.4.symbols	238_GCvsFLT_JC	JISON_SICKLE_CELL_DISEASE_DN	0.0341118	0.150016	0.321776	0.298751	1.34462	161	PNMT|SARAF|TLE5|TBC1D4|ESR1|TXNIP|ATP6V0E2|PFN2|IMPDH2|NELL2|RNF126|DYRK2|FGF9|KLF9|OTUD3|RPL24|SNRNP200|PABPC4|EIF4B|POLG|CIRBP|RPLP1|BBIP1|RPS28|SNRNP70|RPL30|MCF2L|HSPA8|CCSER2|RPL23A|USP9X|EIF3E|RPL19|SRP19|RPS7|MYOM2|ITPR3|RPL37|RPS20|EEF2|SRSF5|TOMM7|EIF3K|RPL4|RBL2|NACA|MICA|RPL13|ERCC3|ITPKB|RPL22|GPR183|EIF3H|FAN1|AP1G2|RPL6|DGKA|TRAF3IP3|BCLAF1
c2.all.v7.4.symbols	238_GCvsFLT_JC	JISON_SICKLE_CELL_DISEASE_UP	0.00119963	0.0106914	0.45506	-0.368598	-1.59202	166	FN1|NREP|PRDX4|F13A1|TIMP1|RNF24|ITGB3|GM2A|CCR2|PCK2|SERPING1|KYNU|HBA1|MX1|ELANE|IFIT2|OASL|CXCL10|EMP3|UBE2L6|RENBP|SLC36A1|RHOA|TRIP6|LMNB1|MARCO|NUCB1|LHFPL2|P4HB|EPHB2|TCN2|PLEK|PSME2|STAT1|ANXA3|BLVRB
c2.all.v7.4.symbols	238_GCvsFLT_JC	JI_CARCINOGENESIS_BY_KRAS_AND_STK11_DN	0.000769576	0.00756923	0.477271	-0.704642	-1.97845	17	FN1|LUM|TIMP1|DCN|MMP2|C2|ITGBL1|VEGFC|PDGFRB|NCAM1
c2.all.v7.4.symbols	238_GCvsFLT_JC	JI_METASTASIS_REPRESSED_BY_STK11	0.504016	0.727857	0.078921	0.310673	0.96848	25	F2RL1|CD24|GDF15|SIM2|MAP7|DUSP4|ITGB5|LGSN|GLRX
c2.all.v7.4.symbols	238_GCvsFLT_JC	JI_RESPONSE_TO_FSH_DN	0.078406	0.250865	0.287805	-0.391544	-1.40382	53	FN1|VCAN|GNS|CCNF|SNAP23|BRCA1|TOP2A|FGF2|RRM2
c2.all.v7.4.symbols	238_GCvsFLT_JC	JI_RESPONSE_TO_FSH_UP	0.0334422	0.148417	0.321776	-0.39703	-1.48416	66	COL3A1|FASN|BFSP1|CASP1|COL16A1|C1R|DPYSL3|CASP6|CCNG2|FCGRT|BTN3A1|SLC16A4|LAMA4
c2.all.v7.4.symbols	238_GCvsFLT_JC	JOHANSSON_BRAIN_CANCER_EARLY_VS_LATE_DN	0.0967742	0.284396	0.197822	-0.382048	-1.32455	43	SPARC|NDN|IGFBP5|DCN|PYGB|C3|SELENOP|LRP1|MAT2B|PLA2G7|QDPR|ATP2A2|SPARCL1|IGFBP4|HDAC11|CHN1|PLEKHB2
c2.all.v7.4.symbols	238_GCvsFLT_JC	JOHANSSON_GLIOMAGENESIS_BY_PDGFB_DN	0.597586	0.79345	0.0702813	-0.308165	-0.92118	22	HBA2|FAM131A|SYNGR3|MAT2B|PPP1R1B
c2.all.v7.4.symbols	238_GCvsFLT_JC	JOHANSSON_GLIOMAGENESIS_BY_PDGFB_UP	8.76187e-05	0.00112538	0.538434	-0.556983	-2.02373	56	FN1|PDGFRA|SULF2|MARCKS|CD63|CCND1|LGALS1|SERPINE2|MKI67|SDC3|PLK1|CDC20|DBI|PBK|TOP2A|C1orf159|CCND2|RRM2|HMGB2|CDK4|REV3L|CDK1
c2.all.v7.4.symbols	238_GCvsFLT_JC	JOHNSTONE_PARVB_TARGETS_1_DN	0.0751445	0.244613	0.227987	-0.365471	-1.32411	57	GPX8|COL6A3|SEC24D|ETV1|PTN|STC1|DSE|DNAJB14|SLC16A7|RBPJ|TNC|INSIG1|BICC1|ITGB8|CTSB|TMEM106B
c2.all.v7.4.symbols	238_GCvsFLT_JC	JOHNSTONE_PARVB_TARGETS_2_UP	0.748188	0.886084	0.0544556	-0.206526	-0.867797	136	FASN|OAF|PCOLCE2|TFPI2|NCOA7|MT-ND4|IFIT2|SLC25A1|CD74|OASL|AGPAT2|PLAT|ERGIC3|DDX60|FKBP1A|UBE2L6
c2.all.v7.4.symbols	238_GCvsFLT_JC	JOSEPH_RESPONSE_TO_SODIUM_BUTYRATE_DN	0.000945074	0.00885652	0.477271	-0.500713	-1.81409	57	C7|COL6A3|FSTL1|SULT1E1|CDH11|DPP6|ELANE|FES|THBS4|ALDH1A1|HSPG2|CSF1|ACP2|EMP3|THSD7A|EIF4G2|F10|NUCB1|GRM3|CDK4
c2.all.v7.4.symbols	238_GCvsFLT_JC	JOSEPH_RESPONSE_TO_SODIUM_BUTYRATE_UP	0.613095	0.80402	0.0683111	0.276031	0.902662	29	GSTP1|CD82|HADHB|NME2|UQCRQ
c2.all.v7.4.symbols	238_GCvsFLT_JC	KAAB_FAILED_HEART_ATRIUM_DN	0.0909091	0.27455	0.21925	0.275321	1.22681	142	GSTP1|PGK1|HINT1|VAPB|PSMB3|TMEM147|TPM2|HDGF|WARS1|NME2|TGFBR2|PSMB4|NUTF2|RPA1|LAGE3|TGFBR3|GSTM3|ABCC9|SNU13|LRBA|IFNGR1|ADRM1|PPM1A|SLC9A6|PSMA3|PSMB1|UBE3C|ATP6V0E1|RAD1|NPRL2|CLIC4|IFITM1|IFITM3|OPTN|ACTN1|KHDC4
c2.all.v7.4.symbols	238_GCvsFLT_JC	KAAB_FAILED_HEART_ATRIUM_UP	0.951318	0.983757	0.0486034	0.202117	0.663511	31	TMEM259|BTBD2|PPP5C|CYP3A5|MAP3K11|TOB2|SPIB|PLEC|ATXN7L1|CAVIN1|NCDN|FKBP8|EPHA5
c2.all.v7.4.symbols	238_GCvsFLT_JC	KAAB_FAILED_HEART_VENTRICLE_DN	0.595331	0.792142	0.0687943	-0.271225	-0.913316	37	F13A1|MYH6|C1QB|FCER1G|AMD1|PSME2
c2.all.v7.4.symbols	238_GCvsFLT_JC	KAAB_HEART_ATRIUM_VS_VENTRICLE_DN	0.000206885	0.00237131	0.518848	0.333346	1.58733	247	NUAK1|BNIP3|PDLIM5|MAP4|UBE2D1|LMO7|POLR2F|TBC1D4|CDKN1C|CPT1B|ECI1|APOD|FLII|IPO13|VPS13D|ECH1|OGDH|GOT2|PINK1|SMYD2|ACAA2|FGF18|EYA1|HIPK3|TUBA4A|SLC25A20|IDH2|ATP1B1|ALAS1|COX8A|TOB1|MAPKAPK3|MRPL33|IVNS1ABP|PSMB6|NDUFS3|IDH3B|CYB5R1|NDUFS7|ALPK3|GYS1|PDK4|CAP2|ACADVL|HSPA9|FABP3|HADHA|TWF2|UQCRQ|ABCC9|MYBPC3|PFKM|HSPB6|RCAN1|STIM1|ATP5F1C|IMPA2|UBAC1|GPC1|P2RY2|UBE2G1|ZBTB43|CRADD|ACTN2|GATD3…
c2.all.v7.4.symbols	238_GCvsFLT_JC	KAAB_HEART_ATRIUM_VS_VENTRICLE_UP	3.04809e-05	0.000446678	0.57561	-0.372702	-1.67986	240	FAM114A1|VCAN|MAGED2|DPT|MAGED1|DAP|SPOCK1|ERBB4|KDELR2|TMED3|GRN|VIM|FLRT2|MYH6|FBLN2|DDR2|CD63|EFEMP1|CACNA1B|FEZ1|PPIB|NMNAT2|ISLR|ROR2|MAP1B|C1R|COL2A1|KCTD17|CD47|HSPG2|SLIT3|DPYSL3|CD81|SGCE|MR1|AEBP1|EZH2|TBX5|ID2|SFRP1|PTH1R|EPS8|CDK14|PLK1|OS9|ERGIC3|INPP1|FBLN1|EDNRA|GABRB3|TRIP6|KCNK3|TMEM106C|F10|NUCB1|LILRA4|AFAP1|TAGLN|AGTR1|FMOD|NUPR1|PLCB1|EPHB2|ZNF365
c2.all.v7.4.symbols	238_GCvsFLT_JC	KAMIKUBO_MYELOID_CEBPA_NETWORK	0.0803213	0.2551	0.224966	-0.434532	-1.38143	29	HP|LBP|LGALS1|ALDH2|ADGRE1|RAB31|CAMP|CYBB|PGD
c2.all.v7.4.symbols	238_GCvsFLT_JC	KAMIKUBO_MYELOID_MN1_NETWORK	0.293542	0.54962	0.10882	0.394181	1.12079	18	MLLT3|TGFBR1|RAB27A|RECQL|TPM4|CRIP2
c2.all.v7.4.symbols	238_GCvsFLT_JC	KAMMINGA_EZH2_TARGETS	0.000193179	0.00223178	0.518848	-0.583746	-2.01101	41	PRC1|ECT2|SMC4|NEK2|NUSAP1|AURKB|MKI67|SETDB1|AURKA|SMC2|TOP2A|MCM4|MAD2L1|CCNB2|TACC3|CDCA5|RPA3|RBL1|MCM3|DBF4|KPNA2|TOPBP1|TFDP1|RRM1|HAT1|PCNA|POLE2|MCM2|H2AZ1
c2.all.v7.4.symbols	238_GCvsFLT_JC	KAMMINGA_SENESCENCE	0.612576	0.80402	0.0694481	0.266567	0.903437	35	RABAC1|CPN1|GTF2E1|TCEA3|LLPH|DDX54|CLK2|FHIT|ARHGEF10L|FRS3
c2.all.v7.4.symbols	238_GCvsFLT_JC	KANG_AR_TARGETS_DN	0.0560166	0.207133	0.276501	-0.543326	-1.50981	16	COL1A2|COL1A1|CTSK
c2.all.v7.4.symbols	238_GCvsFLT_JC	KANG_AR_TARGETS_UP	4.31586e-05	0.00060798	0.557332	-0.77089	-2.16445	17	COL5A1|COL6A1|BMP1|MMP2|COL4A2|COL4A1|AHSG|COL2A1
c2.all.v7.4.symbols	238_GCvsFLT_JC	KANG_CISPLATIN_RESISTANCE_UP	0.502041	0.726205	0.0799859	-0.327042	-0.952595	19	EEF1AKMT3|GRN
c2.all.v7.4.symbols	238_GCvsFLT_JC	KANG_DOXORUBICIN_RESISTANCE_DN	0.963265	0.987692	0.0483118	-0.199127	-0.580011	19	ATP2B1|SIKE1|TMEM106B|PSAT1|WASHC4
c2.all.v7.4.symbols	238_GCvsFLT_JC	KANG_DOXORUBICIN_RESISTANCE_UP	3.18579e-11	2.83926e-09	0.851339	-0.730849	-2.59904	51	PRC1|FOXM1|KIF4A|CDKN3|ASPM|POLQ|CENPM|OIP5|FANCI|NUSAP1|BARD1|TPX2|MKI67|RAD51AP1|CENPA|HMMR|PLK1|CDC20|BIRC5|NCAPG|NCAPG2|PBK|CDCA8|AURKA|TOP2A|MCM4|LMNB1|MAD2L1|POLA2|ASF1B|RRM2|NEMP1|HMGB2|TK1|CDK1|PLK4|PCLAF|NSD2|HJURP|TYMS|RRM1|DSCC1|GINS1|BUB1
c2.all.v7.4.symbols	238_GCvsFLT_JC	KANG_FLUOROURACIL_RESISTANCE_UP	0.841897	0.929	0.0530213	0.248089	0.73997	21	CRY1|CDKN1A|HOXB6|NQO1|DDB2|ARID5B|MDK|KLC1
c2.all.v7.4.symbols	238_GCvsFLT_JC	KANG_GLIS3_TARGETS	0.197183	0.440685	0.138805	0.378595	1.21055	27	ISL1|CTRL|ABCC8|PPP1R1A
c2.all.v7.4.symbols	238_GCvsFLT_JC	KANG_IMMORTALIZED_BY_TERT_DN	0.0460694	0.186455	0.321776	-0.352896	-1.38116	88	MMP3|CASP1|TFPI2|E2F1|OGN|CKB|SERPINA10|GPR88|DNM1|PPP2R2B|ZFPM2|THBS4|CNR1|ST3GAL1|RGS5|KLK14|CD44|GFRA3|CD52|SPN
c2.all.v7.4.symbols	238_GCvsFLT_JC	KANG_IMMORTALIZED_BY_TERT_UP	0.000782323	0.0076601	0.477271	-0.452124	-1.76088	82	NRCAM|COL6A2|BGN|P4HA2|GRIA3|POSTN|LEPR|C3|ELN|RARRES1|DOCK2|PDGFC|LAMB1|CENPA|DKK1|ICAM1|FGF2|CSPG4|WNT5A|DHX9|MAPK4|CDK7|TNC
c2.all.v7.4.symbols	238_GCvsFLT_JC	KANNAN_TP53_TARGETS_DN	0.975855	0.992908	0.04707	-0.188545	-0.563606	22	INA|COL18A1|BRCA1
c2.all.v7.4.symbols	238_GCvsFLT_JC	KANNAN_TP53_TARGETS_UP	0.410985	0.654441	0.086795	-0.287389	-1.03039	53	VCAN|NDN|TST|CES2|FEZ1
c2.all.v7.4.symbols	238_GCvsFLT_JC	KAN_RESPONSE_TO_ARSENIC_TRIOXIDE	0.358696	0.611168	0.0919686	-0.258938	-1.04873	106	VCAN|IGFBP5|PDGFRA|GRN|PIMREG|MT-ND4|PTN|PHGDH|NDP|STC1|DPYSL3|ID2|GPM6B|DKK1|KIF20A|MYBL1|SPC25|TOP2A|LMNB1|DLGAP5|TMEM158|RRM2|KLF12|NUPR1
c2.all.v7.4.symbols	238_GCvsFLT_JC	KAPOSI_LIVER_CANCER_MET_UP	0.788187	0.903908	0.0574877	-0.267523	-0.765534	18	CD63|CKS2|ANXA5|ITGAV|PLCE1|FGD6|ARPC1B
c2.all.v7.4.symbols	238_GCvsFLT_JC	KARAKAS_TGFB1_SIGNALING	0.00303342	0.0233221	0.431708	-0.671963	-1.88669	17	FN1|FOLR3|IGFBP7|LOX|MMP2|PLK1|BIRC5|BRCA1
c2.all.v7.4.symbols	238_GCvsFLT_JC	KARLSSON_TGFB1_TARGETS_DN	0.0477876	0.191107	0.276501	-0.29732	-1.30648	189	NREP|SFRP2|COL6A1|COPZ2|CCDC80|CDKN2C|MAGED1|DCN|PDGFRA|TIMP2|GRN|NLGN2|MXD4|NID2|DAB2|SH3BGRL|PKHD1L1|C4B|ID2|PLAT|DBI|TMEM132A|KCNC4|B3GAT1|NPC2|STMN1|MAT2B|SYT11|TXNDC12|RGS8|S100PBP|ADD3|PSME2|ALCAM|SMARCA2
c2.all.v7.4.symbols	238_GCvsFLT_JC	KARLSSON_TGFB1_TARGETS_UP	0.350649	0.60865	0.0946646	-0.256377	-1.05087	116	BMP1|BCAT1|TIMP1|EXT1|MMP14|HMGA2|MSN|PHGDH|PPRC1|DPY19L1|CHD3|REPS2
c2.all.v7.4.symbols	238_GCvsFLT_JC	KASLER_HDAC7_TARGETS_1_DN	0.354776	0.610376	0.0968878	0.386189	1.0746	17	SPP1|SLC2A1|TXNIP|TRIP10|HK2
c2.all.v7.4.symbols	238_GCvsFLT_JC	KASLER_HDAC7_TARGETS_1_UP	0.636998	0.819664	0.0602484	-0.208539	-0.916593	188	FASN|ITGB3|GM2A|STEAP3|C5|CHST10|BMP4|CYP20A1|NPL|AHSG|CYFIP2|FGD2|PBX3|CD28|PIK3CD|RFTN1|CCR8|ABCB9|POC1A|CDH17|SSR2|SESN3|CUTA|CCR4|CPEB1|GPAT4|FRYL|LDLRAD4|PGLYRP2|PIGT
c2.all.v7.4.symbols	238_GCvsFLT_JC	KASLER_HDAC7_TARGETS_2_DN	0.325911	0.584486	0.104344	0.324727	1.07977	32	TACC2|GPI|STC2|VEGFA|TSPAN17|NFKBIA|OAZ2|CDKN1A|KLHL24|IFITM2|ZCCHC24
c2.all.v7.4.symbols	238_GCvsFLT_JC	KATSANOU_ELAVL1_TARGETS_DN	0.00140982	0.0120956	0.45506	-0.382991	-1.61589	141	SFRP2|COL6A2|COL6A1|CDR2L|IGSF10|LAMA2|PDGFRA|COL5A3|EDIL3|TEP1|FBN2|CLMP|FGF10|PPBP|INCENP|FANCA|NMNAT2|THBS4|AEBP1|ETV4|EPS8|TROAP|ALDH7A1|CXCL6|CCNYL1|CD44|TIMELESS|KIF18B|DEPDC1|FAM131B|COCH|CCBE1|ADAMTS9|TCF19|STXBP4|NEDD4L|HROB|OSMR|HMGN5|IQGAP2|MNS1|IGFBP4|GRB14|TNN|MYBL2|LAYN|RINT1|UBE2C|GZMB|ADGRG2|FUS|PKMYT1|EFCAB7
c2.all.v7.4.symbols	238_GCvsFLT_JC	KATSANOU_ELAVL1_TARGETS_UP	0.212174	0.459377	0.122679	-0.264554	-1.13936	164	CTSH|OLFML2B|TNNC1|MYO7A|HMCN1|IGFBP2|COL11A1|ADAMTS10|MMP2|ANKRD44|SERPING1|BMP4|SLAMF9|C1QB|CTSS|ALDH1A1|PLEKHH2|ADAMTS5|CCNG2|PRSS35|RGS5|SCUBE3|CYBB|RENBP|CCL17|LAPTM5|CD52|TRIM5|SLC16A4|EPHA7|NUPR1|PSME2|C1QC|FAS|SPON2|CERS4|CTSC|C4orf3
c2.all.v7.4.symbols	238_GCvsFLT_JC	KAUFFMANN_DNA_REPAIR_GENES	0.209964	0.457079	0.125033	-0.25144	-1.12029	219	DMC1|BRCA2|TEP1|LIG1|RAD21|DCLRE1B|BRIP1|TERF2|NEIL3|FANCA|MRE11|SMC4|POLQ|EME1|RAD51AP1|RAD51|POLD1|RAD51B|RAD50|RAD54B|MBD4|POLA1|EXO1|CCNH|BRCA1|CHEK2|SMC2|TOP2A|BLM|MAD2L1|MSH6|POLA2|RRM2|FANCD2|FEN1|RAD54L|HMGB2|CHAF1A|REV3L|RPA3|CDK7|WRNIP1|XRCC3|GADD45G|POLG2|RFC3|SMC1A|FANCC|SMC1B|ABL1|N4BP2|POLE|PARP2|TOPBP1|ATRX|RRM1|PCNA|TOP2B|TREX1|DUT|POLE2|OGG1|ALKBH1|SMC3|TENT4A|UNG|RBBP4|MPG|MBD3|…
c2.all.v7.4.symbols	238_GCvsFLT_JC	KAUFFMANN_DNA_REPLICATION_GENES	0.218807	0.465561	0.123257	-0.267204	-1.12623	137	CD209|CDC7|CENPF|TEP1|LIG1|SMC4|POLQ|CENPE|ORC1|CD28|POLD1|POLA1|ORC6|NCOA6|BRCA1|SMC2|GINS2|BLM|MCM4|CLEC4M|POLA2|RRM2|FEN1|CHAF1A|REV3L|PRIM2|RPA3|MCM6|WRNIP1|POLG2|RFC3|SMC1A|TFAM|NFIB|CHTF18|CDK2|MCM5|MCM3|DEK|TOPBP1|NFIA|MCM7|ORC4|RRM1|PCNA|TREX1|DUT|POLE2|SMC3|MCM2|TENT4A|RBBP4
c2.all.v7.4.symbols	238_GCvsFLT_JC	KAUFFMANN_MELANOMA_RELAPSE_UP	2.18714e-06	4.52666e-05	0.627257	-0.587992	-2.13832	59	CENPF|BRIP1|NEIL3|FANCA|SMC4|POLQ|EME1|RAD51AP1|RAD51|EXO1|ORC6|CCNH|BRCA1|CHEK2|SMC2|GINS2|TOP2A|BLM|MCM4|MAD2L1|MSH6|RRM2|FANCD2|RAD54L|CHAF1A|RPA3|MCM6|TFAM|MCM3|DEK|MCM7|ORC4|PCNA|OGG1
c2.all.v7.4.symbols	238_GCvsFLT_JC	KAYO_AGING_MUSCLE_DN	0.394495	0.642582	0.0873098	-0.250532	-1.02673	113	SPARC|CTSH|IGFBP5|LAMC1|TFPI2|IMPDH1|FKBP1B|ZMYND8|SNX1|ALDH9A1|SEC14L1|SFSWAP|MERTK|BLM|CDC16
c2.all.v7.4.symbols	238_GCvsFLT_JC	KAYO_AGING_MUSCLE_UP	0.958707	0.985796	0.0426734	-0.174592	-0.769425	200	MYL2|ITGB3|GRN|SMARCA1|GATA1|FBN2|ELANE|DDR2|EIF2AK2|CDH4|ELAVL2|TRAIP|PTGFR|KIF20B|HSPG2|CSF1|HMMR|GUCY1A2|NCAM1|EFNB3|ADRB3|AMD1|ANGPT1|ELK1|RBL1|SLC39A9|ARCN1|SCARF1|IL18|RB1|SH3GL3|PTGIS|PCDHB11|ENPEP|MYO1F|RBMX|NR4A3|POP1|AIF1|HCLS1|CXCR2|IGHM|TBR1|UBC|AP2B1|GFUS|ARHGAP4|ARHGAP1|PIK3R4
c2.all.v7.4.symbols	238_GCvsFLT_JC	KAYO_CALORIE_RESTRICTION_MUSCLE_DN	0.0282996	0.131194	0.352488	0.357288	1.41815	77	FBP2|ADCY2|PNLIPRP2|DDR1|ECH1|GOT2|MRPL23|ACAA2|HADHB|KRT5|COX8A|VDAC2|CREM|VLDLR|MYOC|RCAN1|PIAS1|RHCE|ELL|RAB2A|RAPGEF3|AXIN1|ACTN1|BMP6
c2.all.v7.4.symbols	238_GCvsFLT_JC	KAYO_CALORIE_RESTRICTION_MUSCLE_UP	3.00549e-06	5.93891e-05	0.627257	-0.531705	-2.07266	85	FN1|COL3A1|LUM|COL1A2|COL1A1|COL6A3|NAGLU|LAMA2|CKAP4|CD302|ELANE|CLEC3B|C1QB|HSPG2|LIMK1|RASSF2|RGS6|EMP3|KRT12|CPA3|LRP1|S100A4|FGL1|ARCN1|FAP|FAS|ATP2B2|ITGB8|SPTAN1|PLAU|MYH10|IGFBP4|KLRK1|NR4A3
c2.all.v7.4.symbols	238_GCvsFLT_JC	KEGG_ABC_TRANSPORTERS	0.955603	0.984226	0.0502948	0.1893	0.671915	42	ABCC8|ABCB10|ABCG1|ABCA7|ABCC9|ABCG5|ABCB4|TAP2|ABCB7
c2.all.v7.4.symbols	238_GCvsFLT_JC	KEGG_ACUTE_MYELOID_LEUKEMIA	0.434783	0.674191	0.0886261	0.272648	1.0265	57	EIF4EBP1|AKT1|CHUK|PIK3R1|RPS6KB2|PIK3CA|ARAF|RAF1|ZBTB16|AKT3|PIM1|PIK3R2|RELA|MYC|IKBKG|JUP|MAPK3|MAP2K2|RPS6KB1
c2.all.v7.4.symbols	238_GCvsFLT_JC	KEGG_ADHERENS_JUNCTION	0.327549	0.586175	0.108394	0.270329	1.06493	72	LMO7|CTNNA3|CTNNA2|TGFBR2|INSR|SRC|CSNK2A1|TGFBR1|ACTN2|BAIAP2|AFDN|ACTN1|CDH1|RAC1|PTPRF|PARD3|ACTN3|ERBB2|EGFR|MAPK3|SMAD3|SORBS1|NECTIN3|NECTIN4|PTPRB|CTNNA1|RAC3|MET
c2.all.v7.4.symbols	238_GCvsFLT_JC	KEGG_ADIPOCYTOKINE_SIGNALING_PATHWAY	1.30279e-05	0.000212287	0.593325	0.532545	2.05228	64	NFKBIB|POMC|STK11|PRKAA2|CPT1B|IRS2|PRKCQ|SLC2A1|SOCS3|ADIPOR2|ADIPOR1|RXRG|CAMKK2|AKT1|RXRB|CHUK|RXRA|LEP|NFKBIA|ACACB|PRKAB2|MAPK8|TNFRSF1A|IRS1|AKT3|PRKAA1|MAPK10
c2.all.v7.4.symbols	238_GCvsFLT_JC	KEGG_ALANINE_ASPARTATE_AND_GLUTAMATE_METABOLISM	0.785571	0.903427	0.0568864	-0.245997	-0.785596	30	GFPT1|CAD|CPS1|ABAT|GLS2
c2.all.v7.4.symbols	238_GCvsFLT_JC	KEGG_ALDOSTERONE_REGULATED_SODIUM_REABSORPTION	0.126582	0.335224	0.181383	0.362406	1.26475	39	IRS2|ATP1A2|ATP1B1|INSR|NR3C2|ATP1B4|PIK3R1|PIK3CA|IRS1|FXYD4|SLC9A3R2|SCNN1A|ATP1B2|PIK3R2|SFN|FXYD2
c2.all.v7.4.symbols	238_GCvsFLT_JC	KEGG_ALLOGRAFT_REJECTION	0.445783	0.681391	0.0855357	0.322246	1.00456	25	IL12A|IL4|HLA-DRB1|HLA-DRB5|FASLG
c2.all.v7.4.symbols	238_GCvsFLT_JC	KEGG_ALPHA_LINOLENIC_ACID_METABOLISM	0.205323	0.450124	0.131458	0.462929	1.23781	15	PLA2G12A|PLA2G2D|ACOX1|PLA2G2E
c2.all.v7.4.symbols	238_GCvsFLT_JC	KEGG_ALZHEIMERS_DISEASE	0.00354989	0.0267282	0.431708	0.340502	1.53159	157	IDE|ATP5MC2|NDUFA7|PSENEN|NDUFA6|NOS1|PPP3R1|COX7C|COX8A|PPP3CC|NDUFB4|NDUFS3|NDUFV1|NDUFS7|NDUFB1|CHP1|MAPT|UQCR10|APOE|GRIN2B|NDUFA4|UQCRQ|GAPDH|NDUFA2|CAPN1|NDUFA5|TNFRSF1A|MT-CO2|ATP5F1C|GRIN2C|MT-ATP8|NDUFB7|PPP3CA|UQCR11|NDUFB6|CYCS|ATP5PO|NDUFC1|NDUFA9|CALM2|MT-CO1|ITPR3|MT-CO3|NDUFA3|COX6A2|NDUFB5|ITPR1|NDUFS5|NDUFV3|UQCRB|APBB1|UQCRFS1|ATP5F1E|NDUFB2|SDHA|ATP5PF|HSD17B10|NDUFB9|COX4I1|AT…
c2.all.v7.4.symbols	238_GCvsFLT_JC	KEGG_AMINOACYL_TRNA_BIOSYNTHESIS	0.0371894	0.159094	0.321776	0.415477	1.46533	41	TARS3|MARS2|WARS1|MARS1|KARS1|DARS1|AARS2|EARS2|LARS1|FARSB|IARS1|QARS1|PARS2|YARS2|IARS2
c2.all.v7.4.symbols	238_GCvsFLT_JC	KEGG_AMINO_SUGAR_AND_NUCLEOTIDE_SUGAR_METABOLISM	0.17636	0.411633	0.142057	-0.346792	-1.20894	44	PGM3|UXS1|GFPT1|HK3|GALK2|NPL|HEXA|GMPPB|RENBP|GNPDA2|GALK1|GMPPA
c2.all.v7.4.symbols	238_GCvsFLT_JC	KEGG_AMYOTROPHIC_LATERAL_SCLEROSIS_ALS	0.642105	0.822734	0.0689567	0.245292	0.903014	51	NOS1|PPP3R1|SOD1|MAPK12|BCL2L1|PPP3CC|CHP1|GRIN2B|ALS2|TNFRSF1A|GRIN2C|PPP3CA|CYCS|RAC1|MAP2K3
c2.all.v7.4.symbols	238_GCvsFLT_JC	KEGG_ANTIGEN_PROCESSING_AND_PRESENTATION	0.363636	0.614789	0.100279	0.286942	1.07224	56	HSPA1A|HSPA1B|HSP90AB1|HSPA1L|NFYB|KLRD1|HLA-DRB1|HLA-DRB5|HSPA5
c2.all.v7.4.symbols	238_GCvsFLT_JC	KEGG_APOPTOSIS	0.594235	0.791407	0.0755015	0.231301	0.925826	82	PRKAR2A|DFFA|PPP3R1|AKT1|BCL2L1|PPP3CC|CHP1|IRAK2|CHUK|PIK3R1|FASLG|PIK3CA|NFKBIA|CAPN1|TNFRSF1A|AKT3|PPP3CA|PRKAR1A|CYCS|TNFSF10
c2.all.v7.4.symbols	238_GCvsFLT_JC	KEGG_ARACHIDONIC_ACID_METABOLISM	0.985294	0.998047	0.0486034	0.17555	0.630793	46	PLA2G12A|CBR1|ALOX12|PLA2G2D|CYP2U1|GPX4|GPX2
c2.all.v7.4.symbols	238_GCvsFLT_JC	KEGG_ARGININE_AND_PROLINE_METABOLISM	0.0211495	0.106774	0.352488	-0.431381	-1.53407	51	PYCR1|P4HA2|CKB|AZIN2|ALDH18A1|ALDH2|CPS1|NOS3|ALDH7A1|ALDH9A1|GLS2
c2.all.v7.4.symbols	238_GCvsFLT_JC	KEGG_ARRHYTHMOGENIC_RIGHT_VENTRICULAR_CARDIOMYOPATHY_ARVC	0.637931	0.819848	0.0704501	0.230603	0.90929	73	CTNNA3|CACNB1|EMD|DES|ITGA7|CTNNA2|SGCB|SGCG|CACNG1|ITGB4|SGCA|ACTN2|LMNA|CACNA2D1|SGCD|ACTN1|ITGB5|ACTN3|ITGA6|CACNA2D2|CACNG6|JUP
c2.all.v7.4.symbols	238_GCvsFLT_JC	KEGG_ASTHMA	0.207921	0.453995	0.133555	-0.413726	-1.22096	20	FCER1G|IL13|FCER1A|CD40|PRG2|HLA-DQB1|HLA-DMB|HLA-DMA|MS4A2|CCL11|RNASE3|HLA-DOA
c2.all.v7.4.symbols	238_GCvsFLT_JC	KEGG_AUTOIMMUNE_THYROID_DISEASE	0.416667	0.657601	0.0886261	-0.333782	-1.03286	25	CD28|CD86|CD40|IL2|HLA-DQB1|FAS|HLA-DMB|HLA-DMA|GZMB|TSHR
c2.all.v7.4.symbols	238_GCvsFLT_JC	KEGG_AXON_GUIDANCE	0.816216	0.917072	0.0501934	-0.200682	-0.836212	127	SEMA3B|SLIT2|ROBO2|NTNG1|FES|SRGAP3|SEMA5B|SLIT3|LIMK1|SRGAP1|RHOA|DCC|EFNB3|EPHA7|EPHB2|CDK5|NTN3|UNC5D|FYN|ABL1|LRRC4C|SEMA6D|SEMA4G|RASA1|PPP3R2|PLXNA3|NFATC4|EPHA4|DPYSL2|ROBO1|SEMA4A|SEMA3E|UNC5C|RAC2|NCK1|EPHB1|PTK2|GNAI2|NRAS
c2.all.v7.4.symbols	238_GCvsFLT_JC	KEGG_BASAL_CELL_CARCINOMA	0.503774	0.727747	0.0756946	-0.268574	-0.974045	55	WNT5B|BMP4|APC2|SUFU|HHIP|GLI1|DVL2|WNT8A|PTCH1|GLI3|STK36|WNT5A|WNT10B|PTCH2|SMO
c2.all.v7.4.symbols	238_GCvsFLT_JC	KEGG_BASAL_TRANSCRIPTION_FACTORS	0.564777	0.770504	0.0734381	0.275139	0.920253	33	GTF2E1|TAF9B|TAF5L|TAF4B|GTF2H2|GTF2A1|TAF12|TAF7|GTF2F1|TAF10|GTF2H1|TAF1|TAF1L|GTF2A2|TAF5
c2.all.v7.4.symbols	238_GCvsFLT_JC	KEGG_BASE_EXCISION_REPAIR	0.862475	0.938321	0.0516356	-0.227448	-0.736577	31	LIG1|NEIL3|POLD1|MBD4|FEN1|POLE|PARP2|PCNA|POLE2|OGG1|UNG|MPG|TDG
c2.all.v7.4.symbols	238_GCvsFLT_JC	KEGG_BETA_ALANINE_METABOLISM	0.800395	0.909531	0.0553643	0.25881	0.771947	21	MLYCD|HADHA|HIBCH|SMS|ACADM|DPYS
c2.all.v7.4.symbols	238_GCvsFLT_JC	KEGG_BIOSYNTHESIS_OF_UNSATURATED_FATTY_ACIDS	0.270751	0.528788	0.114751	0.386777	1.15363	21	HADHA|BAAT|TECR|ACOX1|PECR|ACOT1|ACOT2|ACAA1|ELOVL5
c2.all.v7.4.symbols	238_GCvsFLT_JC	KEGG_BLADDER_CANCER	0.582278	0.783609	0.0739901	0.265698	0.92725	39	EGF|VEGFA|FGFR3|DAPK3|ARAF|DAPK2|CDKN1A|MDM2|RAF1|CDH1|DAPK1|MMP9|MYC|ERBB2|THBS1|EGFR|MAPK3|MAP2K2
c2.all.v7.4.symbols	238_GCvsFLT_JC	KEGG_BUTANOATE_METABOLISM	0.222441	0.469729	0.128143	-0.361704	-1.18	32	BDH2|ACSM1|OXCT1|ALDH2|ABAT|ALDH7A1|ALDH9A1|PDHB|ACSM3
c2.all.v7.4.symbols	238_GCvsFLT_JC	KEGG_B_CELL_RECEPTOR_SIGNALING_PATHWAY	0.267932	0.525398	0.119888	0.279868	1.11482	75	NFKBIB|CD79A|PPP3R1|BLNK|AKT1|PPP3CC|CHP1|MALT1|CHUK|PIK3R1|PIK3CA|NFKBIA|NFATC1|JUN|CD19|RAF1|AKT3|PPP3CA|IFITM1|PIK3R2|RAC1|CD22|RELA
c2.all.v7.4.symbols	238_GCvsFLT_JC	KEGG_CALCIUM_SIGNALING_PATHWAY	0.403478	0.64779	0.0831291	-0.236649	-1.01918	164	ADRA1B|TNNC1|PDGFRA|ERBB4|ADCY7|CACNA1G|PLCB2|CACNA1B|PLN|GRIN2D|PLCZ1|TBXA2R|PRKCB|PTGFR|NOS3|SLC25A31|PRKACB|EDNRA|PDE1A|PDGFRB|P2RX1|TACR3|AGTR1|ADRB3|PLCB1|CACNA1D|PRKCA|EDNRB|ATP2B2|PHKA2|SLC8A2|P2RX7|ATP2B1|CACNA1F|ATP2A2|GRIN1|CD38|RYR3|PPP3R2|F2R|CAMK2A|PLCE1|ITPKA|GNAS|GRPR|RYR2
c2.all.v7.4.symbols	238_GCvsFLT_JC	KEGG_CARDIAC_MUSCLE_CONTRACTION	0.752155	0.887873	0.0623861	0.217409	0.857265	73	CACNB1|ATP1A2|TPM2|COX7C|TNNT2|ATP1B1|COX8A|UQCR10|CACNG1|ATP1B4|UQCRQ|MT-CO2|SLC9A6|UQCR11|CACNA2D1|ATP1B2|TPM1|MT-CO1|MT-CO3|COX6A2|FXYD2|UQCRB|CACNA2D2|UQCRFS1|CACNG6|COX4I1
c2.all.v7.4.symbols	238_GCvsFLT_JC	KEGG_CELL_ADHESION_MOLECULES_CAMS	7.47379e-05	0.000990837	0.538434	-0.44427	-1.8207	113	NRCAM|CD276|VCAN|SDC2|CD34|NEGR1|NLGN2|GLG1|SELPLG|CLDN10|NRXN2|CNTNAP2|NFASC|CDH4|PTPRC|ITGB7|SIGLEC1|SDC3|CD28|CADM3|ITGB2|ITGA4|CD86|ITGAL|CD40|NLGN1|ICAM1|HLA-DQB1|NCAM1|SPN|CLDN17|ALCAM|NEO1|HLA-DMB|ITGB8|ICOS|SELE|NLGN3|ITGAV|NRXN1|ITGAM
c2.all.v7.4.symbols	238_GCvsFLT_JC	KEGG_CELL_CYCLE	0.000140112	0.00169024	0.518848	-0.429199	-1.76844	120	CDKN2C|E2F1|CDC7|TTK|EP300|RAD21|CDC25C|CDC25B|CCND1|ESPL1|ORC1|ANAPC4|CCNA2|CCNA1|PLK1|CDC20|CCNB1|SKP2|ORC6|CCNH|CHEK2|MCM4|MAD2L1|CCND2|CDC16|CCNB2|CDK4|CDK1|RBL1|MCM6|CDK7|ANAPC7|FZR1|CDKN2D|GADD45G|RB1|ANAPC10|WEE1|SMC1A|CDK2|MCM5|E2F2|MCM3|SMC1B|ABL1|DBF4|MCM7|ORC4|TFDP1|STAG1|PCNA|CDC25A|BUB1|PKMYT1|SMC3|MCM2|YWHAB
c2.all.v7.4.symbols	238_GCvsFLT_JC	KEGG_CHEMOKINE_SIGNALING_PATHWAY	0.0683012	0.230894	0.227987	-0.298117	-1.28686	168	GNG10|GNG7|CXCR3|CCR2|ADCY7|CCL1|CCL7|SOS1|PPBP|PLCB2|CCL23|CCL15|LYN|CXCL9|PRKCB|DOCK2|GNG13|PIK3CG|GRK4|RAP1B|PIK3CD|CXCL10|CXCL6|PRKACB|CCR8|RHOA|CCR6|CCL17|CCR3|XCR1|NCF1|GRK1|CCR4|PLCB1|GNB4|GRK6|STAT1|CCR1|FGR|GNB5|GNG8|CCR9|RAP1A|GNB1|WASL|CSK|VAV1|WAS|CXCR2|HCK|GNG11|SHC1|GRK3|NFKB1|CCR7|STAT2|RAC2|PTK2B|CCL11|PTK2|CCL22|GRK2|SHC3|GNAI2|NRAS
c2.all.v7.4.symbols	238_GCvsFLT_JC	KEGG_CHRONIC_MYELOID_LEUKEMIA	0.394904	0.642768	0.0956031	0.262711	1.03511	71	MECOM|AKT1|BCL2L1|TGFBR2|CHUK|PIK3R1|CRKL|PIK3CA|NFKBIA|SHC4|CDKN1B|ARAF|TGFBR1|CDKN1A|MDM2|RAF1|AKT3|PIK3R2|RELA|MYC|IKBKG|MAPK3|MAP2K2|CRK|SMAD3
c2.all.v7.4.symbols	238_GCvsFLT_JC	KEGG_CITRATE_CYCLE_TCA_CYCLE	0.475904	0.704499	0.0819779	-0.310579	-0.987364	29	PC|IDH1|PCK2|ACO1|PDHB|DLAT|MDH1|ACLY
c2.all.v7.4.symbols	238_GCvsFLT_JC	KEGG_COLORECTAL_CANCER	0.904297	0.960609	0.0491928	-0.200792	-0.73818	62	APC2|CASP3|CCND1|PIK3CG|PIK3CD|BIRC5|RHOA|DCC|MSH6
c2.all.v7.4.symbols	238_GCvsFLT_JC	KEGG_COMPLEMENT_AND_COAGULATION_CASCADES	2.01931e-05	0.000314941	0.57561	-0.560464	-2.03477	58	C7|F13A1|CFB|C3|C5|C2|SERPING1|C4B|C4A|C1QB|C1R|C6|PLAT|F5|CFD|PROS1|F10|SERPINF2|C1QC|SERPINA1|PLAUR|C8G|CFI|VWF|PLAU|C1QA|C5AR1|PLG|CR2|CD55
c2.all.v7.4.symbols	238_GCvsFLT_JC	KEGG_CYSTEINE_AND_METHIONINE_METABOLISM	0.52505	0.743864	0.0766747	-0.301048	-0.9614	30	LDHAL6B|MAT2B|BHMT|AMD1|DNMT1|TRDMT1|AHCYL1|MAT2A|CDO1|DNMT3A|IL4I1|MAT1A|AHCYL2
c2.all.v7.4.symbols	238_GCvsFLT_JC	KEGG_CYTOKINE_CYTOKINE_RECEPTOR_INTERACTION	0.161121	0.390897	0.143759	-0.262297	-1.16244	212	PDGFRA|LEPR|CXCR3|HGF|CCR2|CCL1|IL19|TNFRSF13B|TNFRSF10D|TNFRSF10C|TNFRSF10B|CCL7|PPBP|CCL23|CCL15|CXCL9|IL1RAP|CSF1|PDGFC|VEGFC|IL12B|IL18RAP|TNFRSF17|IFNAR1|LIF|CXCL10|IL13|IL17B|FLT3|CXCL6|CD40|CCR8|CCR6|CCL17|IL2|CCR3|CSF1R|PDGFRB|XCR1|TNFSF14|IL2RA|CCR4|TNFSF11|IL18|CSF3R|IL10RA|FAS|ACVRL1|MPL|CCR1|EDA|OSMR|TSLP|CCR9|FLT3LG
c2.all.v7.4.symbols	238_GCvsFLT_JC	KEGG_CYTOSOLIC_DNA_SENSING_PATHWAY	0.868726	0.941708	0.0504983	-0.217793	-0.737202	38	CASP1|RIPK3|STING1|CXCL10|IL18|ZBP1|DDX58|AIM2|IL1B|TREX1|NFKB1|POLR1C|POLR3K
c2.all.v7.4.symbols	238_GCvsFLT_JC	KEGG_DILATED_CARDIOMYOPATHY	0.394495	0.642582	0.0873098	-0.261672	-1.02413	88	MYL2|TNNC1|ITGB3|MYL3|LAMA2|MYH7|ADCY7|MYH6|PLN|CACNA2D4|ITGB7
c2.all.v7.4.symbols	238_GCvsFLT_JC	KEGG_DNA_REPLICATION	0.107422	0.302262	0.190023	-0.396948	-1.32214	34	LIG1|DNA2|POLD1|POLA1|MCM4|POLA2|FEN1|PRIM2|RPA3|MCM6|RFC3|MCM5|MCM3|POLE|MCM7|PCNA|POLE2|MCM2|RNASEH2B|RFC2
c2.all.v7.4.symbols	238_GCvsFLT_JC	KEGG_DORSO_VENTRAL_AXIS_FORMATION	0.802419	0.911147	0.0561767	-0.254904	-0.754883	21	SOS1|NOTCH2|CPEB1
c2.all.v7.4.symbols	238_GCvsFLT_JC	KEGG_DRUG_METABOLISM_CYTOCHROME_P450	0.177824	0.413063	0.15017	0.331683	1.19942	47	GSTP1|AOX1|GSTM3|GSTO1|MGST3|CYP3A4|CYP3A43|CYP3A5|CYP3A7|GSTT2
c2.all.v7.4.symbols	238_GCvsFLT_JC	KEGG_DRUG_METABOLISM_OTHER_ENZYMES	0.561776	0.770018	0.0713053	-0.276404	-0.935593	38	GUSB|CES2|IMPDH1|UPP2
c2.all.v7.4.symbols	238_GCvsFLT_JC	KEGG_ECM_RECEPTOR_INTERACTION	2.97312e-13	3.93443e-11	0.932595	-0.674561	-2.63168	83	FN1|COL3A1|COL5A1|COL1A2|COL5A2|COL1A1|COL6A2|COL6A1|COL6A3|SDC2|ITGB3|LAMA2|COL4A4|LAMC1|COL5A3|COL11A1|CHAD|COL4A2|LAMB2|SV2A|SV2B|COL4A1|THBS4|COL2A1|CD47|HSPG2|ITGB7|COL6A6|LAMB1|GP1BB|HMMR|SDC3|ITGA4|CD44|THBS3|IBSP
c2.all.v7.4.symbols	238_GCvsFLT_JC	KEGG_ENDOCYTOSIS	0.848057	0.932133	0.0475434	-0.193139	-0.833853	170	PDGFRA|ERBB4|ARFGAP1|FGFR4|SMURF2|DAB2|DNM1|IQSEC2|ARAP1|GIT2|GRK4|PIKFYVE|RAB31|PARD6A|CBL|CSF1R|ASAP1|IL2RA|GRK1|AP2A2|ADRB3|ARFGAP3|CLTC|NEDD4L|GRK6|EHD4|PLD1|PSD3|SH3GL3|STAMBP|EPS15|ACAP3
c2.all.v7.4.symbols	238_GCvsFLT_JC	KEGG_ENDOMETRIAL_CANCER	0.458947	0.69135	0.08654	0.274467	1.01544	52	EGF|CTNNA3|CTNNA2|AKT1|PIK3R1|PIK3CA|ARAF|RAF1|AKT3|AXIN1|CDH1|PIK3R2|MYC|ERBB2|FOXO3|EGFR|MAPK3|MAP2K2|BAD|MLH1|AXIN2|CTNNA1|HRAS|SOS2|APC|AKT2|KRAS
c2.all.v7.4.symbols	238_GCvsFLT_JC	KEGG_EPITHELIAL_CELL_SIGNALING_IN_HELICOBACTER_PYLORI_INFECTION	0.283096	0.541793	0.113787	0.28741	1.1019	61	ATP6V0E2|MAPK12|ATP6V1E1|CHUK|SRC|ATP6V0C|NFKBIA|JUN|MAPK8|NOD1|ATP6V1C2|ATP6V1F|ATP6V0E1|ATP6V0B|MAPK10|RAC1|RELA|F11R|IKBKG|MAPK13|EGFR|HBEGF
c2.all.v7.4.symbols	238_GCvsFLT_JC	KEGG_ERBB_SIGNALING_PATHWAY	0.117257	0.319079	0.193813	0.310044	1.25439	85	EIF4EBP1|EGF|CAMK2G|PAK6|AKT1|PIK3R1|SRC|RPS6KB2|CRKL|PIK3CA|SHC4|JUN|CDKN1B|MAPK8|ARAF|CDKN1A|RAF1|AKT3|MAPK10|PIK3R2|MYC|ERBB2|EGFR|HBEGF|CAMK2B|MAPK3|MAP2K2|CRK|RPS6KB1
c2.all.v7.4.symbols	238_GCvsFLT_JC	KEGG_ETHER_LIPID_METABOLISM	0.985944	0.998198	0.0465084	-0.180352	-0.573361	29	ENPP2|AGPS|PLA2G7|PLD1
c2.all.v7.4.symbols	238_GCvsFLT_JC	KEGG_FATTY_ACID_METABOLISM	0.116279	0.317568	0.190023	0.360813	1.2807	42	CPT1B|ECI1|ACADL|ACAA2|HADHB|ACADVL|HADHA|ECI2|ACOX1|ACADM|ADH5|GCDH|ACAA1|ACSL1|ACADSB|HADH|ACSL3|EHHADH
c2.all.v7.4.symbols	238_GCvsFLT_JC	KEGG_FC_EPSILON_RI_SIGNALING_PATHWAY	0.704331	0.856058	0.0590955	-0.230573	-0.875122	74	MAP2K6|SOS1|LYN|PRKCB|PIK3CG|FCER1G|SYK|PIK3CD|IL13|FCER1A
c2.all.v7.4.symbols	238_GCvsFLT_JC	KEGG_FC_GAMMA_R_MEDIATED_PHAGOCYTOSIS	0.0940959	0.280681	0.197822	-0.31808	-1.259	96	FCGR2C|FCGR2B|FCGR2A|MARCKS|DNM1|LYN|PRKCB|DOCK2|PTPRC|PIK3CG|PIKFYVE|SYK|LIMK1|WASF1|PLA2G4F|PIK3CD|ASAP1|NCF1|PRKCA|PLD1|WASF3|WASL|VAV1|FCGR1A|WAS|AMPH|ASAP2|PLA2G4D
c2.all.v7.4.symbols	238_GCvsFLT_JC	KEGG_FOCAL_ADHESION	3.94633e-08	1.40111e-06	0.719513	-0.454021	-2.00074	195	FN1|COL3A1|COL5A1|COL1A2|COL5A2|COL1A1|COL6A2|COL6A1|COL6A3|MYL2|PDGFD|ITGB3|LAMA2|PDGFRA|COL4A4|LAMC1|COL5A3|HGF|COL11A1|CHAD|COL4A2|SOS1|LAMB2|CCND1|PARVA|COL4A1|THBS4|PRKCB|COL2A1|ITGB7|PIK3CG|COL6A6|PDGFC|VEGFC|RAP1B|LAMB1|PIK3CD|PARVB|ITGA4|RHOA|THBS3|IBSP|PDGFRB|CCND2|CAPN2|LAMA4|TNXB
c2.all.v7.4.symbols	238_GCvsFLT_JC	KEGG_FRUCTOSE_AND_MANNOSE_METABOLISM	0.269388	0.527709	0.11725	0.340495	1.14317	34	FBP2|TPI1|HK2|KHK|PFKM|MTMR1|AKR1B1|ALDOA
c2.all.v7.4.symbols	238_GCvsFLT_JC	KEGG_GALACTOSE_METABOLISM	0.347656	0.605339	0.0982123	0.349011	1.08416	24	UGP2|GCK|B4GALT1|GALT|HK2|PFKM|GAA|AKR1B1
c2.all.v7.4.symbols	238_GCvsFLT_JC	KEGG_GAP_JUNCTION	0.463504	0.694143	0.0782955	-0.257027	-0.996092	80	PRKG2|PDGFD|PDGFRA|ADCY7|SOS1|PLCB2|PRKCB|PDGFC|PRKACB|GUCY1A2|TUBB1|PDGFRB|PLCB1|CDK1|PRKCA|TUBB4A|LPAR1
c2.all.v7.4.symbols	238_GCvsFLT_JC	KEGG_GLIOMA	0.841487	0.929	0.0525899	-0.21455	-0.785529	61	PDGFRA|E2F1|SOS1|CCND1|PRKCB|PIK3CG|PIK3CD|PDGFRB|CDK4|PRKCA|RB1
c2.all.v7.4.symbols	238_GCvsFLT_JC	KEGG_GLUTATHIONE_METABOLISM	0.433404	0.673939	0.0899861	0.287299	1.01976	42	GSTP1|RRM2B|IDH2|GSR|GSTM3|GSTO1|MGST3|GSTT2|GPX4|SMS|GPX2
c2.all.v7.4.symbols	238_GCvsFLT_JC	KEGG_GLYCEROLIPID_METABOLISM	0.117155	0.319079	0.188204	0.34707	1.26355	48	CEL|PNLIP|PNLIPRP2|AGPAT3|PNLIPRP1
c2.all.v7.4.symbols	238_GCvsFLT_JC	KEGG_GLYCEROPHOSPHOLIPID_METABOLISM	0.475054	0.703955	0.0862866	0.251036	0.988932	72	ETNK2|PLA2G12A|PHOSPHO1|AGPAT3|CRLS1|PLA2G2D|PISD|CHAT|LPCAT2|CHKB|CDS2|AGPAT4|PLA2G2E|PGS1|GPD1L|PLPP1|GPD2|DGKA|DGKQ|MBOAT7|GNPAT|PCYT1A|DGKZ|GPAM|PLA2G3|PLA2G6|PTDSS2|PCYT2|MBOAT2|PLPP3|CHKA
c2.all.v7.4.symbols	238_GCvsFLT_JC	KEGG_GLYCINE_SERINE_AND_THREONINE_METABOLISM	0.0522088	0.200691	0.282013	-0.460098	-1.4627	29	ALAS2|GNMT|GLYCTK|PHGDH|BHMT|PSAT1|SARDH|AMT|CHDH|DAO|AOC3|DLD|CTH|MAOA|MAOB
c2.all.v7.4.symbols	238_GCvsFLT_JC	KEGG_GLYCOLYSIS_GLUCONEOGENESIS	0.0932203	0.279022	0.213928	0.345446	1.288	55	FBP2|PGK1|GPI|PKM|ACSS1|TPI1|GCK|HK2|GAPDH|PFKM
c2.all.v7.4.symbols	238_GCvsFLT_JC	KEGG_GLYCOSAMINOGLYCAN_BIOSYNTHESIS_CHONDROITIN_SULFATE	0.162978	0.394685	0.154191	-0.425546	-1.27206	22	CHSY1|CHPF|CHST14|CHPF2|CHST7|DSE|B3GAT1
c2.all.v7.4.symbols	238_GCvsFLT_JC	KEGG_GLYCOSAMINOGLYCAN_BIOSYNTHESIS_HEPARAN_SULFATE	0.418511	0.658993	0.0891647	0.32766	1.03004	26	HS3ST3B1|B3GALT6|B3GAT3|HS3ST5|HS6ST1
c2.all.v7.4.symbols	238_GCvsFLT_JC	KEGG_GLYCOSAMINOGLYCAN_DEGRADATION	0.00473025	0.0340184	0.407018	-0.63384	-1.87054	20	NAGLU|GUSB|ARSB|HPSE|GLB1|GNS|GALNS|HEXA
c2.all.v7.4.symbols	238_GCvsFLT_JC	KEGG_GLYCOSPHINGOLIPID_BIOSYNTHESIS_GANGLIO_SERIES	0.57563	0.778109	0.0743625	-0.33429	-0.911481	15	GLB1|ST6GALNAC3|HEXA|ST3GAL1
c2.all.v7.4.symbols	238_GCvsFLT_JC	KEGG_GLYCOSPHINGOLIPID_BIOSYNTHESIS_LACTO_AND_NEOLACTO_SERIES	0.528226	0.746104	0.0766747	-0.322111	-0.953912	21	B4GALT2|B4GAT1
c2.all.v7.4.symbols	238_GCvsFLT_JC	KEGG_GLYCOSYLPHOSPHATIDYLINOSITOL_GPI_ANCHOR_BIOSYNTHESIS	0.987755	0.998235	0.0471642	-0.160391	-0.485627	24	PIGO|PIGK|PIGT|PGAP1|PIGN|PIGG
c2.all.v7.4.symbols	238_GCvsFLT_JC	KEGG_GLYOXYLATE_AND_DICARBOXYLATE_METABOLISM	0.434874	0.674191	0.0894367	-0.369206	-1.00668	15	ACO1|MTHFD2|GLYCTK
c2.all.v7.4.symbols	238_GCvsFLT_JC	KEGG_GNRH_SIGNALING_PATHWAY	0.8	0.909318	0.0609039	0.205361	0.837785	89	ADCY2|PLA2G12A|CAMK2G|MAPK12|SRC|PLA2G2D|ATF4|JUN|MAPK8|ADCY1|ADCY9|RAF1|ADCY5|MAPK10|ADCY4|ADCY3|CALM2|ITPR3|PLA2G2E|MAP2K3|ADCY6|ITPR1|MAP3K4|MAPK13|EGFR|HBEGF|CAMK2B|MAPK3|MAP2K2
c2.all.v7.4.symbols	238_GCvsFLT_JC	KEGG_GRAFT_VERSUS_HOST_DISEASE	0.590099	0.787821	0.0701132	-0.288714	-0.903335	27	CD28|CD86|IL2|HLA-DQB1|FAS|HLA-DMB|IL1B|HLA-DMA|GZMB
c2.all.v7.4.symbols	238_GCvsFLT_JC	KEGG_HEDGEHOG_SIGNALING_PATHWAY	0.157495	0.38445	0.152145	-0.342231	-1.21891	52	WNT5B|BMP4|SUFU|HHIP|RAB23|CSNK1G1|GLI1|PRKACB|WNT8A|PTCH1|LRP2|GLI3|STK36|WNT5A|WNT10B|PTCH2|SMO
c2.all.v7.4.symbols	238_GCvsFLT_JC	KEGG_HEMATOPOIETIC_CELL_LINEAGE	0.00880207	0.0557082	0.38073	-0.414712	-1.58368	76	MME|CD34|ITGB3|FCER2|CSF1|CD37|GYPA|GP1BB|FLT3|ITGA4|CD44|CSF1R|IL2RA|CD5|CSF3R|FLT3LG|GP1BA|ITGAM|IL5RA|CD38|FCGR1A|IL1B|CR2|CD55|KIT|KITLG|IL7
c2.all.v7.4.symbols	238_GCvsFLT_JC	KEGG_HISTIDINE_METABOLISM	0.603586	0.798745	0.0692836	-0.281322	-0.887343	28	ALDH2|DDC|ALDH7A1|ALDH9A1|ALDH3B1
c2.all.v7.4.symbols	238_GCvsFLT_JC	KEGG_HOMOLOGOUS_RECOMBINATION	0.10297	0.295254	0.195789	-0.433588	-1.35194	26	BRCA2|MRE11|EME1|RAD51|POLD1|RAD51B|RAD50|RAD54B|BLM|RAD54L|RPA3|XRCC3
c2.all.v7.4.symbols	238_GCvsFLT_JC	KEGG_HUNTINGTONS_DISEASE	0.0368843	0.158381	0.321776	0.294115	1.32701	167	ATP5MC2|DCTN1|TGM2|POLR2F|NDUFA7|POLR2K|POLR2B|NDUFA6|SOD1|COX7C|COX8A|VDAC2|NDUFB4|NDUFS3|VDAC3|NDUFV1|NDUFS7|NDUFB1|UQCR10|GRIN2B|NDUFA4|CREB3L4|POLR2C|UQCRQ|NDUFA2|NDUFA5|MT-CO2|ATP5F1C|TAF4B|MT-ATP8|DNAH3|NDUFB7|SLC25A4|SP1|UQCR11|NDUFB6|CYCS|ATP5PO|NDUFC1|NDUFA9|MT-CO1|MT-CO3|NDUFA3|COX6A2|NDUFB5|SOD2|ITPR1|NDUFS5|NDUFV3|UQCRB|UQCRFS1|ATP5F1E|NRF1|NDUFB2|SDHA|ATP5PF|NDUFB9|COX4I1|ATP5PB|POLR…
c2.all.v7.4.symbols	238_GCvsFLT_JC	KEGG_HYPERTROPHIC_CARDIOMYOPATHY_HCM	0.254083	0.507818	0.113313	-0.285384	-1.11148	82	ACE|MYL2|TNNC1|ITGB3|MYL3|LAMA2|MYH7|MYH6|CACNA2D4|ITGB7
c2.all.v7.4.symbols	238_GCvsFLT_JC	KEGG_INOSITOL_PHOSPHATE_METABOLISM	0.901515	0.959755	0.0479259	-0.206522	-0.740453	53	PLCB2|INPP5J|PLCZ1|PIK3CG|PIKFYVE|PIK3CD|INPP1|PLCB1|PIP4K2A|CDIPT
c2.all.v7.4.symbols	238_GCvsFLT_JC	KEGG_INSULIN_SIGNALING_PATHWAY	0.00172278	0.0142488	0.45506	0.356633	1.54967	128	FBP2|EIF4EBP1|SOCS2|MKNK2|PHKB|PRKAA2|RAPGEF1|IRS2|SOCS3|TRIP10|PRKAR2A|RHEB|GCK|AKT1|GYS1|INSR|HK2|PIK3R1|RPS6KB2|CRKL|PIK3CA|PPP1R3C|SHC4|ACACB|PRKAB2|MAPK8|IRS1|ARAF|PYGM|RAF1|AKT3|PRKAA1|PPP1CB|PRKAR1A|MAPK10|CALM2|EIF4E|SOCS1|PPP1R3A|PIK3R2
c2.all.v7.4.symbols	238_GCvsFLT_JC	KEGG_INTESTINAL_IMMUNE_NETWORK_FOR_IGA_PRODUCTION	0.318182	0.577035	0.101714	-0.320914	-1.09176	39	TNFRSF13B|ITGB7|TNFRSF17|CD28|ITGA4|CD86|CD40|IL2|HLA-DQB1|HLA-DMB|CCR9|ICOS
c2.all.v7.4.symbols	238_GCvsFLT_JC	KEGG_JAK_STAT_SIGNALING_PATHWAY	0.144105	0.363761	0.172324	0.274568	1.18452	121	SOCS2|IL12A|IL22RA2|CISH|PIAS2|IL21R|CNTF|SOCS3|AKT1|BCL2L1|IL4|CLCF1|SOCS7|PIK3R1|IL23A|PIK3CA|LEP|SPRY2|PIAS1|IL4R|IFNGR1|CSF2|IFNLR1|AKT3|PIM1|CTF1|IL6ST|CRLF2|SOCS1|PIK3R2|STAT6|IL12RB2|IL10RB|IL20RA|MYC|GHR|SPRED2|IL6R
c2.all.v7.4.symbols	238_GCvsFLT_JC	KEGG_LEISHMANIA_INFECTION	0.501923	0.726205	0.0768737	-0.262533	-0.977853	65	C3|FCGR2C|FCGR2A|PRKCB|IL12B|NCF2|ITGB2|ITGA4|HLA-DQB1|NCF1|ELK1|STAT1|HLA-DMB|NCF4|ITGAM|FCGR1A|IL1B|IRAK4|TLR2|HLA-DMA
c2.all.v7.4.symbols	238_GCvsFLT_JC	KEGG_LEUKOCYTE_TRANSENDOTHELIAL_MIGRATION	0.705244	0.85669	0.0571259	-0.218904	-0.891667	109	MYL2|THY1|MMP2|CLDN10|MSN|PRKCB|PIK3CG|RAP1B|NCF2|PIK3CD|RHOH|ITGB2|ITGA4|CYBB|ITGAL|RHOA|ICAM1|NCF1|ARHGAP35|CLDN17|PRKCA|RAPGEF4|NCF4|ITGAM|RAP1A
c2.all.v7.4.symbols	238_GCvsFLT_JC	KEGG_LINOLEIC_ACID_METABOLISM	0.167984	0.400648	0.15017	0.424111	1.26498	21	PLA2G12A|PLA2G2D|CYP3A4|CYP3A43|CYP3A5|CYP3A7|PLA2G2E
c2.all.v7.4.symbols	238_GCvsFLT_JC	KEGG_LONG_TERM_DEPRESSION	0.700587	0.853881	0.0611693	-0.237127	-0.868191	61	GRIA3|PRKG2|PLCB2|LYN|PRKCB|GUCY1A2|PLCB1|GRIA1|PRKCA|GRIA2
c2.all.v7.4.symbols	238_GCvsFLT_JC	KEGG_LONG_TERM_POTENTIATION	0.418067	0.658993	0.0916795	0.263691	1.02049	66	CAMK2G|PPP3R1|RPS6KA2|PPP1R1A|PPP3CC|CHP1|GRIN2B|ATF4|ADCY1|ARAF|GRIN2C|CAMK4|RAF1|RAPGEF3|PPP3CA|PPP1CB|CALM2|ITPR3|ITPR1|CAMK2B|MAPK3|MAP2K2|RPS6KA1
c2.all.v7.4.symbols	238_GCvsFLT_JC	KEGG_LYSINE_DEGRADATION	0.667297	0.835832	0.0618406	-0.254262	-0.875938	41	PLOD1|ALDH2|SETDB1|ALDH7A1|ALDH9A1|KMT5C|NSD2|NSD3|EHMT1|KMT5B|SETD7|SUV39H1
c2.all.v7.4.symbols	238_GCvsFLT_JC	KEGG_LYSOSOME	6.53281e-07	1.60274e-05	0.659444	-0.498951	-2.04662	115	CTSH|NAGLU|GUSB|PPT1|ARSB|CTSK|MANBA|GM2A|DNASE2B|GLB1|GNS|CD63|ACP5|SUMF1|GALNS|CTSS|ARSG|HEXA|GGA2|ASAH1|ACP2|ATP6AP1|NPC2|AP1G1|LAPTM5|ABCB9|ATP6V0A2|CLTC|ENTPD4|PSAP|LAMP1|CTSW|CTSC|AP4M1|FUCA1|GNPTAB|HEXB|NAGA|LGMN|CTSB|SGSH|LIPA|AP1M1|AP3S1
c2.all.v7.4.symbols	238_GCvsFLT_JC	KEGG_MAPK_SIGNALING_PATHWAY	0.00222904	0.0177957	0.431708	0.306645	1.47066	256	HSPB1|MKNK2|HSPA1A|HSPA1B|FGF1|EGF|JUND|PLA2G12A|FGF13|PPM1B|SRF|FLNC|CACNB1|HSPA1L|PDGFA|PPP3R1|FGF18|MAPK12|ECSIT|RPS6KA2|RASGRF1|MAPK8IP2|NTF4|MAP3K20|MECOM|MAPKAPK3|AKT1|PPP3CC|FGF9|FGFR3|TGFBR2|CHP1|MAPT|CACNG1|FGF6|CHUK|DUSP8|FASLG|CRKL|PLA2G2D|ATF4|MOS|JUN|MAPK8|TNFRSF1A|RASGRP1|PPP5C|CACNA1E|TGFBR1|PPM1A|RRAS2|RAF1|HSPA8|AKT3|MAP3K11|PPP3CA|DUSP9|MAPKAPK2|MAPK10|CACNA2D1|LAMTOR3|GADD45A|F…
c2.all.v7.4.symbols	238_GCvsFLT_JC	KEGG_MELANOGENESIS	0.821033	0.918634	0.0510114	-0.211105	-0.835578	96	CREB3L3|CREB3L1|WNT5B|ADCY7|EP300|PLCB2|PRKCB|PRKACB|DVL2|WNT8A|PLCB1|WNT5A|WNT10B|PRKCA|EDNRB
c2.all.v7.4.symbols	238_GCvsFLT_JC	KEGG_MELANOMA	0.458333	0.69114	0.0808589	-0.26593	-0.999442	68	PDGFD|PDGFRA|E2F1|HGF|FGF12|FGF10|CCND1|PIK3CG|PDGFC|PIK3CD|PDGFRB|FGF2|CDK4|FGF14
c2.all.v7.4.symbols	238_GCvsFLT_JC	KEGG_METABOLISM_OF_XENOBIOTICS_BY_CYTOCHROME_P450	0.226216	0.474195	0.132147	0.329288	1.1688	42	GSTP1|GSTM3|GSTO1|MGST3|CYP3A4|CYP3A43|CYP3A5|CYP3A7|GSTT2
c2.all.v7.4.symbols	238_GCvsFLT_JC	KEGG_MISMATCH_REPAIR	0.671371	0.838398	0.0646485	-0.283941	-0.840874	21	LIG1|POLD1|EXO1|MSH6|RPA3|RFC3
c2.all.v7.4.symbols	238_GCvsFLT_JC	KEGG_MTOR_SIGNALING_PATHWAY	0.0230288	0.114143	0.352488	0.425145	1.5578	50	EIF4EBP1|STK11|PRKAA2|RHEB|VEGFA|RPS6KA2|AKT1|PIK3R1|RPS6KB2|PIK3CA|EIF4B|AKT3|PRKAA1|EIF4E|PIK3R2
c2.all.v7.4.symbols	238_GCvsFLT_JC	KEGG_NATURAL_KILLER_CELL_MEDIATED_CYTOTOXICITY	0.442029	0.67898	0.08042	-0.249277	-1.00893	105	TNFRSF10D|TNFRSF10C|TNFRSF10B|CASP3|SOS1|CD48|PRKCB|PIK3CG|FCER1G|SYK|IFNAR1|PIK3CD|ITGB2|ITGAL|ICAM1|SH3BP2|TYROBP|PRKCA|FAS|FYN|KLRK1|VAV1|PPP3R2|BID|NFATC4|IFNAR2|GZMB|SHC1|RAC2|PTK2B|KLRC3|KLRC2|SH2D1A|SHC3|NRAS
c2.all.v7.4.symbols	238_GCvsFLT_JC	KEGG_NEUROACTIVE_LIGAND_RECEPTOR_INTERACTION	0.616341	0.805615	0.0626618	-0.209445	-0.928352	215	ADRA1B|GRIA3|LEPR|GRIA4|GABRA2|GABRB1|GABRA3|F2RL2|GABRA5|DRD4|LPAR4|GRIN2D|S1PR2|TBXA2R|GRIN3A|GPR35|PTGFR|CNR1|APLNR|PTH1R|MC5R|EDNRA|GABRB3|P2RX1|TACR3|GABRG3|AGTR1|GRM3|P2RY14|ADRA2A|ADRB3|GABBR2|P2RY13|GRIN3B|GLP1R|GRIA1|HCRTR2|EDNRB|LPAR1|P2RX7|FPR1|S1PR3|GRIA2|MCHR1|GRIN1|C5AR1|PLG|CHRNA10|TRPV1|MC3R|CHRNB2|F2R|GRM7|GRIK2
c2.all.v7.4.symbols	238_GCvsFLT_JC	KEGG_NEUROTROPHIN_SIGNALING_PATHWAY	0.120087	0.324719	0.190023	0.279727	1.20678	121	NFKBIB|RAPGEF1|IRS2|CAMK2G|MAPK12|RPS6KA2|NTF4|AKT1|IRAK2|PIK3R1|FASLG|CRKL|PIK3CA|NFKBIA|ATF4|SHC4|JUN|MAPK8|IRS1|CAMK4|RAF1|AKT3|NGFR|MAPKAPK2|MAPK10|RIPK2|CALM2|PIK3R2|RAC1|RELA|ARHGDIA|FOXO3|MAPK13|CAMK2B|MAPK3|MAP2K2|RPS6KA1|CRK|YWHAH|BAD|YWHAQ|SH2B1|SH2B2|CALM1|PSEN1
c2.all.v7.4.symbols	238_GCvsFLT_JC	KEGG_NICOTINATE_AND_NICOTINAMIDE_METABOLISM	0.897959	0.958306	0.0515309	-0.228865	-0.69295	24	NMNAT2|NADSYN1|NNMT|NT5C1A|CD38|NUDT12|ENPP3|NT5C1B
c2.all.v7.4.symbols	238_GCvsFLT_JC	KEGG_NITROGEN_METABOLISM	0.885655	0.950517	0.0530213	-0.233736	-0.697963	23	CA5B|CA8|CPS1|GLS2
c2.all.v7.4.symbols	238_GCvsFLT_JC	KEGG_NOD_LIKE_RECEPTOR_SIGNALING_PATHWAY	0.614737	0.805206	0.0711327	0.249342	0.917923	51	NFKBIB|HSP90AB1|MAPK12|CHUK|NFKBIA|MAPK8|NOD1|SUGT1|MAPK10|RIPK2|RELA|HSP90AA1|IKBKG|MAPK13|MAPK3
c2.all.v7.4.symbols	238_GCvsFLT_JC	KEGG_NON_SMALL_CELL_LUNG_CANCER	0.895833	0.95709	0.048215	-0.209327	-0.750511	53	E2F1|SOS1|RASSF1|CCND1|PRKCB|PIK3CG|PIK3CD
c2.all.v7.4.symbols	238_GCvsFLT_JC	KEGG_NOTCH_SIGNALING_PATHWAY	0.466387	0.695634	0.0855357	0.274606	0.986724	46	DVL1|PSENEN|DLL1|JAG2|KAT2B
c2.all.v7.4.symbols	238_GCvsFLT_JC	KEGG_NUCLEOTIDE_EXCISION_REPAIR	0.458774	0.691327	0.086795	0.282605	1.0031	42	RAD23A|POLD4|POLD2|GTF2H5|RPA1|XPC|CUL4A|ERCC8|GTF2H2|RFC1|ERCC1|DDB2|MNAT1|ERCC3|DDB1|POLE3|RAD23B|GTF2H1
c2.all.v7.4.symbols	238_GCvsFLT_JC	KEGG_N_GLYCAN_BIOSYNTHESIS	0.149712	0.371684	0.157403	-0.350734	-1.21914	45	B4GALT2|STT3A|DDOST|MAN1A1|RPN1|RPN2|ALG5|ALG14|MAN1A2|ALG13|RFT1|GANAB|ALG1
c2.all.v7.4.symbols	238_GCvsFLT_JC	KEGG_OLFACTORY_TRANSDUCTION	0.452727	0.685808	0.0793435	-0.257188	-0.998804	81	PRKG2|CNGB1|OR4M2|OR4M1|GUCA1A|CNGA3|PRKACB|OR51E2|OR7G2|OR10H4|OR10H3|OR4C45|GUCY2D|OR5M9|OR5B3|OR5P2|CAMK2A|GRK3|OR51Q1|OR52D1|ARRB2|OR4S2|OR10AG1|CLCA4|OR13J1|OR51E1|OR4N4|OR6X1|CLCA1|OR4A47|OR2B11|OR1N2|OR4D11|OR6A2
c2.all.v7.4.symbols	238_GCvsFLT_JC	KEGG_ONE_CARBON_POOL_BY_FOLATE	0.116183	0.317503	0.188204	-0.4882	-1.35662	16	ALDH1L1|MTHFD2|MTFMT|MTHFR|TYMS|DHFR|AMT|MTHFD1L|MTHFS
c2.all.v7.4.symbols	238_GCvsFLT_JC	KEGG_OOCYTE_MEIOSIS	0.706935	0.857638	0.0672065	0.212594	0.896316	107	ADCY2|ANAPC5|CUL1|CAMK2G|PPP3R1|MAPK12|RPS6KA2|PPP3CC|AR|REC8|CHP1|PTTG1|PTTG2|MOS|ADCY1|ADCY9|PPP3CA|PPP1CB|ADCY5|ADCY4|ADCY3|CALM2|PPP2R1A|ITPR3
c2.all.v7.4.symbols	238_GCvsFLT_JC	KEGG_OXIDATIVE_PHOSPHORYLATION	0.000299798	0.0032895	0.498493	0.404239	1.74503	122	ATP5MC2|NDUFA7|ATP5ME|NDUFA6|ATP6V0E2|NDUFA11|COX7C|COX8A|NDUFB4|NDUFS3|NDUFV1|NDUFS7|NDUFB1|ATP6V1E1|UQCR10|NDUFA4|UQCRQ|ATP6V0C|NDUFA2|NDUFA5|ATP6V1C2|MT-CO2|ATP5F1C|ATP6V1F|MT-ATP8|ATP12A|NDUFB7|ATP6V0E1|ATP6V0B|UQCR11|NDUFB6|ATP5PO|NDUFC1|NDUFA9|MT-CO1|MT-CO3|NDUFA3|COX17|COX6A2|NDUFB5|ATP5MF|NDUFS5|MT-ND4L|NDUFV3|UQCRB|UQCRFS1|ATP5F1E|NDUFB2|SDHA|ATP5PF|NDUFB9|COX4I1|ATP5PB|NDUFS2|ATP4A|NDUF…
c2.all.v7.4.symbols	238_GCvsFLT_JC	KEGG_O_GLYCAN_BIOSYNTHESIS	0.0653465	0.223994	0.248911	-0.462647	-1.44255	26	GALNT5|C1GALT1C1|ST3GAL1|GALNT14|GALNT16|GALNT10|GALNT9|GALNT13|GCNT1|B4GALT5|GALNT3|GALNT12|GALNT4|GALNT1|ST3GAL2
c2.all.v7.4.symbols	238_GCvsFLT_JC	KEGG_P53_SIGNALING_PATHWAY	0.20155	0.444818	0.134273	-0.315278	-1.17118	64	STEAP3|TNFRSF10B|APAF1|CASP3|CCND1|CCNG2|CCNB1|CHEK2|CCND2|RRM2|RPRM|CCNB2|SESN3|CDK4|CDK1|TSC2|FAS|GADD45G|GTSE1|CDK2
c2.all.v7.4.symbols	238_GCvsFLT_JC	KEGG_PANCREATIC_CANCER	0.558577	0.769012	0.0756946	0.240732	0.946373	69	EGF|VEGFA|AKT1|BCL2L1|TGFBR2|RALBP1|CHUK|PIK3R1|PIK3CA|MAPK8|ARAF|TGFBR1|RAF1|AKT3|MAPK10|PIK3R2|RAC1|RELA|IKBKG|ERBB2|EGFR|MAPK3|SMAD3
c2.all.v7.4.symbols	238_GCvsFLT_JC	KEGG_PANTOTHENATE_AND_COA_BIOSYNTHESIS	0.264706	0.521883	0.120433	-0.427622	-1.16596	15	BCAT1
c2.all.v7.4.symbols	238_GCvsFLT_JC	KEGG_PARKINSONS_DISEASE	0.000632436	0.0063784	0.477271	0.385546	1.66229	120	ATP5MC2|TH|NDUFA7|NDUFA6|PINK1|UBE2G2|COX7C|COX8A|VDAC2|NDUFB4|NDUFS3|VDAC3|NDUFV1|NDUFS7|NDUFB1|UQCR10|NDUFA4|UQCRQ|NDUFA2|PARK7|NDUFA5|MT-CO2|ATP5F1C|UBE2J2|UBE2G1|MT-ATP8|NDUFB7|SLC25A4|UQCR11|NDUFB6|CYCS|ATP5PO|NDUFC1|NDUFA9|MT-CO1|MT-CO3|NDUFA3|COX6A2|NDUFB5|NDUFS5|MT-ND4L|NDUFV3|UQCRB|UQCRFS1|ATP5F1E|NDUFB2|SDHA|ATP5PF|PRKN|NDUFB9|COX4I1|ATP5PB|SNCAIP|NDUFS2|NDUFB8|NDUFB10
c2.all.v7.4.symbols	238_GCvsFLT_JC	KEGG_PATHOGENIC_ESCHERICHIA_COLI_INFECTION	0.993684	0.999754	0.0483118	0.155909	0.573959	51	TUBB4B|TUBA8|TUBA4A|ROCK2|EZR|ARPC5L|OCLN|CDH1|TUBA1C|TUBB2B|YWHAQ|ARPC4|NCK2|TLR4|ARPC5|TUBB6|ARPC3|TUBB2A|ACTG1
c2.all.v7.4.symbols	238_GCvsFLT_JC	KEGG_PENTOSE_AND_GLUCURONATE_INTERCONVERSIONS	0.615546	0.805483	0.0709609	-0.323705	-0.882618	15	GUSB
c2.all.v7.4.symbols	238_GCvsFLT_JC	KEGG_PENTOSE_PHOSPHATE_PATHWAY	0.0507812	0.197853	0.282013	0.493486	1.53295	24	FBP2|GPI|H6PD|RBKS|PRPS1|PFKM|ALDOA
c2.all.v7.4.symbols	238_GCvsFLT_JC	KEGG_PEROXISOME	0.088172	0.268888	0.222056	0.320897	1.27523	76	MLYCD|ECH1|SOD1|IDH2|XDH|SLC27A2|PEX10|BAAT|MPV17L|CRAT|PEX6|PEX12|ECI2|ACOX1|PECR|PEX14|PEX26|DDO|PRDX5|SOD2|PXMP2|PEX11B|NUDT19|ACAA1|PIPOX|AMACR|ACSL1|ACOT8|PEX19|MVK|FAR1|ACSL3|EHHADH|PEX2|HACL1|GNPAT|ACSL6|PXMP4|CAT
c2.all.v7.4.symbols	238_GCvsFLT_JC	KEGG_PHENYLALANINE_METABOLISM	0.765166	0.893444	0.057006	0.281901	0.801541	18	MIF|GOT2
c2.all.v7.4.symbols	238_GCvsFLT_JC	KEGG_PHOSPHATIDYLINOSITOL_SIGNALING_SYSTEM	0.982955	0.996801	0.0439759	-0.179878	-0.683804	75	PLCB2|INPP5J|PLCZ1|PRKCB|PIK3CG|PIKFYVE|PIK3CD|INPP1|PLCB1|PIP4K2A|CDIPT|PRKCA
c2.all.v7.4.symbols	238_GCvsFLT_JC	KEGG_PORPHYRIN_AND_CHLOROPHYLL_METABOLISM	0.0831683	0.261292	0.21925	-0.44339	-1.38729	27	GUSB|ALAS2|COX15|HMOX2|MMAB|BLVRB|ALAD|CP
c2.all.v7.4.symbols	238_GCvsFLT_JC	KEGG_PPAR_SIGNALING_PATHWAY	0.561224	0.7697	0.0741759	0.244787	0.940052	62	CPT1B|HMGCS2|ACADL|SLC27A1|RXRG|OLR1|RXRB|FABP3|RXRA|SLC27A2
c2.all.v7.4.symbols	238_GCvsFLT_JC	KEGG_PRIMARY_IMMUNODEFICIENCY	0.86811	0.941405	0.0514265	-0.221871	-0.73161	33	TNFRSF13B|PTPRC|CIITA|RAG1|CD40|RFXAP|ICOS
c2.all.v7.4.symbols	238_GCvsFLT_JC	KEGG_PRION_DISEASES	0.0511811	0.197997	0.282013	-0.452339	-1.47568	32	C7|LAMC1|C5|C1QB|C6|PRKACB|NCAM1|ELK1|C1QC|C8G|FYN|C1QA|IL1B
c2.all.v7.4.symbols	238_GCvsFLT_JC	KEGG_PROGESTERONE_MEDIATED_OOCYTE_MATURATION	0.683636	0.846104	0.0588438	-0.228272	-0.886506	81	ADCY7|CDC25C|CDC25B|PIK3CG|ANAPC4|CCNA2|CCNA1|PLK1|PIK3CD|CCNB1|PRKACB|MAD2L1|CDC16|CCNB2|CPEB1|CDK1|ANAPC7|FZR1|ANAPC10|CDK2|SPDYA
c2.all.v7.4.symbols	238_GCvsFLT_JC	KEGG_PROPANOATE_METABOLISM	0.439759	0.676717	0.0862866	-0.316375	-1.00579	29	ACSS2|ACACA|ALDH2|LDHAL6B|ABAT|ALDH7A1|ALDH9A1|PCCB
c2.all.v7.4.symbols	238_GCvsFLT_JC	KEGG_PROSTATE_CANCER	0.313761	0.572346	0.100633	-0.272596	-1.06689	88	CREB3L3|CREB3L1|PDGFD|PDGFRA|E2F1|SOS1|EP300|CCND1|PIK3CG|PDGFC|PIK3CD|KLK3|PDGFRB
c2.all.v7.4.symbols	238_GCvsFLT_JC	KEGG_PROTEASOME	1.15269e-07	3.4957e-06	0.704976	0.66008	2.36205	44	PSMD4|PSMD2|PSMC3|PSMD6|PSMB3|PSMB7|PSMD1|PSMA8|PSMA7|PSMB6|PSMB4|PSMC2|PSMD8|PSMD3|PSMA4|PSMD12|PSME4|PSMD7|PSMB2|PSMC5|PSMA5|SEM1|PSMC4|PSMA3|PSMD11|PSMB1|PSMA2|POMP|PSMC1|PSMA6
c2.all.v7.4.symbols	238_GCvsFLT_JC	KEGG_PROTEIN_EXPORT	0.284069	0.542019	0.109684	0.364831	1.12476	23	IMMP2L|HSPA5|SRPRA|SRP14|SRP68|SPCS1|SRP19|OXA1L|IMMP1L
c2.all.v7.4.symbols	238_GCvsFLT_JC	KEGG_PROXIMAL_TUBULE_BICARBONATE_RECLAMATION	0.698545	0.853128	0.0642141	-0.279094	-0.833405	23	PCK2|SLC25A10|ATP1A4|ATP1A3|GLS2
c2.all.v7.4.symbols	238_GCvsFLT_JC	KEGG_PURINE_METABOLISM	0.00490781	0.0350202	0.407018	0.341268	1.52779	151	AK5|PDE4C|POLR2F|ADCY2|PKM|PDE6H|PDE4D|NME6|POLR2K|PDE4B|POLR2B|PRUNE1|RRM2B|IMPDH2|PDE8B|POLD4|ADSS1|POLR1D|ADSL|ATIC|NME2|POLD2|PPAT|PRPS1|APRT|XDH|POLR2C|POLR1B|PDE7A|ADCY1|ADCY9|AK2|GMPR|ADA|FHIT|POLR3C|POLR1A|PAPSS2|ADCY5|NPR2|ADCY4|PDE1B|ADCY3
c2.all.v7.4.symbols	238_GCvsFLT_JC	KEGG_PYRIMIDINE_METABOLISM	0.818985	0.918488	0.059476	0.203041	0.842339	94	POLR2F|NME6|POLR2K|POLR2B|RRM2B|POLD4|POLR1D|NME2|POLD2|POLR2C|DHODH|POLR1B|POLR3C|POLR1A|UCK2|NT5C3A|TK2|DPYS|POLR3H|DCTD|POLR1E|UPRT|POLR2L|POLR2E|POLR3B|TXNRD2|POLR2J|NUDT2|POLE3|ENTPD8
c2.all.v7.4.symbols	238_GCvsFLT_JC	KEGG_PYRUVATE_METABOLISM	0.162109	0.392859	0.152145	-0.375894	-1.25201	34	PC|ACSS2|PCK2|ACACA|ALDH2|LDHAL6B|ALDH7A1|ALDH9A1|PDHB|DLAT
c2.all.v7.4.symbols	238_GCvsFLT_JC	KEGG_REGULATION_OF_ACTIN_CYTOSKELETON	0.132867	0.346349	0.159647	-0.268031	-1.18885	204	FN1|MYL2|PDGFD|ITGB3|PDGFRA|FGD1|IQGAP3|FGF12|FGFR4|APC2|SOS1|FGF10|MSN|SSH1|CYFIP2|DIAPH3|ITGB7|PIK3CG|NCKAP1L|PIKFYVE|PDGFC|LIMK1|WASF1|PIK3CD|ITGB2|ITGA4|ABI2|ITGAL|RHOA|PDGFRB|FGF2
c2.all.v7.4.symbols	238_GCvsFLT_JC	KEGG_REGULATION_OF_AUTOPHAGY	0.0704225	0.234939	0.24134	0.487859	1.42337	20	PRKAA2|GABARAPL1|ATG4D|GABARAP|ATG4C|GABARAPL2|PRKAA1|ATG12|ATG5|ATG7
c2.all.v7.4.symbols	238_GCvsFLT_JC	KEGG_RENAL_CELL_CARCINOMA	0.166667	0.399031	0.156312	0.306185	1.19543	68	CUL2|RAPGEF1|SLC2A1|EGLN3|PAK6|VEGFA|AKT1|PIK3R1|CRKL|EGLN2|PIK3CA|JUN|ARAF|RAF1|AKT3
c2.all.v7.4.symbols	238_GCvsFLT_JC	KEGG_RENIN_ANGIOTENSIN_SYSTEM	0.00322183	0.0246405	0.431708	-0.669558	-1.87994	17	ACE|MME|CPA3|AGTR1|CMA1|NLN|ENPEP
c2.all.v7.4.symbols	238_GCvsFLT_JC	KEGG_RETINOL_METABOLISM	0.408421	0.65222	0.0931455	0.28509	1.02025	43	RETSAT|CYP26B1|DHRS3|CYP3A4|CYP3A43|CYP3A5|CYP3A7|ADH5|CYP26A1|DHRS9|CYP1A1|CYP2C18|ALDH1A2|CYP26C1|UGT1A1|AWAT2|LRAT|CYP4A11|CYP4A22|UGT1A3|UGT1A4|UGT1A5
c2.all.v7.4.symbols	238_GCvsFLT_JC	KEGG_RIBOFLAVIN_METABOLISM	0.695021	0.852093	0.0643583	-0.303613	-0.843688	16	ACP5|ACP2|ACP4
c2.all.v7.4.symbols	238_GCvsFLT_JC	KEGG_RIBOSOME	3.25508e-08	1.19453e-06	0.719513	0.595742	2.31543	67	RPS15|RPS27|RPL18A|RPL27A|RPL24|RPS29|RPS19|RPS27L|RPS25|RPL37A|RPL12|RPS18|RPLP1|RPS13|RPS5|RPS28|RPS21|RPL30|RPL26|UBA52|RPL39|RPL23A|RPL28|RPL19|RPS23|RPL31|RPS7|RPL35|RPS2|RPL8|RPL34|RPL37|RPS20|RPL4|RPL27|RPS11|RPL36A|RPL13|RPL32|RPL22|FAU|RPS9|RPL15|RPS3|RPL18|RPL6|RPL3L|RPS16
c2.all.v7.4.symbols	238_GCvsFLT_JC	KEGG_RIG_I_LIKE_RECEPTOR_SIGNALING_PATHWAY	0.193684	0.436214	0.143759	0.314899	1.16502	52	IL12A|NFKBIB|MAPK12|CHUK|PIN1|NFKBIA|MAPK8|MAPK10|ATG12|RELA|DDX3Y|ATG5|IKBKG|MAPK13|AZI2
c2.all.v7.4.symbols	238_GCvsFLT_JC	KEGG_RNA_DEGRADATION	0.427966	0.669627	0.0908241	0.27565	1.02777	55	EXOSC7|CNOT4|LSM1|HSPA9|PAPOLG|LSM8|EXOSC5|DCP1B|ENO3|C1D|ZCCHC7|DIS3|DCP1A|EXOSC1|EXOSC4
c2.all.v7.4.symbols	238_GCvsFLT_JC	KEGG_RNA_POLYMERASE	0.0119068	0.0709372	0.38073	0.537848	1.6908	26	POLR2F|POLR2K|POLR2B|POLR1D|POLR2C|POLR1B|POLR3C|POLR1A|POLR3H|POLR1E|POLR2L|POLR2E|POLR3B|POLR2J
c2.all.v7.4.symbols	238_GCvsFLT_JC	KEGG_SELENOAMINO_ACID_METABOLISM	0.887324	0.952075	0.0514265	0.226108	0.710799	26	MARS2|MARS1|PAPSS2|METTL2B|LCMT1|SCLY|BUD23|AHCY|GGT6|HEMK1
c2.all.v7.4.symbols	238_GCvsFLT_JC	KEGG_SMALL_CELL_LUNG_CANCER	0.0344037	0.151148	0.321776	-0.37677	-1.4699	83	FN1|LAMA2|COL4A4|LAMC1|E2F1|COL4A2|APAF1|LAMB2|CCND1|COL4A1|PIK3CG|LAMB1|TRAF5|PIK3CD|SKP2
c2.all.v7.4.symbols	238_GCvsFLT_JC	KEGG_SNARE_INTERACTIONS_IN_VESICULAR_TRANSPORT	0.472656	0.701881	0.0808589	-0.296291	-0.986876	34	STX2|SEC22B|STX11|SNAP23|STX5|SNAP25|STX1B|YKT6
c2.all.v7.4.symbols	238_GCvsFLT_JC	KEGG_SPHINGOLIPID_METABOLISM	0.979508	0.995002	0.0477342	0.179267	0.620396	37	NEU2|SGMS1|ACER3|SPHK2|SPTLC2|CERK|PLPP1|GALC|ARSA|NEU1|SPHK1|UGT8|SMPD3|ACER2|GLA|SPTLC1
c2.all.v7.4.symbols	238_GCvsFLT_JC	KEGG_SPLICEOSOME	0.0285199	0.132075	0.352488	0.316189	1.36357	119	HSPA1A|HSPA1B|PRPF40B|HSPA1L|TXNL4A|PRPF19|SYF2|RBM17|SNRNP200|CWC15|SNU13|CRNKL1|SNRPC|LSM8|DDX23|SF3A2|SNRNP70|HSPA8|SLU7|SF3B6|SF3B4|SRSF5|PRPF3|SNRPD2|XAB2|MAGOHB|SRSF9|PPIE|ACIN1|DHX38|THOC3|BCAS2|U2AF1|PLRG1|PRPF38B|SNRPA|DHX15|LSM6|SRSF1|SF3B5|PUF60|USP39|PRPF6|SNRPF|HSPA2|MAGOH|SNW1
c2.all.v7.4.symbols	238_GCvsFLT_JC	KEGG_STARCH_AND_SUCROSE_METABOLISM	0.148594	0.36975	0.161979	-0.407664	-1.29601	29	GUSB|PYGB|GYS2|UXS1|HK3|MGAM
c2.all.v7.4.symbols	238_GCvsFLT_JC	KEGG_STEROID_BIOSYNTHESIS	0.226121	0.474195	0.126254	0.430964	1.19919	17	CEL|FDFT1
c2.all.v7.4.symbols	238_GCvsFLT_JC	KEGG_STEROID_HORMONE_BIOSYNTHESIS	0.53937	0.752774	0.0743625	-0.290801	-0.948688	32	SULT1E1|CYP17A1|HSD11B2|CYP7B1
c2.all.v7.4.symbols	238_GCvsFLT_JC	KEGG_SYSTEMIC_LUPUS_ERYTHEMATOSUS	0.000634462	0.00638409	0.477271	-0.455356	-1.77504	85	C7|C3|C5|C2|FCGR2C|FCGR2B|FCGR2A|C4B|C4A|ELANE|C1QB|C1R|C6|CD28|CD86|CD40|HLA-DQB1|C1QC|MACROH2A2|C8G|HLA-DMB|C1QA|SNRPD3|H2BC18|FCGR1A|H3C2|HLA-DMA|H3C14|H2BC14|H3C7|H2AZ1|H4C4|H3C15|H3C13|TRIM21|CD80|C1S|H4C3|HLA-DOA|H2BU1
c2.all.v7.4.symbols	238_GCvsFLT_JC	KEGG_TASTE_TRANSDUCTION	0.667976	0.835832	0.0636424	-0.264678	-0.857143	31	PLCB2|CACNA1B|GNG13|PRKACB|PDE1A|TAS1R1|GNB1|TAS2R41|GNAS|TAS2R3
c2.all.v7.4.symbols	238_GCvsFLT_JC	KEGG_TERPENOID_BACKBONE_BIOSYNTHESIS	0.11597	0.31713	0.179782	0.504611	1.34927	15	HMGCS2|PDSS1|IDI2|MVD|FDPS|MVK|HMGCS1|GGPS1
c2.all.v7.4.symbols	238_GCvsFLT_JC	KEGG_TGF_BETA_SIGNALING_PATHWAY	0.657016	0.828766	0.0706196	0.229422	0.910605	78	BMP2|AMH|NOG|THBS2|CUL1|TGFBR2|ACVR2B|RPS6KB2|ROCK2|TGFBR1|SP1|GDF5|E2F5|BMP6|PPP2R1A|ZFYVE9|BMPR1B|CDKN2B|MYC|RBL2|AMHR2|THBS1|LEFTY1|LEFTY2|E2F4|MAPK3|SMAD3|RPS6KB1
c2.all.v7.4.symbols	238_GCvsFLT_JC	KEGG_THYROID_CANCER	0.754	0.888055	0.0587186	0.252893	0.816947	28	RXRG|RXRB|RXRA|CDH1|MYC|MAPK3|MAP2K2|HRAS|TPR|KRAS|NTRK1
c2.all.v7.4.symbols	238_GCvsFLT_JC	KEGG_TIGHT_JUNCTION	0.0443161	0.181547	0.321776	0.313502	1.35248	121	YBX3|MYH8|CTNNA3|PRKCQ|CLDN15|CLDN11|CRB3|CLDN3|MAP3K20|CTNNA2|AKT1|MYL12B|SRC|VAPA|CSNK2A1|CLDN7|CGN|PPP2R2D|PARD6B|MYH14|AMOTL1|RRAS2|CLDN5|AKT3|ACTN2|CLDN19|CLDN9|PRKCE|AFDN|ACTN1|MRAS|OCLN|PPP2R1A|TJAP1|CLDN23|PARD3|ACTN3|CLDN4|F11R|SYMPK|PRKCZ|LLGL2|MAGI2|EXOC3|PRKCH|MYLPF|EPB41
c2.all.v7.4.symbols	238_GCvsFLT_JC	KEGG_TOLL_LIKE_RECEPTOR_SIGNALING_PATHWAY	0.450909	0.684791	0.0795565	-0.255781	-0.997072	85	CTSK|MAP2K6|TLR6|LBP|TLR7|CXCL9|PIK3CG|IL12B|IFNAR1|PIK3CD|CXCL10|CD86|CD40|TLR8|IRF5
c2.all.v7.4.symbols	238_GCvsFLT_JC	KEGG_TRYPTOPHAN_METABOLISM	0.391393	0.639916	0.0940503	0.29973	1.03728	37	INMT|AOX1|OGDH|IDO1|WARS1|HAAO|HADHA
c2.all.v7.4.symbols	238_GCvsFLT_JC	KEGG_TYPE_II_DIABETES_MELLITUS	0.00736804	0.0488258	0.407018	0.464293	1.66156	43	SOCS2|PKM|IRS2|ABCC8|SOCS3|GCK|KCNJ11|MAFA|INSR|HK2|PIK3R1|PIK3CA|MAPK8|IRS1|CACNA1E|MAPK10|PRKCE|SOCS1|PIK3R2
c2.all.v7.4.symbols	238_GCvsFLT_JC	KEGG_TYPE_I_DIABETES_MELLITUS	0.804	0.911981	0.0557104	0.244145	0.788687	28	IL12A|HLA-DRB1|HLA-DRB5|FASLG
c2.all.v7.4.symbols	238_GCvsFLT_JC	KEGG_TYROSINE_METABOLISM	0.0549683	0.205561	0.282013	0.389501	1.38252	42	PNMT|TH|AOX1|MIF|GOT2
c2.all.v7.4.symbols	238_GCvsFLT_JC	KEGG_T_CELL_RECEPTOR_SIGNALING_PATHWAY	0.0701357	0.234355	0.257206	0.306522	1.29355	108	NFKBIB|PRKCQ|PAK6|PPP3R1|MAPK12|AKT1|IL4|PPP3CC|CHP1|MALT1|CHUK|PIK3R1|PIK3CA|NFKBIA|NFATC1|JUN|RASGRP1|ZAP70|RAF1|CSF2|AKT3|PDCD1|PPP3CA|TEC
c2.all.v7.4.symbols	238_GCvsFLT_JC	KEGG_UBIQUITIN_MEDIATED_PROTEOLYSIS	0.033083	0.147272	0.321776	0.312483	1.36183	129	UBE2D1|CUL2|UBE2B|PIAS2|DET1|SOCS3|ANAPC5|CUL1|UBE3B|UBE2G2|CUL3|PRPF19|MID1|WWP2|NHLRC1|KEAP1|CUL5|CDC34|PIAS1|UBE2Q2|STUB1|UBE2J2|UBE2M|SYVN1|CUL4A|UBE2G1|MDM2|ERCC8|UBE3C|RNF7|UBR5
c2.all.v7.4.symbols	238_GCvsFLT_JC	KEGG_VALINE_LEUCINE_AND_ISOLEUCINE_DEGRADATION	0.538462	0.752227	0.0720033	-0.272876	-0.951263	44	BCAT1|OXCT1|ALDH2|MCCC1|ABAT|ALDH7A1|ALDH9A1|PCCB
c2.all.v7.4.symbols	238_GCvsFLT_JC	KEGG_VASCULAR_SMOOTH_MUSCLE_CONTRACTION	0.324385	0.583198	0.111011	0.252259	1.06355	107	ADCY2|PLA2G12A|PRKCQ|RAMP1|ADRA1D|RAMP3|PRKG1|MYLK2|ACTG2|PLA2G2D|ROCK2|ADCY1|ARAF|IRAG1|ADCY9|RAF1|PPP1CB|ADCY5|NPR2|PRKCE|ADCY4|ADCY3|CALM2|ITPR3|PLA2G2E|NPR1|ADCY6|ITPR1
c2.all.v7.4.symbols	238_GCvsFLT_JC	KEGG_VASOPRESSIN_REGULATED_WATER_REABSORPTION	0.694497	0.852054	0.0601186	-0.248637	-0.862018	43	CREB3L3|CREB3L1|PRKACB|DYNC2LI1|DYNC2H1|ARHGDIB|DCTN5
c2.all.v7.4.symbols	238_GCvsFLT_JC	KEGG_VEGF_SIGNALING_PATHWAY	0.00987745	0.0608718	0.38073	0.410987	1.61934	71	HSPB1|PLA2G12A|PPP3R1|VEGFA|MAPK12|MAPKAPK3|AKT1|PPP3CC|SH2D2A|CHP1|PIK3R1|SRC|PIK3CA|PLA2G2D|NFATC1|RAF1|AKT3|PPP3CA|MAPKAPK2|SPHK2|PXN|PIK3R2|RAC1|PLA2G2E
c2.all.v7.4.symbols	238_GCvsFLT_JC	KEGG_VIBRIO_CHOLERAE_INFECTION	0.20904	0.45621	0.129443	-0.332359	-1.18279	50	KDELR3|ATP6V1B1|KDELR2|PRKCB|KDELR1|ATP6AP1|PRKACB|ATP6V0A2|KCNQ1|PRKCA
c2.all.v7.4.symbols	238_GCvsFLT_JC	KEGG_VIRAL_MYOCARDITIS	0.0491493	0.194592	0.282013	-0.379379	-1.37843	56	LAMA2|MYH7|MYH3|MYH6|CASP3|CCND1|CD28|ITGB2|CD86|ITGAL|CD40|EIF4G2|ICAM1|HLA-DQB1|MYH7B|HLA-DMB|MYH13|FYN|ABL1|MYH10|CD55|HLA-DMA|BID
c2.all.v7.4.symbols	238_GCvsFLT_JC	KEGG_WNT_SIGNALING_PATHWAY	0.701987	0.854635	0.0668966	0.204039	0.910317	145	DVL1|SFRP5|FZD7|WNT9A|CUL1|CAMK2G|PPP3R1|FOSL1|PPP3CC|FRAT2|WNT10A|TBL1XR1|CHP1|WNT6|FZD9|CSNK2A1|ROCK2|NFATC1|JUN|MAPK8
c2.all.v7.4.symbols	238_GCvsFLT_JC	KENNY_CTNNB1_TARGETS_DN	0.101695	0.292557	0.191892	-0.362373	-1.28961	50	FN1|COL6A1|TIMP2|ENPP2
c2.all.v7.4.symbols	238_GCvsFLT_JC	KENNY_CTNNB1_TARGETS_UP	0.145009	0.365136	0.158514	-0.347826	-1.23784	50	LOXL2|IGFBP5|MMP2|ECT2|ETAA1|CELF2|CCNB1|TACC3|HMGB2|TK1|ARCN1|PLK4|CTSC
c2.all.v7.4.symbols	238_GCvsFLT_JC	KERLEY_RESPONSE_TO_CISPLATIN_UP	0.0699153	0.234141	0.248911	0.387175	1.35624	40	TIGAR|SERPINE1|PHLDA3|IER3|CXCL14|FOSL1|GDF15|RPS27L|CDKN1A|LMNA|GADD45A|DDB2|SESN1|FADS3|MS4A1|EPS8L2
c2.all.v7.4.symbols	238_GCvsFLT_JC	KESHELAVA_MULTIPLE_DRUG_RESISTANCE	0.548327	0.760579	0.0706196	-0.248208	-0.943834	73	FN1|CDKN2C|MCUB|KCTD17|GGA2
c2.all.v7.4.symbols	238_GCvsFLT_JC	KHETCHOUMIAN_TRIM24_TARGETS_UP	0.00884463	0.0558158	0.38073	-0.461396	-1.61568	46	COL1A2|SPARC|COL1A1|CASP1|VIM|COL4A2|COL4A1|LGALS1|CYBB|ITGAL|CD44|LAPTM5|ICAM1
c2.all.v7.4.symbols	238_GCvsFLT_JC	KIM_ALL_DISORDERS_CALB1_CORR_DN	0.531496	0.746928	0.0751182	-0.29315	-0.956353	32	CCL1|ROR2|IL1RAP|CD40|S100A4|XRCC3|CCIN|DDX11|SSTR3|KLRC3|LHCGR
c2.all.v7.4.symbols	238_GCvsFLT_JC	KIM_ALL_DISORDERS_DURATION_CORR_DN	0.000115669	0.00143095	0.538434	0.396502	1.7585	141	SEC14L5|FXYD7|NDUFA7|ECI1|CRYAB|TPI1|ATP6V0E2|MRPL23|PAK6|IMPDH2|KLHL21|RABAC1|NUDC|TMEM147|ECSIT|TUBA4A|COX7C|HDGF|PES1|MAL|COX8A|SAC3D1|DHPS|HCFC1R1|NDUFS7|NDUFB1|PIN1|DNAJB2|UQCRQ|PFDN1|RPS29|SPAG7|KLK6|EIF3G|ETFB|AKR1B1|NBL1|ACD|ATP6V0B|ACTL6B|NELFE|NDUFC1|AHSA1|GNAZ|HAX1|GRHPR|PEF1|CHMP2A|RUVBL2|GABBR1|VPS28|UQCRB|PSMB5|RPL13|CCT7|COX4I1|EXOC3|MAPK3|DCTN2|NIPSNAP1|ARL4A|ENDOG|TUFM
c2.all.v7.4.symbols	238_GCvsFLT_JC	KIM_ALL_DISORDERS_OLIGODENDROCYTE_NUMBER_CORR_DN	0.384462	0.634056	0.0934449	-0.329807	-1.04027	28	CCL1|MAP1B|DNAJB14|GABRB3|SERPINF2|NTM|XRCC3|ZNF148|SV2C|CCIN|HIPK2
c2.all.v7.4.symbols	238_GCvsFLT_JC	KIM_BIPOLAR_DISORDER_OLIGODENDROCYTE_DENSITY_CORR_DN	0.301294	0.557521	0.103576	-0.287871	-1.09533	72	MME|CCL1|BMP4|CCL7|GABRA3|PFKFB4|CCL23|CRYBB3|IL1RAP|HSD11B2|ORC1|GYPE|CAMP|TOP2A|H1-1|XRCC3|GRAP2|APOC3|ICOS
c2.all.v7.4.symbols	238_GCvsFLT_JC	KIM_GASTRIC_CANCER_CHEMOSENSITIVITY	0.871397	0.942258	0.0567672	0.201539	0.806699	82	DES|B3GAT3|MAPKAPK3|MEF2D|DCAF8|AATK|SLCO2B1|WDR55|ZNF219|IFRD2|PPFIA3|POLG|LDB1|RAB2A|TNNI2|SLC26A6|BAIAP2|ADCY3|SCNN1A|PPP2R1A|ANGEL1|BORCS6|POLR1E|ACVR1B|DPAGT1|ITGB1BP2|SLC11A2
c2.all.v7.4.symbols	238_GCvsFLT_JC	KIM_GERMINAL_CENTER_T_HELPER_UP	0.604462	0.799421	0.0701132	0.238732	0.915263	60	CXCL13|TBC1D4|POU2AF1|RUFY1|DNAJB6|TEFM
c2.all.v7.4.symbols	238_GCvsFLT_JC	KIM_GLIS2_TARGETS_UP	8.23769e-15	1.43896e-12	0.986546	-0.702287	-2.70227	77	COL3A1|LUM|COL1A2|SPARC|COL1A1|COL14A1|PDGFRL|MFAP4|COL15A1|POSTN|MFAP2|DPT|ADAMTS2|NID1|DCN|IGSF10|FBN1|PDGFRA|IGFBP2|OGN|CCR2|C3|MMP14|VIM|EFEMP2|FCGR2A|SPON1|CCL23|COL4A1|CD74|FCER1G|MATN2|COL18A1|CXCL10|CDCA3|CMTM3|ICAM1|HLA-DQB2|LILRB5
c2.all.v7.4.symbols	238_GCvsFLT_JC	KIM_HYPOXIA	0.0188448	0.0983219	0.352488	0.608567	1.66014	16	SLC2A1|TPI1|VEGFA|GYS1|F3|JUN|ALDOA|BNIP3L|BACH1|ALDOC|PLIN2|ANGPTL4
c2.all.v7.4.symbols	238_GCvsFLT_JC	KIM_LIVER_CANCER_POOR_SURVIVAL_DN	0.0266752	0.126072	0.352488	-0.451269	-1.54681	40	BPHL|SERPINA10|SULT2A1|F5|RNASE4|F10|SERPINF2|SLC2A2|CRYL1|APOC3|IQGAP2|PLG|CYB5A|MTSS1|PAH|EPHX2|CDO1|SLC22A7|RGN|ACSL5|TBX3|SERPINC1
c2.all.v7.4.symbols	238_GCvsFLT_JC	KIM_LIVER_CANCER_POOR_SURVIVAL_UP	0.881188	0.948755	0.0510114	0.236004	0.708231	22	PKM|F3|IGFBP3|ALDOA|SLC38A1
c2.all.v7.4.symbols	238_GCvsFLT_JC	KIM_LRRC3B_TARGETS	0.0653465	0.223994	0.248911	-0.505217	-1.49096	20	GM2A|CXCL9|CD74|OAS2|HLA-DQB1|PSME2|SERPINA1
c2.all.v7.4.symbols	238_GCvsFLT_JC	KIM_MYCL1_AMPLIFICATION_TARGETS_DN	0.0879346	0.268539	0.216543	-0.507315	-1.42441	17	FKBP9|ANLN
c2.all.v7.4.symbols	238_GCvsFLT_JC	KIM_MYCN_AMPLIFICATION_TARGETS_DN	0.0627306	0.218366	0.245042	-0.335518	-1.32802	96	FN1|COL1A1|MICAL1|DCN|CEP162|WWOX|DNAJC10|BARD1|BEST3|FCGRT|PIK3CD|NME5|WASHC3|CCDC191|SLC34A2|GOLGB1
c2.all.v7.4.symbols	238_GCvsFLT_JC	KIM_MYCN_AMPLIFICATION_TARGETS_UP	0.234545	0.483466	0.118815	-0.291257	-1.13536	85	BCAT1|PRDX4|PPM1K|NMNAT2|TUB|STAMBPL1|FCER1A|HIGD1A|DIPK1B|STK39|ZSWIM6|SESN3|GPR27|HYPK|FANCC|ZNRF3|PRRG1|POP1|PRSS12|RGL1|ABCA8|GRK3|COMP|UNG|SLC44A1|HS6ST3|FAM241A|SHC3
c2.all.v7.4.symbols	238_GCvsFLT_JC	KIM_MYC_AMPLIFICATION_TARGETS_DN	0.0366901	0.157858	0.321776	-0.356906	-1.39686	88	CFB|DCLK1|GAS2L3|CNTLN|ZMAT4|KIF13B|KIRREL3|DPYSL3|PIF1|IL17RD|NUCB2|TMEM67|ADAMTS18|HECTD4|CCDC191|ZSWIM6|LCA5|TCF19|CCDC146|LAMP1|PAXIP1|PPCS
c2.all.v7.4.symbols	238_GCvsFLT_JC	KIM_MYC_AMPLIFICATION_TARGETS_UP	0.00523514	0.0369335	0.407018	0.319259	1.45921	183	CDKAL1|GPI|PDLIM3|FASTKD1|SACS|RRP9|GOT2|TMEM38B|ARL6IP5|RPL18A|NME2|PPAT|PRPS1|MRPS34|KARS1|SLC6A15|EIF3J|RRP1B|UTP4|XPC|MRPS23|RPS27L|PARK7|GPATCH4|AKR1B1|RPL12|SSBP1|RAB3C|LEO1|ADARB1|AGL|EPB41L4B|FARSB|GATD3A|ETFA|SPINK5|AQP3|CYCS|RPS23|EEF1E1|EBPL|SGCD|EEF2K|CLIP4|PDHA1|CITED4|SLC16A1|DDX18|DDX21|NIFK|LYRM1|NOB1|RIOX2|LYAR|MYC
c2.all.v7.4.symbols	238_GCvsFLT_JC	KIM_PTEN_TARGETS_UP	0.0861057	0.265929	0.213928	0.49054	1.39477	18	TIGAR|CLPB|GDF15|FAM162A|CDKN1A
c2.all.v7.4.symbols	238_GCvsFLT_JC	KIM_RESPONSE_TO_TSA_AND_DECITABINE_UP	0.708696	0.858495	0.0656814	0.211023	0.900326	115	TGM2|F2RL1|MUC13|CCN5|KRT7|TOB1|GDF15|TACSTD2|MYO5C|KRT19|CLDN7|IGKC|NDUFA2|PPL|ICAM2|SLC27A2|FAM169A|CYP3A5|CDKN1A|CST6|BIK|KRT17|DNAJB9|ATF3|AQP3|PECAM1|MAP7|LAMB3|AOPEP
c2.all.v7.4.symbols	238_GCvsFLT_JC	KIM_TIAL1_TARGETS	0.75502	0.888055	0.0588438	-0.250061	-0.794971	29	OS9|ELOVL6|FGL1|MACROH2A2|SNRPD3|ME2|WIPF1|TGFB1I1|UBE2C|NSMCE1|ARF3|CHEK1|ADGRG1|BDH1
c2.all.v7.4.symbols	238_GCvsFLT_JC	KIM_WT1_TARGETS_12HR_DN	0.90389	0.960609	0.05653	0.178746	0.836634	205	POGK|ST6GALNAC5|SYNGR2|AMH|CAMK2N1|MANF|HERPUD1|PFDN2|AMIGO2|PLSCR1|OLR1|ZFAND5|TGFBR2|CHP1|DEDD|SMUG1|CLCC1|EZR|CUL4A|ZAP70|FXN|BBS4|PPP1CB|C11orf68|NOP16|TCP11L1|PMEPA1|MYBBP1A|CDV3|FOXD1|RPS2|BCL2A1|ATF1|GRSF1|PUS1|IGF2BP3|TSR3|DDX18|DNAAF1|ACOT2|AEN|RIOX2|POLR3E|SOD2|TNFAIP1|CLN5|MYC|SPTLC2|LAMC2|TRIAP1|THBS1|NOLC1|EGFR|RRS1|APBB2|ASPH|MRPL19|CRIM1|AIMP1|DUSP1
c2.all.v7.4.symbols	238_GCvsFLT_JC	KIM_WT1_TARGETS_12HR_UP	0.166287	0.398714	0.16318	0.252446	1.12956	155	CHRNA1|HSPA1A|HSPA1B|SERPINE1|FZD7|SYNC|MICALL1|FGF1|DDR1|ATP9A|CXCL14|TIMP3|TRIB2|TUBA4A|ATP1B1|MTDH|GDF15|FGFR3|KCNK1|AQP1|KLF9|CRY1|SLC20A1|TLN2|VPS37B|PJA2|TBC1D2|SH3BP5|BLCAP|RBFOX2|PPP3CA|ADM|KIF3C|CDC42EP4|SOX9|LGR4|CDC42EP3|TMEM255A
c2.all.v7.4.symbols	238_GCvsFLT_JC	KIM_WT1_TARGETS_8HR_DN	0.464602	0.694596	0.0886261	0.233658	0.993315	110	ITPK1|CITED2|ST6GALNAC5|F2RL1|CDKN1C|HIGD2A|MANF|ERF|AMIGO2|BOLA2|MID1|CHP1|EDF1|PPFIA3|SPOCK2|RHOT2|TESMIN|ZAP70|KLRG1|FJX1|GATD3A|TBCB
c2.all.v7.4.symbols	238_GCvsFLT_JC	KIM_WT1_TARGETS_8HR_UP	0.0247615	0.119749	0.352488	0.305209	1.37369	161	MKNK2|HSPA1A|HSPA1B|SERPINE1|MICALL1|FGF1|KLF10|PIAS2|ATP9A|TIMP3|DNAJB4|MARK4|QKI|ATP1A2|TUBA4A|SYNJ2|MAFF|FOSL1|PEG3|IVNS1ABP|SYNE1|DPEP3|CHST3|SLC20A1|MTMR1|DARS1|JUN|TBC1D2|NBL1|SH3BP5|IL4R|PTHLH|RYBP|PIM1|PPP3CA|ADM|IL6ST|SOX9|BAIAP2|DNAJB5|SERTAD2|ACTN1|BCL2A1|LAMB3|SFN|ZMIZ1|MAP2K3|HSP90AA1|SPRED2|HMGA1|PLEC|ARHGDIA|HBEGF|GLRX|RSL1D1|EMP1|KPNA6|RLF|ZYX|SWAP70|WWTR1|PA2G4|AFF1|JUNB
c2.all.v7.4.symbols	238_GCvsFLT_JC	KIM_WT1_TARGETS_UP	0.0569917	0.208444	0.321776	0.270949	1.27248	211	PDLIM5|SERPINE1|FGF1|KLF10|IER3|SRF|FLNC|TIMP3|PDGFA|SYNJ2|MAFF|FOSL1|CHD7|ATP1B1|ITPKC|KCNK1|CHST3|F3|KLF9|IER2|NFKBIA|SDC4|SLC20A1|MTMR1|SPRY2|NFATC1|DAPK3|SH3BP5|IL4R|PTHLH|RRAS2|KRT17|BBS4|SOWAHC|MAPK1IP1L|SOX9|BAIAP2|DNAJB5|FOXD1|ACTN1|LAMB3|NFKB2|TIAM1|ARID5B|SFN|ZMIZ1|MAP2K3|SRSF5|COBL|MYO1E|TNFAIP1|MYC|SPRED2|CA2|HMGA1|THBS1|FOXC1|PTX3|HBEGF|ATP13A3|RAB15|RELB|TNS3|IGF2|SMAD3|ZYX|CARD10|S…
c2.all.v7.4.symbols	238_GCvsFLT_JC	KLEIN_PRIMARY_EFFUSION_LYMPHOMA_DN	0.201887	0.445048	0.132147	-0.323548	-1.17342	55	CTSH|GPX7|SCRN1|TMEM131L|TRAF5|RASSF2|DBI|CD40|HLA-DQB1|BCL11A|CD52|RIPOR2|HLA-DMB|NCF4|STX7|DEK|POU2F2|HLA-DMA|SEL1L3|ALDH5A1|MAPRE2
c2.all.v7.4.symbols	238_GCvsFLT_JC	KLEIN_PRIMARY_EFFUSION_LYMPHOMA_UP	0.341603	0.599109	0.0978773	-0.305769	-1.07714	48	GUSB|ALDH1L1|ZMYM3|PLOD1|SELPLG|DPY19L1|AGPAT2|RPN2|PAM|NFIB|CFI|ATP2A2|BCAP31|IQGAP2|GANAB|P4HA1
c2.all.v7.4.symbols	238_GCvsFLT_JC	KLEIN_TARGETS_OF_BCR_ABL1_FUSION	0.104364	0.296911	0.190023	-0.37768	-1.30941	43	CBFA2T2|TNFRSF13B|GATA1|PTPRC|SYK|GYPC|RAG1|MZF1|ITGAL|CD40|CSF1R|CSF3R|IKZF1|NCF4|CD38|POU2F2|PML
c2.all.v7.4.symbols	238_GCvsFLT_JC	KOBAYASHI_EGFR_SIGNALING_24HR_DN	1.82497e-17	4.19455e-15	1.07687	-0.541746	-2.45295	244	TFPI2|E2F1|PRC1|KIF4A|ECT2|PIMREG|HMGA2|ETV1|CDKN3|TTK|ASPM|NDC80|CCND1|CCNF|KIF23|SMC4|STC1|CENPM|ESPL1|NCAPH|RACGAP1|KIF15|NEK2|OASL|FANCI|ORC1|NUSAP1|BARD1|AURKB|EZH2|SPAG5|CENPU|CCNA2|TPX2|MKI67|RAD51AP1|SHCBP1|CENPA|HMMR|PLK1|RAD51|CDC20|DKK1|NCAPD3|KIF11|CEP55|RAD54B|CDCA3|ZWILCH|BIRC5|POLA1|MYBL1|NCAPG|CCNB1|EXO1|NCAPG2|PBK|MELK|ORC6|CKS2|CDCA8|BRCA1|AURKA|ERCC6L|SPC25|SMC2|GINS2|MCM10|TOP…
c2.all.v7.4.symbols	238_GCvsFLT_JC	KOBAYASHI_EGFR_SIGNALING_24HR_UP	0.125227	0.333049	0.168238	-0.319987	-1.25076	86	CTSH|GRN|NIBAN1|BDH2|EDIL3|ACP5|MAN1A1|CD74|TBC1D9|CCNG2|ID2|CDK19|VPS13C|PROS1|LXN
c2.all.v7.4.symbols	238_GCvsFLT_JC	KOBAYASHI_EGFR_SIGNALING_6HR_DN	0.16047	0.38975	0.153159	0.453669	1.28994	18	IER3|VEGFA|MAFF|FOSL1|F3|JUN
c2.all.v7.4.symbols	238_GCvsFLT_JC	KOBAYASHI_RESPONSE_TO_ROMIDEPSIN	0.191781	0.432597	0.138805	0.437432	1.24377	18	KLHL7|LPIN1|TNFAIP6|DNAJC27|EFNB2|NGFR|ARL4D|MICA|RAB3IP
c2.all.v7.4.symbols	238_GCvsFLT_JC	KOHOUTEK_CCNT1_TARGETS	0.533473	0.74813	0.0780892	0.263516	0.952919	47	SQSTM1|CHRNB1|CRYAB|TACSTD2|ACADVL|ITGB4|CLN3|CXCL16|CCNT1|ARL4C|GPX2|SLC39A4|AQP3|MVP|SFN|KRT14|CLDN4|ABCB1|MYLPF|ABHD14B
c2.all.v7.4.symbols	238_GCvsFLT_JC	KOHOUTEK_CCNT2_TARGETS	0.106061	0.300348	0.188204	-0.359145	-1.28766	53	CERCAM|MMP2|HAS2|TET1|CENPM|CEP295|ZC3H13|NEXMIF|NANOS3|TRIM67|CEP97|MYO1F|C1orf198|SALL3|LMNTD2
c2.all.v7.4.symbols	238_GCvsFLT_JC	KOINUMA_COLON_CANCER_MSI_UP	0.294606	0.550275	0.112379	-0.406781	-1.13037	16	CXCL9|CXCL10|NCAPG|TPBG|HLA-DMB|TYMS
c2.all.v7.4.symbols	238_GCvsFLT_JC	KOKKINAKIS_METHIONINE_DEPRIVATION_48HR_DN	0.107212	0.302063	0.190023	-0.352182	-1.28076	59	IGFBP5|PDGFD|SOS1|CDC25B|AURKB|RAD54B|BIRC5|FGF2|TK1|DNMT1|CDK5|PRKCA|MTFMT|CDA|IGFBP4|RPS6KA5|TYMS|RRM1
c2.all.v7.4.symbols	238_GCvsFLT_JC	KOKKINAKIS_METHIONINE_DEPRIVATION_48HR_UP	0.0129192	0.0750393	0.38073	-0.350668	-1.46043	126	LUM|BGN|TIMP1|IGFBP7|DCN|PDGFRA|CASP1|TIMP2|IGFBP2|HGF|MMP2|TNFRSF10B|APAF1|CASP3|POLQ|CASP6|PLAT|CCNB1|PRKACB|BRCA1|MAT2B|PDGFRB|CCNB2|BHMT|FEN1|CDK1|WNT5A|PLAUR|FAS|RTP4|WEE1|CDK2|SPTAN1|MAP3K1|PLAU|ABL1
c2.all.v7.4.symbols	238_GCvsFLT_JC	KOKKINAKIS_METHIONINE_DEPRIVATION_96HR_DN	0.557439	0.76831	0.0704501	-0.248685	-0.939365	71	SOS1|POLQ|AURKB|RAD54B|BIRC5|CCNB1|CCNB2|FEN1|TK1|DNMT1|CDK1|CDK5|RTP4|MTFMT|CDK2|PLAU|CDA|RPS6KA5|IL1B|RRM1|CDC25A|OGG1
c2.all.v7.4.symbols	238_GCvsFLT_JC	KOKKINAKIS_METHIONINE_DEPRIVATION_96HR_UP	0.00234982	0.0186915	0.431708	-0.394207	-1.61554	113	LUM|BGN|TIMP1|IGFBP7|IGFBP5|PDGFD|DCN|PDGFRA|CASP1|TIMP2|IGFBP2|HGF|MMP2|TNFRSF10B|APAF1|CASP3|CDC25B|CASP6|PLAT|PRKACB|BRCA1|MAT2B|PDGFRB|FGF2|BHMT|WNT5A|PLAUR|PRKCA|FAS
c2.all.v7.4.symbols	238_GCvsFLT_JC	KONDO_COLON_CANCER_HCP_WITH_H3K27ME1	0.60119	0.797025	0.0692836	-0.288641	-0.893175	25	LGI2|CCNA1|CADM3|ODR4|MRAP2
c2.all.v7.4.symbols	238_GCvsFLT_JC	KONDO_EZH2_TARGETS	0.0103384	0.0630004	0.38073	-0.317058	-1.3983	201	COL3A1|SPARC|COL1A1|IGFBP5|NEGR1|SLC2A10|LMAN1|SPOCK1|ABI3BP|SNTB2|CRISPLD1|EDIL3|ADCY7|GPC6|HAS2|SLAMF6|HPGD|ITGBL1|IFIT2|GALNS|OSR1|PRR16|GRK4|ID2|DSEL|PRSS35|RBP4|DOCK4|SUSD4|ST3GAL1|RNASE4
c2.all.v7.4.symbols	238_GCvsFLT_JC	KONDO_PROSTATE_CANCER_HCP_WITH_H3K27ME3	0.18	0.416321	0.138022	-0.304325	-1.1863	85	COL14A1|FBN1|ERBB4|FAM171A1|GRIA4|FGF10|IREB2|TBX5|ALOX15|SPIN4|KCNAB1|CATIP|HPS4|SNAP25|CRABP1|WNT5A|ALCAM|XYLT1|ERI2|NOL4|C12orf60|REXO5|CR2|IGF2BP1|HELT|CBY1|AFG1L|NFATC4|ILK
c2.all.v7.4.symbols	238_GCvsFLT_JC	KONDO_PROSTATE_CANCER_WITH_H3K27ME3	0.0545455	0.205172	0.261664	-0.316538	-1.32348	132	COL14A1|POSTN|GAP43|GYS2|ENPP2|ASB15|GPR88|ABCA9|C1QTNF7|KIRREL3|PIK3CG|GPM6B|LONRF2|CD86|PRG2|MARCO|TNIP3|LILRB5|RNASE6|GRM3|ARMCX4|NTS|TAC1|TMPRSS11A|SLC26A3|ENPP5|MOBP|RUNX1T1|IL16|ATOH1|NRG4|IGF2BP1|ENTPD1|SAA4
c2.all.v7.4.symbols	238_GCvsFLT_JC	KONG_E2F3_TARGETS	3.17167e-13	4.07373e-11	0.932595	-0.652722	-2.57883	94	F13A1|PRC1|IQGAP3|CDC7|CENPF|DNA2|INCENP|CCNF|UBE2T|NCAPD2|NCAPH|RACGAP1|CENPQ|NUSAP1|EZH2|CCNA2|TPX2|MKI67|RAD51AP1|SHCBP1|HMMR|PLK1|RAD51|CDC20|KIF11|KIF20A|CDCA3|NCAPG|CCNB1|NUF2|NCAPG2|PBK|MELK|SKP2|BRCA1|AURKA|ERCC6L|SPC25|SMC2|TOP2A|LMNB1|SPDL1|DEPDC1|DLGAP5|ASF1B|TACC3|FEN1|RAD54L|HMGB2|TK1|CDCA5|RBL1|CENPK|CENPH|KIF2C|DCK|FIGNL1|GP1BA|PCLAF|MCM3|IGF2BP1|MYB|FAM111A|HJURP|TYMS
c2.all.v7.4.symbols	238_GCvsFLT_JC	KORKOLA_CORRELATED_WITH_POU5F1	0.647887	0.823615	0.0662842	0.272724	0.87203	27	ZYG11A|ZNF296|FRAT2|VSIG10|TEAD4|AEN|SOX15|RAB15|TFAP2C|SUSD2|USP28|TENT5B|DPPA5|PIM2
c2.all.v7.4.symbols	238_GCvsFLT_JC	KORKOLA_EMBRYONAL_CARCINOMA_UP	0.503774	0.727747	0.0756946	-0.281306	-0.964228	40	BCAT1|WNT5B|PHC1|RAD51AP1|CLEC7A|CCND2|NANOG|ARHGDIB
c2.all.v7.4.symbols	238_GCvsFLT_JC	KORKOLA_EMBRYONIC_CARCINOMA_VS_SEMINOMA_DN	0.811881	0.915436	0.054794	-0.253726	-0.748779	20	ELAVL2|FBLN5|FRMD6|CPEB1|SOCS4|KHDC3L|KIT
c2.all.v7.4.symbols	238_GCvsFLT_JC	KORKOLA_EMBRYONIC_CARCINOMA_VS_SEMINOMA_UP	6.18579e-07	1.54362e-05	0.659444	-0.779945	-2.33145	22	BCAT1|GAL|VCAN|WNT5B|ABCG2|RASSF8|GPC3|GPC4|GPM6B
c2.all.v7.4.symbols	238_GCvsFLT_JC	KORKOLA_SEMINOMA_UP	0.359408	0.611478	0.100991	0.301079	1.06867	42	TIGAR|TPI1|SPSB2|GABARAPL1|GAPDH|PHB2|KLRG1|TEAD4|COPS7A|NDUFA9|RECQL|CREBL2
c2.all.v7.4.symbols	238_GCvsFLT_JC	KORKOLA_TERATOMA	0.00173846	0.0143513	0.45506	-0.530437	-1.81817	40	COL14A1|LRRC17|MFAP4|DCN|ELN|EPS8|PLAT|CENPA|CDC20|CCNB1|NUF2|CKS2|AURKA|DLGAP5|FEN1
c2.all.v7.4.symbols	238_GCvsFLT_JC	KORKOLA_YOLK_SAC_TUMOR	0.00824723	0.0528089	0.38073	-0.456089	-1.63524	53	LUM|DCN|ERBB4|PDZK1|C5|HMGA2|HAS2|FRAS1|ROR2|C1R|NEK2
c2.all.v7.4.symbols	238_GCvsFLT_JC	KORKOLA_YOLK_SAC_TUMOR_UP	0.230469	0.479722	0.125033	0.418733	1.20684	19	PTMS|TPI1|GAPDH|PHB2|TEAD4|MAGOHB|RECQL|YARS2
c2.all.v7.4.symbols	238_GCvsFLT_JC	KOYAMA_SEMA3B_TARGETS_UP	0.151568	0.375013	0.148262	-0.259933	-1.16798	231	SPARC|CTHRC1|SRPX|SEMA3B|KCND1|BDH2|SPRED3|CD302|NOVA1|TCEAL9|SLC18B1|ARFGEF3|CLDN10|SH3BGRL|EMILIN2|TCEAL8|TRO|ITGBL1|SUFU|MSN|DDAH1|LGALS3BP|MAP1B|ZBED9|CYFIP2|SP140|GMPPB|ANTXR1|RTL5|PCDHB6|SUSD4|TSKU|TMEM200A|UBE2L6|CCDC186|TSHZ3|DYNC2H1|DLC1|PAX6|IFT46|GLIPR1|RAB26|DCBLD2|LRCH2|SERPINA1|ARHGDIB|PLAUR|NEDD4L
c2.all.v7.4.symbols	238_GCvsFLT_JC	KRASNOSELSKAYA_ILF3_TARGETS_DN	0.000267902	0.00300753	0.498493	-0.567113	-1.97126	45	GAL|NDN|IGFBP5|PC|CDH11|PCK2|LIG1|ARHGAP11A|ROR2|THBS4|COL2A1|ESPL1|TROAP|KIFC1|CELF2|LMNB1|OLFM1
c2.all.v7.4.symbols	238_GCvsFLT_JC	KRASNOSELSKAYA_ILF3_TARGETS_UP	0.875248	0.944692	0.0513223	-0.228239	-0.714119	27	MX1|TBX5|PROS1|FAP|OMD|STAT1|PLAU
c2.all.v7.4.symbols	238_GCvsFLT_JC	KRIEG_HYPOXIA_VIA_KDM3A	0.844106	0.930248	0.0511148	-0.221237	-0.78106	49	STEAP3|PIMREG|HMGA2|IL1RAP|CLEC4E|SLC7A1|NRP2|KIF2C|PLAUR|INSIG1|SERPINB8
c2.all.v7.4.symbols	238_GCvsFLT_JC	KRIEG_KDM3A_TARGETS_NOT_HYPOXIA	0.0617849	0.216545	0.276501	0.281252	1.2882	181	CRISPLD2|SHISA2|CDKN1C|RRAD|RRM2B|LRRC47|PFN2|USP13|NFS1|GOLGA4|COX7C|CRELD2|TSPAN13|POLR1D|NDUFA12|AKAP11|RBM12|FKBP5|GABARAP|ERFE|MTX3|PFDN6|HIBCH|ZNHIT6|DPH3|PSMA4|URGCP|RPUSD3|RPS19|RADX|PRKAB2|NDUFA5
c2.all.v7.4.symbols	238_GCvsFLT_JC	KRIGE_AMINO_ACID_DEPRIVATION	0.316	0.57427	0.105521	0.346155	1.11822	28	STC2|VEGFA|CEBPB|WARS1|MARS1|CDKN1A|ATF3|PPP1R15A|GADD45A|SLC38A2|ATF5|DDIT3|ASS1|SESN2|DDIT4
c2.all.v7.4.symbols	238_GCvsFLT_JC	KUMAR_AUTOPHAGY_NETWORK	0.115234	0.317094	0.183024	-0.346034	-1.27214	62	CPZ|BMP1|KERA|FAM189B|RIMS2|CPS1|LAMB1|TOP2A|TLR8|REV3L|P2RY13|PXK|CENPK
c2.all.v7.4.symbols	238_GCvsFLT_JC	KUMAR_PATHOGEN_LOAD_BY_MACROPHAGES	0.784832	0.903427	0.0510114	-0.194624	-0.872562	226	CPZ|BMP1|KERA|SCRN1|SLC38A10|IFT27|MCUB|FAM189B|OTX1|PFKFB4|RBM44|PEX1|PLXNA4|CLEC4G|RIMS2|RAB3IL1|CPS1|LAMB1|CCNB1|ZNF384|TOP2A|UBN1|TLR8|TBL2|STIL|C9orf40|REV3L|P2RY13|PXK|STX1B|GMPPA|CENPK|BBS2|CENPH
c2.all.v7.4.symbols	238_GCvsFLT_JC	KUNINGER_IGF1_VS_PDGFB_TARGETS_DN	0.0986717	0.287266	0.195789	-0.379554	-1.3159	43	TIMP1|PRKG2|ANLN|HMGA2|CKAP2L|SPAG5|EPS8|TPX2|ATP1A3|CENPH|CD53|LBH|CDKN2D
c2.all.v7.4.symbols	238_GCvsFLT_JC	KUNINGER_IGF1_VS_PDGFB_TARGETS_UP	0.0183701	0.0966531	0.352488	0.368241	1.46665	81	MYOG|PRKAA2|UNC45B|HSPB2|TPM2|XIRP1|TNNT2|MYBPH|NPNT|SGCG|CCDC134|KLHL41|TMEM38A|STYXL2|MYMX|KLHL40|PYGM|SMPX|SGCA|TMEM182|PPFIA4|CAVIN2|PKIA|TTN|RYR1|PABPC1L|TPM1|MYOM2|TNNT3|LDB3|NEIL1|COX6A2|ACTN3|ACTA1|SNTB1|USP2|MYL4|ITGB1BP2|IGF2|SMYD1|LMOD2|ATP2A1|ATP2B4
c2.all.v7.4.symbols	238_GCvsFLT_JC	KUROZUMI_RESPONSE_TO_ONCOCYTIC_VIRUS	0.00851306	0.0542723	0.38073	-0.483739	-1.67049	42	CASP1|CXCR3|C3|CCL7|CCL23|CXCL9|CXCL10|CCR6|XCR1|CCR4|IL18|IL10RA|CCR1|CCR9|IL16|IL1B
c2.all.v7.4.symbols	238_GCvsFLT_JC	KUROZUMI_RESPONSE_TO_ONCOCYTIC_VIRUS_AND_CYCLIC_RGD	0.0524677	0.201165	0.321776	-0.554302	-1.61455	19	CXCL9|IL13|CCR8|CCR4|IL10RA|CCR1|CCR9|CXCR2|CCL11|CCL22|BCL6
c2.all.v7.4.symbols	238_GCvsFLT_JC	KUUSELO_PANCREATIC_CANCER_19Q13_AMPLIFICATION	0.677228	0.84162	0.0633597	-0.2758	-0.859954	26	GMFG|LGALS16|LGALS14|LGALS13|SELENOV
c2.all.v7.4.symbols	238_GCvsFLT_JC	KYNG_DNA_DAMAGE_BY_4NQO	0.251969	0.50587	0.119348	-0.345079	-1.13788	33	PDGFRL|PCK2|SSR3|FBLN2|ADAMTS1|RHOBTB3|WNT5A|DSCAM|PPA1|IL16|CYB5A|CYP51A1
c2.all.v7.4.symbols	238_GCvsFLT_JC	KYNG_DNA_DAMAGE_BY_4NQO_OR_UV	0.809524	0.914535	0.057006	0.215161	0.810069	57	TCEA2|BAP1|SEMA4D|KCNK1|IFNGR1|MTA1|PRELP|SLC9A6|ATP6V0B|NMT1|SUOX|SLC31A2|PRMT1
c2.all.v7.4.symbols	238_GCvsFLT_JC	KYNG_DNA_DAMAGE_BY_GAMMA_AND_UV_RADIATION	0.205176	0.450026	0.129443	-0.305447	-1.16221	72	C1QTNF6|LOX|CCND1|COPB2|EVI2A|CCNA2|GYPB|NRP2|ALDH9A1|CCNH|RBL1|ENPP5|CCNC|NNMT|HEXB|ENTPD1|PLD6
c2.all.v7.4.symbols	238_GCvsFLT_JC	KYNG_DNA_DAMAGE_BY_GAMMA_RADIATION	0.214689	0.461177	0.127505	-0.307598	-1.1619	71	SEMA3B|BDH2|PTGFRN|HELZ|SP140|DOCK2|RBP4|NRP2|FBLN1|CYBB|CKS2|PRG2|AP1G1|HLA-DQB1
c2.all.v7.4.symbols	238_GCvsFLT_JC	KYNG_DNA_DAMAGE_BY_UV	0.0662879	0.22651	0.24134	-0.383761	-1.37592	53	NRCAM|ACE|QPCT|GM2A|TNFRSF10B|SLC6A12|ADAM12|CD69|KIF14|ROPN1L|CD53|SEC23A|ELF4|CIR1|SKAP1|ADAMTS3
c2.all.v7.4.symbols	238_GCvsFLT_JC	KYNG_DNA_DAMAGE_DN	0.00252001	0.0198287	0.431708	-0.360383	-1.55781	167	FN1|COL3A1|PDGFRL|ACE|CALU|PRDX4|SEMA3B|TFPI2|LOX|HGF|VIM|PCK2|FGFR4|TNFRSF10B|SSR3|FBLN2|CCND1|COPB2|ADAMTS1|CCNA2|GYPB|SERPINE2|NRP2|ALDH9A1|INPP1|RAP2A|CCNH|ITGAL|CD69
c2.all.v7.4.symbols	238_GCvsFLT_JC	KYNG_DNA_DAMAGE_UP	0.278369	0.537063	0.10592	-0.247101	-1.08748	196	C1QTNF6|NRCAM|QPCT|GM2A|BDH2|PTGFRN|SLC6A12|HELZ|SP140|ADAM12|EVI2A|DOCK2|RBP4|GYPB|SYK|KIFC1|NRP2|FBLN1|CYBB|CKS2|PRG2|LRP1|AP1G1|KIF14|HLA-DQB1|EFNB3|ROPN1L|WNT5A|CEPT1|SLC30A5|SEC23A|ELF4|ENPP5|SKAP1|ADAMTS3|PCSK5|IL16|TOPBP1|MYB|CYB5A|ENTPD1|PLD6|HCLS1
c2.all.v7.4.symbols	238_GCvsFLT_JC	KYNG_ENVIRONMENTAL_STRESS_RESPONSE_DN	0.853801	0.933772	0.0517405	0.260926	0.726048	17	CNKSR1|SOX9|COL17A1
c2.all.v7.4.symbols	238_GCvsFLT_JC	KYNG_ENVIRONMENTAL_STRESS_RESPONSE_NOT_BY_4NQO_IN_WS	0.654472	0.827469	0.0662842	0.254461	0.874001	36	CNKSR1|TP53I11|ATP5ME|SGCB|PDCD5|NDRG1
c2.all.v7.4.symbols	238_GCvsFLT_JC	KYNG_ENVIRONMENTAL_STRESS_RESPONSE_NOT_BY_GAMMA_IN_OLD	0.156	0.382296	0.157403	0.385168	1.24425	28	CNKSR1|TP53I11|SGCB|PDCD5|CCNL2|NDRG1
c2.all.v7.4.symbols	238_GCvsFLT_JC	KYNG_ENVIRONMENTAL_STRESS_RESPONSE_NOT_BY_GAMMA_IN_WS	0.168986	0.402598	0.15017	0.381967	1.26026	30	TP53I11|ATP5ME|SOD1|SGCB|PDCD5|CCNL2|NDRG1|SOX9|BNIP3L|EFNB1|HSD17B10|GLRX
c2.all.v7.4.symbols	238_GCvsFLT_JC	KYNG_ENVIRONMENTAL_STRESS_RESPONSE_NOT_BY_UV_IN_OLD	0.308911	0.566337	0.106323	0.368056	1.10451	22	CNKSR1|TP53I11|CSDE1|CCNL2|SOX9|BNIP3L
c2.all.v7.4.symbols	238_GCvsFLT_JC	KYNG_ENVIRONMENTAL_STRESS_RESPONSE_UP	0.000602707	0.00612098	0.477271	-0.532961	-1.88157	49	FN1|COL3A1|CALU|PRDX4|HGF|VIM|FGFR4
c2.all.v7.4.symbols	238_GCvsFLT_JC	KYNG_NORMAL_AGING_DN	0.83195	0.92327	0.0558265	-0.258145	-0.717341	16	CLSPN|TIMD4|PICALM|IL17RB|PWWP2A
c2.all.v7.4.symbols	238_GCvsFLT_JC	KYNG_NORMAL_AGING_UP	0.806723	0.913396	0.057853	-0.274455	-0.748333	15	ZNF260|PLD3|SAT1|SNX8|SHC3
c2.all.v7.4.symbols	238_GCvsFLT_JC	KYNG_RESPONSE_TO_H2O2	0.433809	0.673939	0.0878313	0.262831	1.00766	61	PTP4A3|CRYAB|TUBA4A|GDF15|HCFC1R1|COMMD6|PFDN5|TGFBR3|CDC34|ZBTB7A|ATP6V1C2|OAZ2|PSMC4|TSPAN4|RPL31|GADD45A|PKIA|TPT1
c2.all.v7.4.symbols	238_GCvsFLT_JC	KYNG_RESPONSE_TO_H2O2_VIA_ERCC6	0.878151	0.946652	0.0538979	-0.253452	-0.691066	15	CCND1|CTSS|TRIM58
c2.all.v7.4.symbols	238_GCvsFLT_JC	KYNG_RESPONSE_TO_H2O2_VIA_ERCC6_DN	0.540254	0.753286	0.0780892	0.272812	0.955633	40	PM20D2|CRYAB|DFFA|PSMB6|CDC34|OAZ2|RPS5|PFN1|RPL31
c2.all.v7.4.symbols	238_GCvsFLT_JC	KYNG_RESPONSE_TO_H2O2_VIA_ERCC6_UP	0.512245	0.732953	0.078921	0.286034	0.960328	34	MLIP|PIP4K2B|PABPC4|RYBP|NUP88|LIMD1|BCL2A1|SLC31A2|ALDH6A1|CANX|TSN|ACSL1|MRPL19|PPP1R2|TAF10|TOMM34|AKT2|FBXW2
c2.all.v7.4.symbols	238_GCvsFLT_JC	KYNG_WERNER_SYNDROM_AND_NORMAL_AGING_DN	0.572183	0.775663	0.0658312	-0.217437	-0.942102	172	LRRC17|TMEM263|ZC3HAV1L|GM2A|ALAS2|ADCY7|PDIA3|FOXM1|SMARCA1|CLDN10|CBX3|SLC6A12|MIA3|CKAP5|USO1|NUCB1|ZNF449|ROPN1L|STX5|ARHGDIB|HNRNPH1|LRRIQ3|CACNA1D|WFDC2|CSF3R|FGR
c2.all.v7.4.symbols	238_GCvsFLT_JC	KYNG_WERNER_SYNDROM_AND_NORMAL_AGING_UP	0.399151	0.64469	0.0949752	0.260907	1.02801	71	HSPB8|TP53I11|GTDC1|B4GALT1|MECOM|SAC3D1|RBM17|CCNL2|ILVBL|PIK3CA|NDRG1|ADGRF5|PRKAB2|OMA1|PIM1|INPP5E|BTBD1|RAB11A|KTN1|ELP3|NR1H3|ADD1|GCSH|LARP4|FAM210A|SHISAL1|MBD1|DNASE1
c2.all.v7.4.symbols	238_GCvsFLT_JC	KYNG_WERNER_SYNDROM_DN	0.807771	0.913396	0.05653	-0.267419	-0.750841	17	CLSPN|TIMD4|ZNF260|IL17RB|SHC3|PWWP2A
c2.all.v7.4.symbols	238_GCvsFLT_JC	LAIHO_COLORECTAL_CANCER_SERRATED_DN	0.49115	0.717512	0.0855357	0.249178	0.989036	77	PHKB|GRINA|PCMTD2|ETS2|RPL37A|STX3|FBXO46|MTA1|ZNF263|CCDC9|SLC26A6|HOXB5|DLGAP4|PIGL|ARHGAP8|ECHDC2|ZNF652|HGH1|ADD1|REPIN1|ACVR1B|TRIM31|RAB15|RPL18|PHF8|SH2B1|NEK3
c2.all.v7.4.symbols	238_GCvsFLT_JC	LAIHO_COLORECTAL_CANCER_SERRATED_UP	0.508108	0.729904	0.0728939	-0.23957	-0.972684	107	SPARC|PPIC|POSTN|LAMC1|SDCBP|LGALS1|PDGFC|LAMB1|RASSF2|MBD4|EMP3|DDX60
c2.all.v7.4.symbols	238_GCvsFLT_JC	LAMB_CCND1_TARGETS	0.675147	0.840595	0.0629395	0.303746	0.863656	18	HSPA1A|HSPA1B|EFNA1|AXIN1|LTBR|HSD17B10|RPS6KA1|SMAD3
c2.all.v7.4.symbols	238_GCvsFLT_JC	LANDEMAINE_LUNG_METASTASIS	0.988281	0.998235	0.0451344	0.186916	0.538712	19	ELAC1|PLEKHG4|C1orf210|FERMT1|UGT8|PTEN|DSC2|ODF2L|ANP32E|CHODL|PAQR3
c2.all.v7.4.symbols	238_GCvsFLT_JC	LANDIS_BREAST_CANCER_PROGRESSION_DN	7.01517e-07	1.68326e-05	0.659444	-0.577	-2.19546	72	COL3A1|COL5A1|LUM|COL1A1|COL6A3|CCDC80|SRPX|FSTL1|CD34|MRC1|DPT|HTRA1|IDH1|CLEC3B|COL4A1|MAN1A1|HEPH|LAMB1|COL18A1
c2.all.v7.4.symbols	238_GCvsFLT_JC	LANDIS_BREAST_CANCER_PROGRESSION_UP	0.0840336	0.262641	0.224966	0.369221	1.3267	46	RETREG1|LCN2|IRX3|SS18L2|CD82|CLDN3|TPD52|LRRFIP1|PLET1|CLDN7|KCNN4
c2.all.v7.4.symbols	238_GCvsFLT_JC	LANDIS_ERBB2_BREAST_PRENEOPLASTIC_DN	0.198758	0.441629	0.140406	0.310507	1.16904	57	EIF4EBP1|MKNK2|GYG1|ADIPOR2|ACAA2|HADHB|LPIN1|NDUFV1|UQCR10|ETFB|CHCHD10|ST3GAL6|SOWAHC
c2.all.v7.4.symbols	238_GCvsFLT_JC	LANDIS_ERBB2_BREAST_PRENEOPLASTIC_UP	0.34375	0.600703	0.0988903	0.372505	1.0736	19	LCN2|CD82|NPNT|TPD52|PLET1|KCNN4
c2.all.v7.4.symbols	238_GCvsFLT_JC	LANDIS_ERBB2_BREAST_TUMORS_324_DN	0.000137335	0.00166133	0.518848	-0.413979	-1.76128	149	COL3A1|MMP3|COL5A1|LUM|COL1A1|COL6A3|CCDC80|SRPX|FSTL1|POSTN|CD34|MRC1|DPT|HTRA1|LY6H|IDH1|MARCKS|CLEC3B|COL4A1|MAN1A1|GSTZ1|ALDH1A1|MCCC1|HEPH
c2.all.v7.4.symbols	238_GCvsFLT_JC	LANDIS_ERBB2_BREAST_TUMORS_324_UP	0.0225918	0.112367	0.352488	0.307183	1.37319	149	SOCS2|RETREG1|SLC29A1|LCN2|CSRP1|WNK2|TSPAN8|IER3|FHDC1|IRX3|RTKN|SS18L2|CYSTM1|CD82|ANK3|CLDN3|NPNT|TPD52|SLC12A2|ATP6V1E1|F3|LRRFIP1|IER2|PLET1|CLDN7|KCNN4|EZR|CRADD|PPP3CA|PPP1CB|FLVCR2|SRP19|FLNB|XBP1|CALM2|ANKH|NAXE|TIAM1|RAB10|PERP|ARHGEF5
c2.all.v7.4.symbols	238_GCvsFLT_JC	LANDIS_ERBB2_BREAST_TUMORS_65_DN	0.00661341	0.044638	0.407018	-0.506798	-1.71545	38	LUM|COL6A3|SRPX|DPT|HTRA1|MARCKS|ALDH1A1|HEPH
c2.all.v7.4.symbols	238_GCvsFLT_JC	LANDIS_ERBB2_BREAST_TUMORS_65_UP	0.509054	0.730542	0.0785029	-0.323359	-0.966599	22	DAP|SERP1|LXN
c2.all.v7.4.symbols	238_GCvsFLT_JC	LANG_MYB_FAMILY_TARGETS	0.492032	0.71839	0.0797706	-0.306925	-0.968099	28	COPA|EMILIN2|MSN|SEC31A|CASP6
c2.all.v7.4.symbols	238_GCvsFLT_JC	LASTOWSKA_COAMPLIFIED_WITH_MYCN	0.259635	0.514907	0.119348	0.339604	1.15097	35	TRIB2|LPIN1|KLF11|MRPL33|RBKS|ROCK2|GPN1|CLIP4|PLB1|PDIA6|WDR43|TAF1B|ZNF512
c2.all.v7.4.symbols	238_GCvsFLT_JC	LASTOWSKA_NEUROBLASTOMA_COPY_NUMBER_UP	0.832746	0.92327	0.048215	-0.193515	-0.838453	172	PYCR1|MKS1|SLC38A10|SMURF2|SOS1|BRIP1|SCPEP1|ANKFY1|PRR11|SLC25A10|TMEM220|EME1|NEK8|ETV4|PITPNA|SEC14L1|GEN1|BIRC5|ALYREF|CTDNEP1|BRCA1|TOP2A|CD300LF|KIF18B|P4HB|TK1|DHX40|SMC6
c2.all.v7.4.symbols	238_GCvsFLT_JC	LAU_APOPTOSIS_CDKN2A_UP	0.206439	0.451893	0.130777	-0.328716	-1.17856	53	DAP|CASP1|E2F1|TNFRSF10D|TNFRSF10B|APAF1|RAD21|TRAF5|CASP2|BRCA1
c2.all.v7.4.symbols	238_GCvsFLT_JC	LA_MEN1_TARGETS	0.477551	0.705502	0.0826646	-0.324773	-0.983336	24	IGFBP5|DDR2|RGS16|NUPR1|CRABP1|SNX10
c2.all.v7.4.symbols	238_GCvsFLT_JC	LEE_AGING_CEREBELLUM_DN	0.408318	0.65222	0.0870516	-0.273248	-1.02774	70	PTPRD|SERPINH1|MYH6|PRDM5|WWOX|CCND1|HGFAC|SNCA|H1-6|WNT8A|MERTK|ADRA2A|GALK1|TNC
c2.all.v7.4.symbols	238_GCvsFLT_JC	LEE_AGING_CEREBELLUM_UP	0.211581	0.458856	0.141225	0.289393	1.14864	78	MYH8|HOXA4|AMH|SPP1|SIPA1L2|THBS2|CD24|GCK|TBX6|SNTA1|APOE|ACADVL|DNAJB2|TGFBR3|GFAP|HSPA8|TRAPPC5|IARS1|SEZ6|BCL2A1|ITGB5|AXL|HNRNPH3|SLC11A1
c2.all.v7.4.symbols	238_GCvsFLT_JC	LEE_AGING_MUSCLE_DN	0.00923406	0.0578553	0.38073	-0.496358	-1.68862	39	COL3A1|COL1A2|COL1A1|NDN|TST
c2.all.v7.4.symbols	238_GCvsFLT_JC	LEE_AGING_MUSCLE_UP	0.278689	0.537321	0.11524	0.32748	1.13332	37	HSPB1|DCTN1|TSPAN8|HINT1|GDF9|HSPA8|ATF3|AP3S2|TGIF1|GADD45A|POU3F2|ACTR1B|TFAP2B|NAMPT
c2.all.v7.4.symbols	238_GCvsFLT_JC	LEE_AGING_NEOCORTEX_DN	0.60735	0.80175	0.0675189	-0.249794	-0.925045	63	NREP|COL6A1|CCL1|CDC20|ADRA2A|ECM1|GLI3|HOXC4|FGF11|NR2F1|TAOK3|TRIM10|CP|HCFC1|CSTF2|HLA-DMA
c2.all.v7.4.symbols	238_GCvsFLT_JC	LEE_AGING_NEOCORTEX_UP	0.645435	0.823615	0.0691198	0.23104	0.910327	71	APOD|DNAJA4|SPP1|CRYAB|VEGFA|RUFY1|NAPA|GFAP|NDRG1|ICAM2|NUB1|CSNK1G2|SEMA4B|GADD45A|DLG1|PHB|EEF2|AVP|FXYD6-FXYD2|VPS72|KCNA1|PPP1R2|ALDOC|DDIT3|JUNB|PTGS1|ITIH3|RAB4A|DHX15
c2.all.v7.4.symbols	238_GCvsFLT_JC	LEE_CALORIE_RESTRICTION_MUSCLE_DN	0.165966	0.398684	0.156312	0.336769	1.21009	46	CISH|DNAJA4|DDX56|NR1D1|POLB|GALT|PSMD8|FGF6|CYP3A4|DYRK1A|MAPKAPK2|TEAD3|DMAC2L
c2.all.v7.4.symbols	238_GCvsFLT_JC	LEE_CALORIE_RESTRICTION_MUSCLE_UP	0.342412	0.599915	0.0988903	-0.323141	-1.08814	37	FASN|NDN|MYH7|CMPK2|GUCA1A
c2.all.v7.4.symbols	238_GCvsFLT_JC	LEE_CALORIE_RESTRICTION_NEOCORTEX_DN	0.756701	0.888788	0.0599892	0.221282	0.849609	63	C19orf53|EEF1D|GALT|IHH|ITGB4|XPC|RBM4|CHRM4|ZBTB16|USP9X|IARS1|RAC1|EEF2|RELA|MDK|SLC6A8|PHKG2|H1-2|ATP5PB|ZYX|APOC4|KIF5B|DUSP7|SKP1|EPRS1|PTPN14|CCL8|PRPF6
c2.all.v7.4.symbols	238_GCvsFLT_JC	LEE_CALORIE_RESTRICTION_NEOCORTEX_UP	0.0410036	0.171025	0.321776	-0.385938	-1.42922	63	PPIC|PTPRD|BMP1|TNNC1|ZNF771|GABRA2|PPEF2|DRD4|CIT|THBS3|STK39|KMT2B|EIF2AK3|PRKD1|SAMHD1
c2.all.v7.4.symbols	238_GCvsFLT_JC	LEE_DIFFERENTIATING_T_LYMPHOCYTE	0.142355	0.359968	0.154191	-0.269492	-1.18382	186	APBB1IP|NFATC2IP|SELPLG|TMEM131L|SLFN5|CD48|GPR174|LPXN|GALK2|PRKCB|CYFIP2|EVI2A|DOCK2|PTPRC|PIK3CG|MR1|CRACR2A|GMFG|NCKAP1L|CORO1A|RHOH|CELF2|EVL|ITGB2|ITGAL|ARHGAP9|LAPTM5|SLC46A3|CD52|LAX1|ZNF266|ARHGAP15|SASH3|SLA|ARHGAP30|FYB1|ARHGDIB|CD53|SRSF6|ICOS|STAG3|IKZF1|EVI2B|MAP4K1|ZNF160|CAMK1D|VAV1|ZNF148|TRIM14|AIF1|ING3|HCLS1|ARHGAP45|CNOT6L|TMEM71
c2.all.v7.4.symbols	238_GCvsFLT_JC	LEE_DOUBLE_POLAR_THYMOCYTE	0.506024	0.729344	0.0787114	0.30867	0.962235	25	RORC|CYP2U1|EFNB2|CIB2|ACSBG1|RMND5A|SLAMF1|RIPK4|DNMBP|ELOVL4
c2.all.v7.4.symbols	238_GCvsFLT_JC	LEE_EARLY_T_LYMPHOCYTE_DN	0.472689	0.701881	0.0847985	0.272843	0.998052	49	TBC1D4|NELL2|TUBA4A|ANK3|AMIGO2|S1PR1|IL4R|GIMAP4|TNFSF10|IFITM1|IFITM2|ACTN1
c2.all.v7.4.symbols	238_GCvsFLT_JC	LEE_EARLY_T_LYMPHOCYTE_UP	3.3029e-12	3.6984e-10	0.898671	-0.630421	-2.49873	97	CEP128|SCRN1|PRC1|CDKN3|GGH|TTK|ASPM|NDC80|NEIL3|PRR11|PON1|KNL1|UBE2T|DIAPH3|OIP5|KIF15|NEK2|FANCI|NUSAP1|AEBP1|CENPU|HHIP|MKI67|SYK|RAD51AP1|CENPA|HMMR|KIF11|RAG1|CEP55|KIF20A|CDCA3|BIRC5|NCAPG|CCNB1|NUF2|PBK|MELK|CKS2|AURKA|MCM10|TOP2A|MCM4|UHRF1|E2F8|KIF14|KIF18B|DLGAP5|RRM2|CXXC5|CCNB2|CDK1|DTL|LDLRAD4|KIF2C|CDCA2|PCLAF|E2F2|NSD2|MYB|TYMS|DSCC1|UBE2C|CDC25A|TSHR|GINS1|E2F7|BUB1|HMGB3|TUBB|MC…
c2.all.v7.4.symbols	238_GCvsFLT_JC	LEE_INTRATHYMIC_T_PROGENITOR	0.171079	0.405649	0.151149	-0.449189	-1.28538	18	NDN|GXYLT2|TLR7
c2.all.v7.4.symbols	238_GCvsFLT_JC	LEE_LIVER_CANCER_ACOX1_DN	0.501035	0.726205	0.0808589	0.259339	0.976397	57	SLC29A1|LMCD1|ETNK2|OAT|TPM2|AKAP11|SLCO2B1|KHK|PPP1R3C|NINJ1|BAAT|PRODH|TNNT3|CA3|NR1H3|PIPOX|EGFR|CYP26A1|TNNC2|ATP2A1|APOC4|SLC27A5
c2.all.v7.4.symbols	238_GCvsFLT_JC	LEE_LIVER_CANCER_ACOX1_UP	0.442344	0.678986	0.0826646	-0.276566	-1.00487	56	QPCT|IGFBP2|NIBAN1|COL4A2|CD63|LGALS3BP|CD74|PLAT|RAD51B|ANXA5|RGS2|IMPACT
c2.all.v7.4.symbols	238_GCvsFLT_JC	LEE_LIVER_CANCER_CIPROFIBRATE_DN	0.689394	0.849248	0.0603786	-0.241327	-0.871307	54	TNFRSF10B|KYNU|ELANE|PON1|KRT4|IL1RAP|ABAT|RNASE4|CYP7B1|MCM10|SLC2A2|BHMT|CYP2E1|WNT10B|SELENBP1|SLC37A4|HPD|MCM7|PAH
c2.all.v7.4.symbols	238_GCvsFLT_JC	LEE_LIVER_CANCER_CIPROFIBRATE_UP	0.124764	0.332424	0.172324	-0.347544	-1.26276	56	QPCT|PLTP|LEPR|IGFBP2|NIBAN1|RAB30|COL4A2|CD63|COL4A1|PLAT|RAD51B|BRCA1|PLA2G7
c2.all.v7.4.symbols	238_GCvsFLT_JC	LEE_LIVER_CANCER_DENA_DN	0.246316	0.498915	0.12564	0.290598	1.12945	67	PNLIP|HOXA5|RORC|DMBT1|NDRG2|OAT|REG1A|PNLIPRP1|GSTO1|BAAT|TNNI2|ACOX1|PRODH|TNNT3|DPYS|GCDH|CA3|NR1H3
c2.all.v7.4.symbols	238_GCvsFLT_JC	LEE_LIVER_CANCER_DENA_UP	0.0360946	0.15591	0.321776	-0.422172	-1.53391	56	KDELR3|LEPR|COL4A5|COL4A2|FBLN2|PPBP|CD63|COL4A1|CTSS|GPC3|PLAT|RAD51B|KIF11|ANXA5|RGS2|PLEK|MCM6
c2.all.v7.4.symbols	238_GCvsFLT_JC	LEE_LIVER_CANCER_E2F1_DN	0.365385	0.615833	0.0943564	-0.291926	-1.05984	58	SERPINF1|ABCG2|KYNU|ELANE|TDO2|IL1RAP|ALDH1A1|RARRES1|DBI|MCM10|BHMT|CYP2E1|PPCS|MDH1|ORM2|ORM1|HPD
c2.all.v7.4.symbols	238_GCvsFLT_JC	LEE_LIVER_CANCER_E2F1_UP	0.000251443	0.00283735	0.498493	-0.527429	-1.91089	57	COL5A2|SPARC|COL1A1|LEPR|GGH|CD63|IFIT2|USP18|CTSS|CD74|GPC3|SHCBP1|PLAT|RAD51B|NUCB2|CXCL10
c2.all.v7.4.symbols	238_GCvsFLT_JC	LEE_LIVER_CANCER_HEPATOBLAST	0.155462	0.381743	0.161979	-0.473768	-1.29178	15	TIMP1|VIM|CD44|CCND2|TNC|PLAUR
c2.all.v7.4.symbols	238_GCvsFLT_JC	LEE_LIVER_CANCER_MYC_DN	0.354528	0.610376	0.0962406	-0.293291	-1.0626	57	PCOLCE|IGFBP2|KYNU|ELANE|EFEMP1|RGS16|TDO2|RARRES1|TBC1D9
c2.all.v7.4.symbols	238_GCvsFLT_JC	LEE_LIVER_CANCER_MYC_E2F1_DN	0.608863	0.801921	0.0672065	-0.254339	-0.921477	57	IGFBP2|KYNU|ELANE|RGS16|TDO2|IL1RAP|RARRES1|CYP7B1|MCM10|BHMT|CYP2E1|ORM2|ORM1|ALAD|HPD
c2.all.v7.4.symbols	238_GCvsFLT_JC	LEE_LIVER_CANCER_MYC_E2F1_UP	9.43476e-05	0.00120472	0.538434	-0.547086	-1.94853	52	COL1A2|SPARC|COL1A1|SLC13A3|CD63|IFIT2|CXCL9|SMC4|USP18|CTSS|CD74|NUSAP1|GPC3|PLAT|RAD51B|NUCB2|KIF20A|ICAM1|MAD2L1|ANXA5
c2.all.v7.4.symbols	238_GCvsFLT_JC	LEE_LIVER_CANCER_MYC_TGFA_DN	0.691552	0.851036	0.0619763	-0.237113	-0.866098	60	ABCG2|ALAS2|KYNU|RGS16|TDO2|IL1RAP|ALDH1A1|ABAT|CYP7B1|MCM10|BHMT|CRISP2|ORM2|ORM1|HPD
c2.all.v7.4.symbols	238_GCvsFLT_JC	LEE_LIVER_CANCER_MYC_TGFA_UP	0.847784	0.932133	0.0515309	-0.214466	-0.777016	57	SLC13A3|CD63|CCND1|MTHFD2|USP18|PLAT|RAD51B|ICAM1
c2.all.v7.4.symbols	238_GCvsFLT_JC	LEE_LIVER_CANCER_MYC_UP	0.755725	0.888119	0.0564118	-0.237108	-0.835263	48	SLC13A3|NUSAP1|PDGFC|FBXO21|PLAT|KIF20A|CDCA3|RNASE4|CDK1|MCM6
c2.all.v7.4.symbols	238_GCvsFLT_JC	LEE_LIVER_CANCER_SURVIVAL_DN	0.118794	0.321821	0.170932	-0.283199	-1.21438	160	BCAT1|ANLN|SERPINH1|ECT2|CENPF|MARCKS|TTK|RMI2|MTHFD2|CBX3|UBE2T|CENPU|CCNA2|LAMB1|MAPRE1|TPRKB|ZWILCH|KNTC1|CCNB1|LRRCC1|CKS2|CDCA8|SPC25|SMC2|DEPDC1|LXN|DLGAP5|MSH6|RGS2|NDC1|HMGB2|SFT2D1|CDK4|MCM6|NTS|DYNC2I2|ANXA3|KHDRBS1|ATP2B1|PCLAF|ZADH2|SLBP|DEK|MFSD10|TOPBP1|SUZ12|MCM7
c2.all.v7.4.symbols	238_GCvsFLT_JC	LEE_LIVER_CANCER_SURVIVAL_UP	0.632517	0.816721	0.0725352	0.208608	0.938329	157	FBXO31|AOX1|NDRG2|DENND5B|PINK1|ATP6V0E2|STARD10|SPINK2|C1QTNF4|LPIN1|ALAS1|CUX2|AR|GJB1|INSR|CAND2|EGLN2|KHK|S100A8|ILRUN|CDHR5|VPREB1|MLXIPL|RHBG|DHRS3|FAM169A|CYP3A4|ABCG5|ZBTB22|BAAT|KIRREL2|AGL|CRAT|SEC14L2|SALL1
c2.all.v7.4.symbols	238_GCvsFLT_JC	LEE_METASTASIS_AND_ALTERNATIVE_SPLICING_DN	0.418605	0.658993	0.0919686	0.294127	1.03734	41	SPP1|SOD1|CEBPG|MAPT|GSTM3|SVIL|WDR77|CSNK2A1
c2.all.v7.4.symbols	238_GCvsFLT_JC	LEE_METASTASIS_AND_ALTERNATIVE_SPLICING_UP	0.0702087	0.234405	0.234393	-0.35878	-1.3421	67	NRCAM|COL6A2|BMP1|P3H3|MFAP5|LGALS3BP|ELN|LGALS1|C6
c2.all.v7.4.symbols	238_GCvsFLT_JC	LEE_METASTASIS_AND_RNA_PROCESSING_UP	0.482692	0.709259	0.078921	0.361736	0.986798	16	COIL|GEMIN5|GRSF1|BOP1|ACIN1|PA2G4
c2.all.v7.4.symbols	238_GCvsFLT_JC	LEE_NAIVE_T_LYMPHOCYTE	0.494231	0.719323	0.0776799	0.359755	0.981392	16	AK5|GIMAP5|NOG|INPP4B|PCED1B|IL6R|TAGAP|C1orf162
c2.all.v7.4.symbols	238_GCvsFLT_JC	LEE_NEURAL_CREST_STEM_CELL_DN	0.562162	0.770127	0.0678338	-0.23461	-0.952546	107	WNT5B|HTRA1|COL4A5|SLIT2|CAPN6|SPON1|TNFRSF10B|FBN2|CNTNAP2|EFEMP1|WIF1|PRR16|WASF1|DOCK3|LZTFL1|DGLUCY|COCH|HAUS6
c2.all.v7.4.symbols	238_GCvsFLT_JC	LEE_NEURAL_CREST_STEM_CELL_UP	1.49913e-05	0.000240688	0.593325	-0.446744	-1.87716	136	COL3A1|LUM|COL1A2|COL14A1|BGN|POSTN|IGFBP7|IGFBP5|GAP43|DCN|PDGFRA|RRBP1|GRN|DACT1|SCG3|NFASC|CHGA|STMN4|LGALS1|CNR1|ZEB2|INA|LAMB1|GYPC|NRP2|MSX1|TRIL|ITGA4|EDNRA
c2.all.v7.4.symbols	238_GCvsFLT_JC	LEE_RECENT_THYMIC_EMIGRANT	0.277904	0.536995	0.122679	0.226652	1.06798	215	YBX3|PDE4D|NDUFA7|PM20D2|MTLN|MIF|SOCS3|KLHL8|PRPF19|RPL18A|STMP1|TSPAN13|MAP3K20|TOB1|PLSCR1|TIMM8B|PFDN6|CRY1|NEDD1|RPS29|GPR146|TOX2|SPRY2|DARS1|RHOU|PSMB2|JUN|METTL21A|ARL6IP6|ZNF827|TAF4B|CAMK4|UBASH3B|ATP11A|MTHFD2L|ANKRD37|BCOR|PMEPA1|CCRL2|EEF1E1|TNFSF10|CACHD1|CSTF2T|TENM1|PCGF5|IGF2BP3|PRMT1|QSOX2|DAPK1|ZCCHC9|TMEM65|MFSD8|RNF144B|GPA33|CHML|OTUD6B|IGLC2|P2RX5
c2.all.v7.4.symbols	238_GCvsFLT_JC	LEE_TARGETS_OF_PTCH1_AND_SUFU_DN	0.209854	0.457079	0.126876	-0.299671	-1.16136	80	NDRG4|ALDH1L1|DCLK1|THY1|SLC13A3|CACNA1G|ZIC3|CLSTN2|CA8|NCAM1|NTM|SLC4A10|GRM3|GRIA1
c2.all.v7.4.symbols	238_GCvsFLT_JC	LEE_TARGETS_OF_PTCH1_AND_SUFU_UP	0.121442	0.32741	0.175204	-0.355838	-1.26737	52	MICAL1|MAP2K6|C4B|DDR2|CCND1|MTHFD2|SUFU|C1QB|CTSS|TBATA|HSD11B2|SFRP1|RAD51AP1|GLI1
c2.all.v7.4.symbols	238_GCvsFLT_JC	LEIN_ASTROCYTE_MARKERS	0.0509434	0.197853	0.276501	-0.420485	-1.44129	40	SPARC|MATN4|STAB1|NCAN|CD63|ATP1A4|DBI|PLA2G7|PRDX6|SPARCL1|ITGAM|C1QA
c2.all.v7.4.symbols	238_GCvsFLT_JC	LEIN_CEREBELLUM_MARKERS	0.169982	0.404309	0.142057	-0.307248	-1.18809	78	GDF10|CEP72|TST|SEBOX|LIG1|PEPD|ARAP1|GNG13|NEK2|ETV4|COL18A1|ZNF521|GSAP|TMEM266
c2.all.v7.4.symbols	238_GCvsFLT_JC	LEIN_CHOROID_PLEXUS_MARKERS	3.71853e-05	0.00053242	0.557332	-0.474469	-1.88664	98	LUM|PCOLCE|CPQ|ACE|F13A1|PLTP|PCOLCE2|MYO7A|LEPR|GGH|NID2|SOSTDC1|LBP|LGALS3BP|TTC21A|TBC1D9|CALML4|NOTCH2|F5|MSX1|TRPV4|GC|TCN2|ECRG4|MROH7|WFDC2|TMPRSS11A|KIF9|CTSC|RSPH9
c2.all.v7.4.symbols	238_GCvsFLT_JC	LEIN_LOCALIZED_TO_DISTAL_AND_PROXIMAL_DENDRITES	0.900204	0.959295	0.0513223	-0.233486	-0.668137	18	DLG4|RGS8|LPAR1|CAMK2A|SBK1|MT-ATP6
c2.all.v7.4.symbols	238_GCvsFLT_JC	LEIN_LOCALIZED_TO_PROXIMAL_DENDRITES	0.0546875	0.205172	0.271289	-0.429801	-1.43157	34	MAP1A|MAP1B|INA|RNF10|KIFC1|CDK14|RAD51|ANK2|EPS15|NRGN|GPD1|NSG2|SNURF
c2.all.v7.4.symbols	238_GCvsFLT_JC	LEIN_MEDULLA_MARKERS	0.25365	0.507749	0.113787	-0.290628	-1.12631	80	FSTL1|KCNAB2|LYVE1|FBLN7|KCNJ14|MINAR1|RASSF4|PPP2R2B|PCSK6|KCNG4|PIKFYVE|KANK4|ANXA5|P2RY14|HOXC4|CLGN|LRRC27|HARS2|MRAP2|ESYT1
c2.all.v7.4.symbols	238_GCvsFLT_JC	LEIN_MIDBRAIN_MARKERS	0.12806	0.338523	0.169571	-0.331169	-1.25692	74	BCAT1|COL15A1|MAGED2|PCOLCE2|TRAIP|ARHGEF40|GPC5|DDC|KANK4|AFAP1|PIGT|QDPR|CLGN|DENND1B|HARS2|SEMA4G|SLC4A2|HJURP|FAM156B|ZFHX3|BNC2
c2.all.v7.4.symbols	238_GCvsFLT_JC	LEIN_NEURON_MARKERS	0.0129547	0.0750393	0.38073	-0.416061	-1.5497	65	NDRG4|GRIA3|GAP43|DPP6|GRIA4|UCHL1|CYFIP2|TRANK1|REPS2|JAKMIP1|SLC22A17|SYNGR3|FAIM2|PACSIN1|TCAF1|GABBR2|SNAP25|LHX9|ALCAM|SMARCA2
c2.all.v7.4.symbols	238_GCvsFLT_JC	LEIN_OLIGODENDROCYTE_MARKERS	0.07431	0.242535	0.24134	0.331548	1.30634	71	PLEKHB1|CSRP1|APOD|CRYAB|QKI|SOX10|NRBP2|MTRR|MAL|AATK|GJB1|S1PR5|ARRDC3|NDRG1
c2.all.v7.4.symbols	238_GCvsFLT_JC	LEIN_PONS_MARKERS	0.25045	0.504249	0.113787	-0.287032	-1.1198	83	FSTL1|KCNAB2|MAGED2|ADAMTS2|KCNJ14|RASSF4|HCN2|GPC5|KCNG4|DPYSL3|KANK4|RAB37
c2.all.v7.4.symbols	238_GCvsFLT_JC	LEI_HOXC8_TARGETS_DN	0.275934	0.534606	0.116739	-0.412871	-1.1473	16	SERPINF1|CXCL10|NCAM1|TAGLN
c2.all.v7.4.symbols	238_GCvsFLT_JC	LEI_MYB_TARGETS	0.158076	0.385221	0.143759	-0.244874	-1.13608	291	FN1|LUM|COL1A2|CLEC11A|SPARC|COL6A3|MAGED2|IGFBP7|CTSK|GRN|GM2A|VIM|SERPING1|DAB2|CDC25B|POR|CCND1|PPIB|MSN|LGALS3BP|SRGAP3|AURKB|EZH2|SFRP1|SERPINE2|ASAH1|TPX2|LAMB1|PPM1E|TMEM47|CKS2|AURKA|TRIP6|TMEM106C|PCCB|TMEM158|CCND2|RGS2|FEN1|AP2A2|ANKRD12|CDK4|NUPR1
c2.all.v7.4.symbols	238_GCvsFLT_JC	LENAOUR_DENDRITIC_CELL_MATURATION_DN	0.0019852	0.0160626	0.431708	-0.38994	-1.60431	119	SERPINF1|BCAT1|SDC2|CTSK|HTRA1|CCR2|C3|FCGR2A|CD163|KYNU|STAB1|PPBP|PPIB|EVI2A|FCER1G|CD37|CORO1A|EMP3|CYBB|CD180|ITGAL|CD44|CSF1R|LHFPL2|NCF1|S100A4|FYB1|SERPINA1|ARHGDIB|PLAUR
c2.all.v7.4.symbols	238_GCvsFLT_JC	LENAOUR_DENDRITIC_CELL_MATURATION_UP	0.0281902	0.130825	0.352488	-0.337757	-1.37473	108	PPIC|F13A1|KCNAB2|ARF4|MRC1|SCRN1|ENPP2|FCGR2A|KIAA0100|FCER2|LGALS3BP|C1QB|CD74|NCAPH|RARRES1|CSF1|CCNG2|ALOX15|HMGN3|CCNA1|PRKACB|CD86|CCNH|CCL17|HLA-DQB1|RNASE6|CCND2|ECM1|SLA
c2.all.v7.4.symbols	238_GCvsFLT_JC	LEONARD_HYPOXIA	0.000396688	0.00426684	0.498493	0.554385	1.94196	40	HOXA5|HOXA4|BNIP3|PGK1|SERPINE1|STC2|CDKN1C|SLC2A1|VEGFA|JMJD6|F3|PPP1R3C|CDKN1B|RASGRP1|NFIL3|SLC16A3|ALDOA|EFNA1
c2.all.v7.4.symbols	238_GCvsFLT_JC	LE_EGR2_TARGETS_DN	0.729847	0.873936	0.0643583	0.20886	0.882877	103	FGF1|SLC2A1|MAST2|NRBP2|MAL|SULT1A1|KCNK1|GJB1|SLC6A15|PIM3|PIK3R1|SIRT2|MYO1D|NDRG1|MGST3|CDKN1A|CLDN5|ZBTB16|FDFT1|PRX
c2.all.v7.4.symbols	238_GCvsFLT_JC	LE_EGR2_TARGETS_UP	1.19032e-07	3.5849e-06	0.704976	-0.528412	-2.15073	108	PRC1|IQGAP3|CDC7|ECT2|HMGA2|MARCKS|TENM3|INCENP|CCND1|KIF23|UBE2T|NCAPH|NUSAP1|KIF22|EZH2|ID2|CCNA2|MKI67|PLK1|RAD51|CDC20|COL18A1|KIF11|KIF20A|BIRC5|CCNB1|CKS2|CDCA8|AURKA|CD44|SMC2|TMX2|TOP2A|MCM4|LMNB1|UHRF1|MAD2L1|RRM2|CCNB2|CIP2A|HMGB2|CDK1|RPA3|RBL1|TCF19|KIF2C|TNC|PLK4|EDNRB|SH3GL3|FIGNL1|PCLAF|MCM5|KPNA2|BASP1|CKS1B|MCM7|RRM1
c2.all.v7.4.symbols	238_GCvsFLT_JC	LE_NEURONAL_DIFFERENTIATION_DN	0.077551	0.249937	0.231127	-0.509269	-1.48338	19	CDC25C|KIF23|CDC20|CKS2|CCNB2|CDK4|MSI1|E2F2|UBE2C|E2F7|PKMYT1
c2.all.v7.4.symbols	238_GCvsFLT_JC	LE_NEURONAL_DIFFERENTIATION_UP	0.476578	0.704765	0.0826646	-0.337684	-0.966304	18	KCND1|CNR1|KCNAB1|SYNGR3|ANK2|SYT11|ASIC1
c2.all.v7.4.symbols	238_GCvsFLT_JC	LE_SKI_TARGETS_UP	0.0892116	0.2713	0.216543	-0.509381	-1.41549	16	CDH11|ENPP2|HMGA2|ADAMTS1|ADAMTS6|SERPINE2|CD44|S100A4
c2.all.v7.4.symbols	238_GCvsFLT_JC	LIANG_HEMATOPOIESIS_STEM_CELL_NUMBER_LARGE_VS_TINY_DN	0.0184254	0.0968278	0.352488	0.434673	1.55556	43	ACSS1|CUL2|PTPRCAP|LPIN1|DTD1|FKBP5|CREM|SPRYD7|RABGGTB|ARL4C|MAPK8|S100A11
c2.all.v7.4.symbols	238_GCvsFLT_JC	LIANG_HEMATOPOIESIS_STEM_CELL_NUMBER_LARGE_VS_TINY_UP	0.35283	0.610376	0.095288	-0.309379	-1.06046	40	TLR6|FKBP11|DIO2|CDKN3|SERPINE2|FCER1A|FKBP1A|ARHGAP9
c2.all.v7.4.symbols	238_GCvsFLT_JC	LIANG_HEMATOPOIESIS_STEM_CELL_NUMBER_QTL	0.9	0.959295	0.0487011	0.243841	0.665187	16	PTTG1|MAPK8|S100A11|GFI1B
c2.all.v7.4.symbols	238_GCvsFLT_JC	LIANG_HEMATOPOIESIS_STEM_CELL_NUMBER_SMALL_VS_HUGE_DN	0.906561	0.961645	0.0498907	0.212451	0.700961	30	SOCS2|RRAGD|PTTG1|MAPK8
c2.all.v7.4.symbols	238_GCvsFLT_JC	LIANG_HEMATOPOIESIS_STEM_CELL_NUMBER_SMALL_VS_HUGE_UP	0.915289	0.966995	0.0512184	0.202733	0.70767	38	RXYLT1|GAS2|S100A11|GFI1B|DYNLT2|CLCN3|CHIA|EIF4E|ACADM
c2.all.v7.4.symbols	238_GCvsFLT_JC	LIANG_SILENCED_BY_METHYLATION_2	0.234405	0.483466	0.121543	-0.337881	-1.16679	42	C3|MX1|IFIT2|UCHL1|STC1|OAS2|CXCL6|ICAM1|S100A4|STAT1|IL13RA2|IFI44L|DHRS2|INHBA|MAGEA4|MAGEA2|MAGEA12|C1S|THBD|H2AC18|NT5E|SSX2|IRF7|OAS1|IFIT3|SLPI|AREG
c2.all.v7.4.symbols	238_GCvsFLT_JC	LIANG_SILENCED_BY_METHYLATION_UP	0.0693069	0.233177	0.24134	-0.455487	-1.42022	26	MMP3|C3|MYH3|MFAP5|PAPPA|ASAH1|CCND2|STAT1|ANXA3|LGMN|SRGN
c2.all.v7.4.symbols	238_GCvsFLT_JC	LIAN_LIPA_TARGETS_3M	0.0216035	0.108439	0.352488	-0.402455	-1.47004	60	FCGR2B|FCGR2A|MMP19|ACP5|MS4A6A|TREM2|TLR7|C1QB|FCER1G|CLEC4E|CAMP|MS4A7|IGSF6|MARCO|LILRB5|LILRB4|PLA2G7
c2.all.v7.4.symbols	238_GCvsFLT_JC	LIAN_LIPA_TARGETS_6M	0.0239428	0.116565	0.352488	-0.388436	-1.47663	75	FCGR2B|FCGR2A|MMP19|ACP5|MS4A6A|TREM2|TLR7|C1QB|FCER1G|PAPPA|CLEC4E|MMP13|CAMP|MS4A7|IGSF6|MARCO|LILRB5|LILRB4|PLA2G7|SLC37A2|C1QC|CD84|CCR1
c2.all.v7.4.symbols	238_GCvsFLT_JC	LIAN_NEUTROPHIL_GRANULE_CONSTITUENTS	0.00577511	0.0399681	0.407018	-0.599969	-1.79345	22	CTSH|GUSB|ELANE|CTSS|MMP13|CPA3|ITGB2|CAMP|CYBB|CTSC|FPR1|CTSB|SRGN
c2.all.v7.4.symbols	238_GCvsFLT_JC	LIAO_HAVE_SOX4_BINDING_SITES	0.287335	0.543906	0.107972	-0.320104	-1.10276	41	CREB3L1|VCAN|PFKFB4|NEIL3|ALDH18A1|SERPINE2|LAMB1|DKK1
c2.all.v7.4.symbols	238_GCvsFLT_JC	LIEN_BREAST_CARCINOMA_METAPLASTIC	0.000359641	0.00391659	0.498493	-0.611649	-1.9954	32	LUM|SPARC|SFRP2|MMP16|POSTN|PDGFRA|COL16A1|EDIL3|ACAN|ADAMTS5|PRRX1|COL18A1|MSX1
c2.all.v7.4.symbols	238_GCvsFLT_JC	LIEN_BREAST_CARCINOMA_METAPLASTIC_VS_DUCTAL_DN	0.253933	0.507749	0.128143	0.272614	1.11905	91	ESR1|CRB3|PHOSPHO2|MMEL1|TPD52|AR|MYO5C|TMEM125|KRT19|DNAJC12|CREB3L4|GSTM3|CLDN7|TESMIN|KDF1|HID1|P2RY2|CST6|BIK|SLC25A4|PRR15L|XBP1|CDH1|CCDC125|SPINT2|PRR5-ARHGAP8|IL20RA|EPCAM|DYNLRB2|ERBB2|C11orf52|PLEKHA6|ZFP62|RTN4RL1|GATA3|SLC9A3R1|JCHAIN|AGR2|AGR3
c2.all.v7.4.symbols	238_GCvsFLT_JC	LIEN_BREAST_CARCINOMA_METAPLASTIC_VS_DUCTAL_UP	0.139665	0.356468	0.160801	-0.324544	-1.23935	76	BCAT1|GAL|CALU|PCOLCE2|VIM|ENPP2|PLOD1|HAS2|GABRA5|MSN
c2.all.v7.4.symbols	238_GCvsFLT_JC	LIM_MAMMARY_LUMINAL_MATURE_DN	0.000248296	0.00280909	0.498493	-0.449624	-1.77639	93	NREP|COL6A2|COL6A1|FSTL1|GPX7|HTRA1|CASP1|FAM171A1|COL16A1|SERPINH1|VIM|COL4A2|TPST1|DAB2|COL4A1|C2orf88|RECK|AEBP1|SFRP1|GYPC|FRMD4A|ZNF521|BACE2|TMEM47|MERTK|BCL11A
c2.all.v7.4.symbols	238_GCvsFLT_JC	LIM_MAMMARY_LUMINAL_MATURE_UP	0.168889	0.402586	0.159647	0.276606	1.16548	106	TGM2|FGF13|HMGCS2|ESR1|ABCC8|ATP6V0E2|TSPAN13|YIPF6|ABCA7|DNAJC12|FYCO1|KBTBD4|PROM2|TOX3|EPS8L1|SGMS1|GMPR|MEIS1|HID1|DNAAF3|FLVCR2|PSD4|EEF1A2
c2.all.v7.4.symbols	238_GCvsFLT_JC	LIM_MAMMARY_LUMINAL_PROGENITOR_UP	0.134216	0.348052	0.165657	-0.344232	-1.25073	56	QPCT|ATP6V1B1|RFTN2|NCALD|C3|C1QTNF1|LBP
c2.all.v7.4.symbols	238_GCvsFLT_JC	LINDGREN_BLADDER_CANCER_CLUSTER_1_UP	0.43956	0.676717	0.0913924	0.236083	1.00435	112	TBC1D4|MLLT3|HOXA3|PRKCQ|TM2D2|DAB2IP|PGAP4|RBM12|PNRC1|PIK3R1|RPL27A|CARNMT1|RXRA|GSTO1|TMOD1|STX3|ZNF513|TGFBR1|NT5DC1|ZNF462|APTX|CAST|PPP6C|PSMD5|RPL35|NMRK1|TSPYL1
c2.all.v7.4.symbols	238_GCvsFLT_JC	LINDGREN_BLADDER_CANCER_CLUSTER_2A_DN	0.697417	0.853128	0.0585938	-0.215709	-0.891272	123	FAM171B|GNG10|SDCBP|CD302|DAB2|DNAJC10|RASSF8|EVI2A|ALDH2|TRPS1|PBX3|CELF2|RNASE4|CYBB|SELENOP|CCDC50|ANXA5|GLIPR1|CDK5RAP2|DCBLD2|ALCAM|TGOLN2|STXBP1|KIF2A|RIC1|IQGAP2|ZMAT1|CCN3
c2.all.v7.4.symbols	238_GCvsFLT_JC	LINDGREN_BLADDER_CANCER_CLUSTER_3_DN	0.754816	0.888055	0.0524828	-0.198499	-0.879636	207	CTSH|MICAL1|EXT1|WNT5B|ITM2C|SPOCK1|CASP1|FBLN7|PYROXD2|COL4A5|MXD4|CCND1|GPSM3|ARHGEF40|CD81|GMFG|ABCC4
c2.all.v7.4.symbols	238_GCvsFLT_JC	LINDGREN_BLADDER_CANCER_HIGH_RECURRENCE	0.00016208	0.00192338	0.518848	-0.566218	-1.98274	46	COL1A2|COL5A2|SPARC|VCAN|ABI3BP|SERPINH1|COL4A2|NID2|MSN|LGALS1|AEBP1|PAPPA|PRRX1|COL18A1|NRP2|MYADM
c2.all.v7.4.symbols	238_GCvsFLT_JC	LINDGREN_BLADDER_CANCER_WITH_LOH_IN_CHR9Q	0.497788	0.723101	0.0847985	0.229937	0.977497	110	PRKCQ|ECPAS|DAB2IP|PSMB7|PNPO|SECISBP2|CAMSAP1|TDRP|CARNMT1|RXRA|CUL5|TMOD1|TGFBR1|APTX|PPP6C|LRRC8A|FKTN|ARPC5L|PSMA2|PSMD5|IARS1|RPL35|NMRK1|ANKH|DDX3Y|SLC35D2|CREBL2|GRAMD1A|GOLGA1|C9orf78|NUDCD3|ENDOG|ASTN2|POLE3|ASS1|IPPK|RAD23B|STX17|TMEM245|CDK9|EPRS1|ATP6V1G1|SLC2A8|FBXW2|TSC1|DOCK8
c2.all.v7.4.symbols	238_GCvsFLT_JC	LINDSTEDT_DENDRITIC_CELL_MATURATION_A	0.462121	0.693413	0.08042	-0.276666	-0.998896	54	CCL1|KYNU|CD48|IL12B|PLAT|CXCL10|ICAM1|PLA2G7|PLEK|SCARF1|TNC|STAT1|STAT4|IL1B|ENTPD1|TLR2|NFKBIE
c2.all.v7.4.symbols	238_GCvsFLT_JC	LINDSTEDT_DENDRITIC_CELL_MATURATION_B	0.83682	0.92609	0.0559429	0.218727	0.790954	47	PDGFA|PNRC1|NFKBIA|SDC4|TNIP1|ADM|GADD45A|OPTN|DUSP4|NFKB2|NBN
c2.all.v7.4.symbols	238_GCvsFLT_JC	LINDSTEDT_DENDRITIC_CELL_MATURATION_C	0.522417	0.741585	0.0755015	-0.263876	-0.959621	59	COL14A1|NID1|CASP3|ALDH2|LY75|FLT3|SYNGR3|CD86|STK39|ANXA3|MCM5|KIF2A|IGFBP4|TOPBP1|TRAFD1
c2.all.v7.4.symbols	238_GCvsFLT_JC	LINDSTEDT_DENDRITIC_CELL_MATURATION_D	0.00122534	0.0108725	0.45506	-0.481391	-1.7477	58	F13A1|NAAA|ADCY7|DAB2|RCBTB2|ACP5|FCER2|ALOX15|CLEC10A|NCF2|CIITA|FCGRT|RAB31|ITGB2|CCNH|IGSF6|DNMT1|ARHGDIB|CCR1|HLA-DMB|ITGAV|ITGAM|NAGA|CDH2|HLA-DMA|MAF|QSOX1|CTNND1|P2RY6|TPP1|CCL22
c2.all.v7.4.symbols	238_GCvsFLT_JC	LINDVALL_IMMORTALIZED_BY_TERT_DN	9.67766e-07	2.18976e-05	0.643552	-0.593751	-2.22448	69	FN1|CCDC80|VCAN|CFB|CTSK|DPT|FNDC1|SH3PXD2B|SELPLG|NFASC|ISLR|LGALS3BP|MAP1B|ELN|HSPG2|ADAM12|SLIT3|ANTXR1|PAPPA|SLC7A1|CELF2|TMEM47|CPXM2|BLM|LHFPL2|FMOD|LAMA4
c2.all.v7.4.symbols	238_GCvsFLT_JC	LINDVALL_IMMORTALIZED_BY_TERT_UP	0.00741489	0.0490618	0.407018	-0.44192	-1.63654	63	LUM|KDELR3|COL15A1|IGFBP7|EXT1|FKBP11|BMP4|ARMC9|EFEMP1|ADAMTS1|SLC38A11|UCHL1|DKK1|FRMD4A
c2.all.v7.4.symbols	238_GCvsFLT_JC	LINSLEY_MIR16_TARGETS	0.0585586	0.211343	0.282013	0.272414	1.27212	201	MKNK2|HSPA1B|MAP4|TFAP4|LMO7|SERPINE1|ATG9A|NUP35|NCEH1|CDC42SE2|CFAP45|KIF1C|DNAJB6|KLHL26|TPRG1L|DEDD|FYCO1|F3|JADE1|SETD3|KBTBD4|YRDC|COMMD6|UBTD1|PAF1|IFRD2|SPAG7|SRPRA|USP15|PPP1R11|NAPEPLD|UBAC1|ASNSD1|LCOR|TRUB1|RCE1|DAZAP2|ELL|BIK|PEX12|CACUL1|KLHL15|TUSC2|FOXK1|CLIP4|SUSD6|TIAM1|SLC25A22|RFK|ZFYVE9|CDS2|SLC35A4|DNAJC5|RGMA|NOB1|EFCAB14|RNF128|ZCCHC2|MFN2|CDC37L1|ARHGDIA|MICB|UHMK1|SLC11A…
c2.all.v7.4.symbols	238_GCvsFLT_JC	LIN_APC_TARGETS	0.278243	0.537063	0.116739	0.28033	1.10204	69	TGM2|TLE5|HDGF|KRT5|KRT7|SORBS3|GJB1|SCN5A|BCL2L15|CAPN1|NOP53|MTA1|PFN1|MAP3K11|LMNA|IFITM1|HMG20B|RAB1B|ARHGDIA|IGF2|POLR2E|ADSS2|SCAP|HDAC3|ALG3|SH2B2|GET4|GIPC1
c2.all.v7.4.symbols	238_GCvsFLT_JC	LIN_MELANOMA_COPY_NUMBER_DN	0.39959	0.645105	0.0928481	0.297883	1.03089	37	KPNA3|TXNL4A|MFAP1|EIF3J|RNF6|SPART|PAPSS2|PACRG|TPT1|CLN5|PRKN|KLF6|NUFIP1|MBP|ATAD1|MYCBP2|SUCLA2
c2.all.v7.4.symbols	238_GCvsFLT_JC	LIN_MELANOMA_COPY_NUMBER_UP	0.0600755	0.213934	0.321776	0.358483	1.40928	69	MLLT11|PSMD4|KLF14|PRUNE1|ATP9A|CPA1|MEST|IDH2|PSMB4|RNF139|MRPS35|RPP40|POLG|DNAH5|SALL4|AP3S2|TBC1D16|ECI2
c2.all.v7.4.symbols	238_GCvsFLT_JC	LIN_NPAS4_TARGETS_DN	0.201681	0.444818	0.140406	0.299318	1.15836	66	YBX3|SHISA2|CRTAC1|MLIP|GALNT18|NPTX2|KLF9|EGR4|IER2|WDR77|HOMER1|GPR4|CPNE7|DCTN6
c2.all.v7.4.symbols	238_GCvsFLT_JC	LIN_NPAS4_TARGETS_UP	0.341067	0.59865	0.110122	0.231183	1.0425	163	TIGAR|HSPA1A|ITPK1|PRKAA2|USF1|MLLT3|BZW2|CDC42SE2|LRRC3|ATP2C1|CAMSAP1|MTX3|SPRYD7|SMUG1|CELF6|SCN3A|CCNG1|RCAN1|PRKAB2|DARS1|RBM4|SPOCK2|DNAJC27|CDKN1B|GRAMD4|PPP1R11|AP4E1|AKT3|AGO2|DMAC2L|RRN3|RBM34|PKIA|MRAS|CHMP4B|GINM1|PEX14|MKRN3|RNF152|RASGRF2|FXYD6-FXYD2|HSDL1|TMEM74
c2.all.v7.4.symbols	238_GCvsFLT_JC	LIN_SILENCED_BY_TUMOR_MICROENVIRONMENT	0.0842572	0.26301	0.231127	0.320289	1.29362	86	LCN2|TRIM2|CAMK2N1|FUT1|SH3TC2|PINK1|KRT7|PDK4|MUC15|SIK1|VSIG10|INPP4B|EPS8L1|CLDN7|SLC20A1|KLK6|MALL|MYH14|CST6
c2.all.v7.4.symbols	238_GCvsFLT_JC	LIN_TUMOR_ESCAPE_FROM_IMMUNE_ATTACK	0.417515	0.658703	0.0899861	-0.355886	-1.01839	18	HTRA1|RGS16|NRP2|PLA2G7|JAG1|VCAM1|SYCP3|ACKR3|C14orf39
c2.all.v7.4.symbols	238_GCvsFLT_JC	LIU_BREAST_CANCER	0.587649	0.786233	0.0706196	-0.285001	-0.898945	28	MT-ND4|RASSF8|GIT2|SIGLEC1|FNDC5|CTSB|KASH5|HNRNPA1
c2.all.v7.4.symbols	238_GCvsFLT_JC	LIU_CDX2_TARGETS_UP	0.842	0.929	0.0535669	0.234729	0.758269	28	HOXA7|GABRR2|SOX10|NPR3|NPR1|VIL1|NOTCH3|IL2RB|AGR2|KLF5|DNMT3B|ANPEP|PSEN2
c2.all.v7.4.symbols	238_GCvsFLT_JC	LIU_CMYB_TARGETS_UP	0.0568182	0.208444	0.287857	0.287837	1.2897	154	ABTB2|TACC2|CRISPLD2|CITED2|HIGD2A|TP53I11|ASRGL1|OAT|PDK2|RAB11B|AKAP1|CDC42EP1|RPS6KA2|ECE1|TOB1|SAC3D1|SIK1|GSTM3|ETFDH|KRT16|ARL4C|USP25|IMPA2|WDR46|KLHDC2|DNAJB9|HYOU1|TGIF1|DUSP9|SOX9|SPG11|BNIP3L|DNAJB5|DLG1|PHLPP1|NMRK1|NQO1|SLC31A2|MARCHF3|STARD5|ICA1|RETREG2
c2.all.v7.4.symbols	238_GCvsFLT_JC	LIU_COMMON_CANCER_GENES	0.0502194	0.19771	0.321776	0.362552	1.37359	58	CPNE9|PDE4C|DDX59|UBXN2A|ATP8B1|TMEM241|LRRFIP1|DDX27|OCIAD1|GPBP1|POLR1B|ANAPC16|ZC3H7B|LARS1|LIMD1|HAUS2|RPL34|MT-CO3|INTS4
c2.all.v7.4.symbols	238_GCvsFLT_JC	LIU_IL13_MEMORY_MODEL_UP	0.961538	0.987312	0.045679	0.209146	0.570539	16	CCL27|MAP3K11|UNC119|MAP2K2|SPRY4|MAP3K10|CCL8|MUC5B
c2.all.v7.4.symbols	238_GCvsFLT_JC	LIU_LIVER_CANCER	0.95749	0.98524	0.048215	0.190687	0.634068	32	ECH1|RXRG|CATSPER2|ZFPM1|DDX31|DYRK1B|FADS3|TMEM9B|ZYX
c2.all.v7.4.symbols	238_GCvsFLT_JC	LIU_NASOPHARYNGEAL_CARCINOMA	0.145068	0.365136	0.160801	-0.332299	-1.23058	63	GGCX|GM2A|DDOST|SELPLG|LGALS1|CD74|SSR1|RNF10|SLC7A1|PITPNA|INPP1|IPO9|SESN3|RAB26
c2.all.v7.4.symbols	238_GCvsFLT_JC	LIU_PROSTATE_CANCER_UP	0.283146	0.541793	0.120433	0.266868	1.09546	91	PTP4A3|PDLIM5|TBC1D4|RAP1GAP|BZW2|HOXC6|TSPAN13|CAMKK2|NME2|GDF15|GJB1|APRT|SIM2|RAB17|DNAH5|HID1|TMEM161A|SLC43A1|PPP3CA|BCAM|ECI2|PPP1R14B|SOX9
c2.all.v7.4.symbols	238_GCvsFLT_JC	LIU_SMARCA4_TARGETS	0.0224835	0.111974	0.352488	-0.44678	-1.54285	42	COL3A1|SPARC|MMP2|SLC15A2|PARVA|LGALS3BP|CSF1|CRYAA|TAGLN|ECM1|NUPR1|EGFLAM|CD53
c2.all.v7.4.symbols	238_GCvsFLT_JC	LIU_SOX4_TARGETS_DN	0.0179827	0.0951946	0.352488	0.274048	1.32922	296	MKNK2|SFRP5|HSPA1A|BNIP3|PDLIM5|MAP4|ITPK1|GPI|PIAS2|HMGCS2|SRF|TMEM259|DFFA|INF2|UBE3B|VEGFA|UBE2G2|HIPK3|CUL3|PRRG4|SORBS3|NME2|FSTL3|TPD52|VDAC3|PPAT|NDUFS7|ALKBH6|CBR1|MAPT|WDR55|RPS6KB2|ERI3|WBP2|TMX1|GAA|STIP1|PMPCA|FAF1|BICD2|AK2|UBE2M|MTA1|DAZAP2|RAF1|SMARCD3|DEXI|RPS28|DIMT1|MGAT4B|ACY1|HSPA8|UBE3C|NKX3-1|RAD1|TCP1|SCNN1A|DLG1|AGAP2|DDT|CEBPD|ITPR3|KCTD15|CHKB|PRMT1|DIS3|SYPL1|SRSF5|ARIH…
c2.all.v7.4.symbols	238_GCvsFLT_JC	LIU_SOX4_TARGETS_UP	0.124444	0.332385	0.188204	0.271873	1.18833	134	PTP4A3|MLYCD|RRM2B|PDGFA|COX7C|LTN1|RBKS|GABARAPL1|SLC33A1|NSUN3|FYCO1|FGF6|KBTBD4|SPSB3|HSDL2|WBP1L|CREBRF|PPP1CB|KIFC3|DMAC2L|SOX9|ARL4D|TNFSF10|KLHL24|DST|SUSD6|DDX18|IL10RB|EPDR1|PDE6D|THRB|IL6R|THBS1|EGFR|VPS8|HBEGF|TNFRSF21|CLUAP1|C1orf115|USP31|PRDM2|SWAP70|DUSP5|WWTR1|ATP2B4|MBP|MAN2A1|TLE1|TSC22D2|HPN|BMPR2|ATR|INTS9
c2.all.v7.4.symbols	238_GCvsFLT_JC	LIU_TARGETS_OF_VMYB_VS_CMYB_DN	0.413208	0.655383	0.0862866	-0.296535	-1.01643	40	VCAN|TFPI2|CHSY1|COL4A2|CLEC5A|CCNA1|IL12B
c2.all.v7.4.symbols	238_GCvsFLT_JC	LIU_VAV3_PROSTATE_CARCINOGENESIS_DN	0.157795	0.384751	0.152145	0.483926	1.29396	15	TH|CREM|HSPA5|RASGRP1|SYVN1
c2.all.v7.4.symbols	238_GCvsFLT_JC	LIU_VAV3_PROSTATE_CARCINOGENESIS_UP	0.000774044	0.00759607	0.477271	-0.452622	-1.76263	84	FN1|MME|CTSK|CDKN2C|NID1|CASP1|TIMP2|C3|HPR|C4B|CTSS|CD74|FCER1G|PLAT|FBLN1|ITGB2|CYBB|KLK3|IBSP|LILRB3|PLA2G7|CCND2|AGTR1|AMD1|TYROBP|ARHGDIB|TNC|STAT1|WFDC2|TAC1|EDNRB|ITGB6|SAT1|C1QA|PSMB10|CCN3
c2.all.v7.4.symbols	238_GCvsFLT_JC	LIU_VMYB_TARGETS_UP	0.3878	0.636901	0.0982123	0.238025	1.02649	119	TACC2|FZD7|HIGD2A|KLHL7|ASRGL1|TPI1|CDC42EP1|RPS6KA2|KLF11|SAC3D1|PLSCR1|PDE4DIP|ETFDH|ARL4C|USP25|IMPA2|EPB41L4B|WDR46|KLHDC2|MAPKAPK2|BCOR|CLIC4|BNIP3L|DNAJB5|PHLPP1|NMRK1|FOXD1|SLC31A2|MARCHF3|STARD5|RETREG2
c2.all.v7.4.symbols	238_GCvsFLT_JC	LI_ADIPOGENESIS_BY_ACTIVATED_PPARG	0.0347428	0.152178	0.321776	-0.572341	-1.60698	17	FASN|PC|RETN|CFD|ADRB3
c2.all.v7.4.symbols	238_GCvsFLT_JC	LI_AMPLIFIED_IN_LUNG_CANCER	0.0513798	0.198387	0.321776	0.286702	1.30008	169	HSPB1|GPI|SYNGR2|PKM|LCN2|TRIM2|TSPAN8|SPP1|MIF|THBS2|RPS27|PFN2|VEGFA|IDH2|HDGF|KRT5|KRT7|ATP1B1|NME2|CRABP2|EEF1D|MSLN|PSMB4|APRT|PSMD8|RPL27A|IGFBP3|IGKC|HSPA5|MALL|RPL37A|RPS5|RPS21|RPL30|YIF1A|ALDOA|LAPTM4B|RPL23A|HYOU1|RPL28|CLDN9|CSTB|EEF1A2|KRT6C|CYCS|KPNA4|CD46|RPL31|RPS7|SCNN1A|XBP1|RPL35|GIPR|RPS2|NQO1|RPL8|CDK2AP2|CDH1|MMP12|SPINT2|RPL37|HAX1|SFN|RPS20|PTPRF|CANX|SNRPD2|ATP5MF|CALR|RP…
c2.all.v7.4.symbols	238_GCvsFLT_JC	LI_CISPLATIN_RESISTANCE_DN	0.188492	0.427386	0.141225	-0.401276	-1.24172	25	PPIC|ROBO2|MARCKS|TDO2|DSEL|GPC3
c2.all.v7.4.symbols	238_GCvsFLT_JC	LI_CISPLATIN_RESISTANCE_UP	0.244048	0.496162	0.122108	-0.382823	-1.18462	25	TFPI2|COL11A1|KYNU|ZBTB20|TWIST1|THSD7A|SMARCA2
c2.all.v7.4.symbols	238_GCvsFLT_JC	LI_CYTIDINE_ANALOGS_CYCTOTOXICITY	0.212928	0.460553	0.128789	0.458924	1.22711	15	ESR2|FKBP5|MYBBP1A|CENPB|NT5C3A|RIOX1
c2.all.v7.4.symbols	238_GCvsFLT_JC	LI_CYTIDINE_ANALOG_PATHWAY	0.528265	0.746104	0.0749279	0.344268	0.957954	17	SLC29A1|RRM2B|NT5C3A|DCTD|SLC28A1|SLC28A3|CMPK1|NT5C
c2.all.v7.4.symbols	238_GCvsFLT_JC	LI_DCP2_BOUND_MRNA	0.0129562	0.0750393	0.38073	0.371819	1.50174	86	NME6|FLII|IDH3G|PSMC3|MRPL23|JMJD6|UBXN6|EEF1D|NDUFS7|APRT|EDF1|SCO2|EIF3G|ETFB|PSMC5|NOP53|TRAPPC2L|ADA|ZNF593|RPS5|DNTTIP2|WDR74|NDUFB7|NDUFA13|CUEDC2
c2.all.v7.4.symbols	238_GCvsFLT_JC	LI_INDUCED_T_TO_NATURAL_KILLER_DN	0.173913	0.409422	0.140406	-0.278302	-1.16735	134	COL5A1|COL6A1|OLFML3|BGN|LOX|C3|MMP2|TPST1|MARCKS|CCL23|TBXA2R|PRKCB|ALDH2|CD81|PLD4
c2.all.v7.4.symbols	238_GCvsFLT_JC	LI_INDUCED_T_TO_NATURAL_KILLER_UP	0.219761	0.466275	0.118815	-0.234742	-1.09329	298	PRDX4|ARSB|PLTP|LY6H|CASP1|CXCR3|CHSY1|PDZK1|KLK8|VIM|FCGR2A|SNX18|HBA2|ARFGEF3|EMILIN2|CD63|F2RL2|FES|PPIB|CXCL9|MLKL|LGALS3BP|HGFAC|GLIPR2|STX11|LGALS1|EVI2A|ITGB7|FCER1G|ID2|SERPINE2|ASAH1|SAMD9L|SLAMF7|LAG3|CD69|MYO1G|SH3BP2|CD52|GLIPR1|TMEM158|CCND2|BSCL2|DOK2|S100A4|P2RY14|CAPN2|SIRT3|TYROBP|MSMO1|EHD4|GADD45G|CTSW|ADGRG5|ADGRG3|LAT2|ZNF608|PRELID2|TF|NRGN|NCF4|IQGAP2|MYO1F|SELENOS|OSTF1|ST…
c2.all.v7.4.symbols	238_GCvsFLT_JC	LI_LUNG_CANCER	0.0417276	0.173382	0.321776	0.426657	1.49454	40	HSPB1|GSTP1|PGK1|MAP4|DPF3|ZBTB17|PSMB6|KRT19|IGFBP3|RABGGTB|MDM2|CSF2|KRT17|EEF1A2
c2.all.v7.4.symbols	238_GCvsFLT_JC	LI_PROSTATE_CANCER_EPIGENETIC	0.365805	0.615833	0.0962406	0.319044	1.05266	30	GSTP1|ESR1|HIC1|ESR2|DAB2IP|AR
c2.all.v7.4.symbols	238_GCvsFLT_JC	LI_WILMS_TUMOR	0.466411	0.695634	0.0806388	0.324156	0.999361	23	FZD7|CHRDL1|COL13A1|EYA1|CRABP2|SIX1
c2.all.v7.4.symbols	238_GCvsFLT_JC	LI_WILMS_TUMOR_ANAPLASTIC_UP	0.00018589	0.00215326	0.518848	-0.739932	-2.07753	17	CENPF|TTK|NCAPH|NUSAP1|CCNA1|MKI67|CENPA|CDCA3|RAD54L|KIF2C|RFC3|KPNA2|HAT1|HTT
c2.all.v7.4.symbols	238_GCvsFLT_JC	LI_WILMS_TUMOR_VS_FETAL_KIDNEY_1_DN	9.48072e-05	0.00120706	0.538434	-0.412634	-1.76673	159	SCRN1|CENPF|HMGA2|CDKN3|TTK|CDC25C|SV2A|ZNF423|MTHFD2|KIF23|CIT|SMC4|ROR2|COL2A1|ESPL1|FANCI|CKAP5|AURKB|EZH2|SPAG5|PBX3|ANKLE2|TPX2|MKI67|KIFC1|CDC20|KIF11|MELK|CKS2|STMN1|BRCA1|AURKA|PPP2R2A|TOP2A|BLM|LMNB1|TIMELESS|KIF14|MAD2L1|DLGAP5|MSH6|CCND2|CCNB2|FEN1|CHAF1A|CDK1|PRIM2|MCM6|KIF2C|PLK4
c2.all.v7.4.symbols	238_GCvsFLT_JC	LI_WILMS_TUMOR_VS_FETAL_KIDNEY_1_UP	0.1125	0.311965	0.176694	-0.282088	-1.22548	177	COL1A2|CTSH|SERPINF1|IGFBP7|TRAM2|ERBB4|PRCP|IL27RA|COL4A5|TPST1|OLFML2A|DAB2|LYN|KIF13B|OXCT1|ALDH1A1|ZEB2|TBC1D9|MATN2|ASAH1|MYOF|SELENOP|THSD7A|DYNC2LI1|MERTK|ANGPT1|IQCK|ALCAM|TGOLN2|MSMO1|ANXA3|BLVRB|ACSM3|SLC37A4|FAM3C|ENPEP|FUCA1|IQGAP2|PLAU
c2.all.v7.4.symbols	238_GCvsFLT_JC	LI_WILMS_TUMOR_VS_FETAL_KIDNEY_2_DN	0.103053	0.295298	0.191892	-0.369478	-1.29974	47	COL5A1|IGFBP5|CDH11|COL4A2|DAB2|DDR2|COL4A1|GPC4|SELENOP|DPEP1|ANGPT1|ALCAM
c2.all.v7.4.symbols	238_GCvsFLT_JC	LI_WILMS_TUMOR_VS_FETAL_KIDNEY_2_UP	0.0238956	0.116565	0.352488	-0.519733	-1.60827	25	VCAN|HMGA2|ROR2|EZH2|BIRC5|STMN1|NCAM1|EFNB3|HOXA1|HEXB|NSD2
c2.all.v7.4.symbols	238_GCvsFLT_JC	LOCKWOOD_AMPLIFIED_IN_LUNG_CANCER	0.508046	0.729904	0.0857844	0.207932	0.977667	209	CFL2|CUL2|RAD23A|ABCF2|TMEM134|AP4S1|RPS27|STRN3|MRPL23|USP13|VEGFA|PRCC|MTRR|HDGF|POLD4|NAT10|AKT1|NIPSNAP2|PSMB4|MRPL11|DEDD|MAF1|CRKL|SMIM12|PIK3CA|MYNN|SNAPIN|NFKBIA|CCDC107|RBM4|LSM8|S100A11|BLCAP|FJX1|C5orf22|HYOU1|AGO2|EEF1AKMT4|SNAP29|DDX10|LAMTOR1|ZSCAN21|ALKBH4|JPH1|CORO1B|COPS6|NAXE|HAX1|TRIM44|NPR1|APIP|GCDH|CERS2|PARD3|NDUFB5
c2.all.v7.4.symbols	238_GCvsFLT_JC	LOPES_METHYLATED_IN_COLON_CANCER_DN	0.120724	0.326038	0.181383	0.417205	1.31154	26	GSTP1|CDKN1C|SORBS3|GRIN2B|EBF3|FHIT|ERCC1|THRB|THBS1|GATA3|MLH1|EPM2AIP1|APC
c2.all.v7.4.symbols	238_GCvsFLT_JC	LOPES_METHYLATED_IN_COLON_CANCER_UP	0.176587	0.411943	0.146416	-0.405473	-1.25471	25	OPCML|APBA1|TNFRSF10C|RARRES1|SFRP1|TWIST1|ITGA4|CCND2
c2.all.v7.4.symbols	238_GCvsFLT_JC	LOPEZ_EPITHELIOID_MESOTHELIOMA	0.635478	0.818864	0.0656814	0.322791	0.898193	17	CLDN15|BICDL1|PRR15L|ELMO3|PTPRF|COBL
c2.all.v7.4.symbols	238_GCvsFLT_JC	LOPEZ_TRANSLATION_VIA_FN1_SIGNALING	0.144898	0.365129	0.165657	0.374988	1.25898	34	SOCS2|TGFBR2|RALBP1|HOXB7|SRPRA|DAPK3|PPP5C|EFNB2|DYRK1A|IMP3
c2.all.v7.4.symbols	238_GCvsFLT_JC	LUCAS_HNF4A_TARGETS_UP	0.130435	0.342519	0.176694	0.329746	1.24148	57	TACC2|ETNPPL|PKIG|AKAP1|SLC25A20|CAMKK2|RBKS|ACADVL|ETFDH|SDC4|ACY1|ABCB4|TECR|ACOX1|CIDEB|COBL|VIL1|ABCB1|ATXN7L1|ACOT13|C1orf115
c2.all.v7.4.symbols	238_GCvsFLT_JC	LUI_TARGETS_OF_PAX8_PPARG_FUSION	0.0192994	0.100215	0.352488	0.49572	1.60137	28	HINT1|HSP90AB1|TMEM147|RPL18A|SDC4|CLDN7|EIF3G|RPS5|HSPA8|UQCR11|RPS2|EIF3K
c2.all.v7.4.symbols	238_GCvsFLT_JC	LUI_THYROID_CANCER_CLUSTER_1	0.209924	0.457079	0.130106	-0.332292	-1.17057	48	FBN1|TNFRSF10B|CDC25B|IGSF1|CCND1|DYNC2LI1|SMARCC1|ITSN2|PLD3|SRSF6|FYN|MFSD10|LASP1|ARHGAP1|POMK|GAS6|ZC3H14|ST3GAL5|SRSF11|SOX4|SEPTIN9|BEX4|FOSB
c2.all.v7.4.symbols	238_GCvsFLT_JC	LUI_THYROID_CANCER_CLUSTER_2	0.0757895	0.245444	0.237794	0.371415	1.32918	43	TP53I11|VAPB|TPM2|WFS1|SYNE1|ACADVL|HIC2|SLC16A3|RAPGEF3|TOB2|ADGRB2|BNIP3L|SCNN1A|ZCCHC24|ITPR1|ACAA1
c2.all.v7.4.symbols	238_GCvsFLT_JC	LUI_THYROID_CANCER_CLUSTER_3	0.0126302	0.0739024	0.38073	0.528143	1.64641	25	HINT1|HSP90AB1|TMEM147|RPL18A|PSMD8|CLDN7|EIF3G|RPS5|HSPA8|UQCR11|RPS2|EIF3K
c2.all.v7.4.symbols	238_GCvsFLT_JC	LUI_THYROID_CANCER_CLUSTER_5	0.214829	0.461177	0.128143	0.457398	1.22302	15	ISL1|HMGCS2|CRYAB|HLA-DRB1
c2.all.v7.4.symbols	238_GCvsFLT_JC	LUI_THYROID_CANCER_PAX8_PPARG_DN	0.180085	0.416321	0.15017	0.343181	1.20213	40	RAP1GAP|HINT1|HSP90AB1|TMEM147|RPL18A|SNTA1|PSMD8|CLDN7|AKR1B1|RPS5|HSPA8|UQCR11|DDT|RPS2
c2.all.v7.4.symbols	238_GCvsFLT_JC	LUI_THYROID_CANCER_PAX8_PPARG_UP	0.333959	0.590517	0.0982123	-0.311504	-1.08592	44	FBN1|TNFRSF10B|MAP1A|CCND1|DYNC2LI1|GABBR2|SERPINA1|SMARCC1|EID1|SRSF6|MFSD10|LASP1|TULP3|IDI1|ARHGAP1|POMK
c2.all.v7.4.symbols	238_GCvsFLT_JC	LUND_SILENCED_BY_METHYLATION	0.811787	0.915436	0.052913	0.279168	0.746461	15	MAP1LC3A|SDC4|SDC1|PLPP1|HES1|H3-3B|CLU
c2.all.v7.4.symbols	238_GCvsFLT_JC	LU_AGING_BRAIN_DN	0.448052	0.682491	0.0894367	0.226065	1.00733	142	UBE2D1|SLC1A1|PDE4D|FGF13|RAD23A|KIF1B|PPP3R1|RASGRF1|TUBA4A|NAPA|TIMM17A|MAPT|NUTF2|CAP2|AZIN1|SYN2|ETS2|TSPYL2|TRIM38|ILRUN|UBE2M|CAMK4|HSPA8|MBNL2|GABRD
c2.all.v7.4.symbols	238_GCvsFLT_JC	LU_AGING_BRAIN_UP	0.262069	0.518557	0.107972	-0.239224	-1.08656	248	SEMA3B|VCAN|ECM2|SDC2|HTRA1|TST|CHSY1|COL4A5|SERPINH1|VIM|CD302|ASCL1|SPON1|HP|HBA1|EFEMP1|ZNF423|PARVA|PEX1|MSN|SEPTIN10|ZBTB20|GPC5|DPYSL3|TNNT1|HEPH|ZEB2|SFRP1|RAP1B|RASSF2|ALDH9A1|LTBP1|SNAP23|TMEM47|MYOF|SELENOP|FGF2|ANXA5|TCAF1|RHOBTB3|PRDX6|NUPR1|IQCK|FRYL|ADD3|HCRTR2|PIP4K2A
c2.all.v7.4.symbols	238_GCvsFLT_JC	LU_EZH2_TARGETS_UP	0.00583613	0.0403266	0.407018	0.293809	1.39804	251	PSMD4|MKNK2|TMEM141|MEX3D|IER3|PITX1|PSMC3|HYAL2|RCC1L|ALKBH2|C2CD2|PPP3R1|SHARPIN|B4GALT1|CENPV|MCRIP2|PSMB7|EMC6|TSPAN17|BOK|NME2|MAPKAPK3|SCAND1|MAFA|HCFC1R1|GALT|SURF2|CBR1|DLK2|SLC25A26|UQCR10|PFDN6|NEURL3|RPS6KB2|POLR2C|H2AJ|SDC4|CLDN7|CCDC107|ZNHIT1|ETFB|ACO2|STUB1|HSCB|HSDL2|TLK2|LAMTOR4|ZNF629|PLEKHJ1|BIK|WDR74|ZMAT5|GATD3A|TRAPPC5|ZNRD2|LMNA|C6orf226|C17orf49|TEAD4|PPP1R14B|AHSA1|C1orf2…
c2.all.v7.4.symbols	238_GCvsFLT_JC	LU_IL4_SIGNALING	0.816193	0.917072	0.0592219	0.203709	0.831312	88	CISH|ANKRD33B|PEG10|GSR|MAL|HLA-DRB5|CNTN6|METTL14|PDE7A|NFIL3|IL4R|BCKDK|APPL2|PPP6C|PKN2|XBP1|RPS2|CCL4|SOCS1|SPINT2
c2.all.v7.4.symbols	238_GCvsFLT_JC	LU_TUMOR_ANGIOGENESIS_UP	0.449799	0.684067	0.0850427	0.319381	0.995625	25	SPP1|PDGFA|FGF18|VEGFA|JAG2|TNFAIP6
c2.all.v7.4.symbols	238_GCvsFLT_JC	LU_TUMOR_ENDOTHELIAL_MARKERS_UP	0.0556727	0.206211	0.321776	-0.525747	-1.55155	20	VCAN|POSTN|COL5A3|STC1|ADAM12|TWIST1
c2.all.v7.4.symbols	238_GCvsFLT_JC	LU_TUMOR_VASCULATURE_UP	0.132673	0.346349	0.170932	-0.421263	-1.31806	27	VCAN|POSTN|COL5A3|STC1|ADAM12|TWIST1
c2.all.v7.4.symbols	238_GCvsFLT_JC	LY_AGING_MIDDLE_DN	0.000157755	0.00187716	0.518848	-0.768202	-2.09459	15	FOXM1|CENPF|CCNF|KIF23|CCNA2|CENPA|PLK1|CDC20|KIF11|CCNB1|KIF2C
c2.all.v7.4.symbols	238_GCvsFLT_JC	LY_AGING_OLD_DN	0.000225666	0.00257306	0.518848	-0.526152	-1.89966	54	POSTN|CDH11|FOXM1|CENPF|HAS2|FBN2|CDC25B|CCNF|KIF23|BARD1|CKAP5|CCNA2|CENPA|PLK1|CDC20|KIF11|CCNB1|KIF14|HMGB2|CDK4|KIF2C|CTSC|CKS1B|TYMS|MYBL2|PCNA|UBE2C|PKMYT1|MCM2|H2AZ1|NASP|SAFB|UGCG
c2.all.v7.4.symbols	238_GCvsFLT_JC	LY_AGING_PREMATURE_DN	0.000104642	0.00132215	0.538434	-0.644471	-2.03278	28	MMP3|ENPP2|FOXM1|HAS2|CDC25B|CCNF|BARD1|CENPA|HMGB2|KIF2C|CKS1B|TYMS|MYBL2|PKMYT1|MCM2|NASP|SAFB|UGCG
c2.all.v7.4.symbols	238_GCvsFLT_JC	MACAEVA_PBMC_RESPONSE_TO_IR	0.882569	0.949137	0.0474483	-0.199296	-0.780003	88	TM7SF3|IKBIP|TNFRSF10D|TNFRSF10B|LIG1|FGF10|F5|GLS2|REV3L|RAP2B|CPSF3|PTP4A1|APOBEC3H|FAS|DENND2D|SOCS4|DNER|PPM1D|ARHGEF3|PCNA|PANK1|E2F7|FBXO22
c2.all.v7.4.symbols	238_GCvsFLT_JC	MACLACHLAN_BRCA1_TARGETS_DN	0.19917	0.441735	0.140406	-0.448981	-1.24764	16	SEMA3B|COL16A1|KRT4|CCNB1
c2.all.v7.4.symbols	238_GCvsFLT_JC	MACLACHLAN_BRCA1_TARGETS_UP	0.0705645	0.235233	0.24134	-0.485369	-1.43739	21	TIMP1|TIMP2|IGFBP2|KRT2|RHOA|TOP2A|CDK4
c2.all.v7.4.symbols	238_GCvsFLT_JC	MADAN_DPPA4_TARGETS	0.941176	0.980804	0.0460458	-0.194756	-0.675213	43	IQCG|ALYREF|SLC25A31|GLI1|KLHL13|AURKC|DDX4|MYO1F|RNF17|PRRC1|HCK|PLEKHG1|DAZL
c2.all.v7.4.symbols	238_GCvsFLT_JC	MAEKAWA_ATF2_TARGETS	0.607646	0.80175	0.0694481	-0.306263	-0.915497	22	SULT2A1|INA|VPS13C|KLK1|CCR3
c2.all.v7.4.symbols	238_GCvsFLT_JC	MAGRANGEAS_MULTIPLE_MYELOMA_IGG_VS_IGA_DN	0.0134869	0.076292	0.38073	-0.546611	-1.70435	26	DAP|ALAS2|CCND1|ID2|BRCA1|CSF1R|TPBG|CSF3R|CFI|RAP1A|CSK|IL16|IL1B|ZNF148|MYB|FBP1|FGB|KLF1|UBAP2L|GLUD1
c2.all.v7.4.symbols	238_GCvsFLT_JC	MAGRANGEAS_MULTIPLE_MYELOMA_IGG_VS_IGA_UP	0.215264	0.461177	0.130106	0.426934	1.21392	18	DCTN1|SRF|JAG2|ABCA7|DARS1
c2.all.v7.4.symbols	238_GCvsFLT_JC	MAGRANGEAS_MULTIPLE_MYELOMA_IGLL_VS_IGLK_DN	0.364683	0.615833	0.0943564	0.344795	1.06299	23	GAS2|CD46|AXL|CDSN|IGLC1|RPL4|RBL2|PRKD2|SCN1B|DUSP1|PNPLA6
c2.all.v7.4.symbols	238_GCvsFLT_JC	MAGRANGEAS_MULTIPLE_MYELOMA_IGLL_VS_IGLK_UP	0.401544	0.646706	0.0891647	-0.307268	-1.04006	38	EXT1|BPHL|SMARCA1|CDK1|ELAVL4|FAS|FGR|RB1|CTSB|DSG1|MYB|CYB5A
c2.all.v7.4.symbols	238_GCvsFLT_JC	MAHADEVAN_GIST_MORPHOLOGICAL_SWITCH	0.00532966	0.037419	0.407018	-0.670831	-1.8291	15	MMP3|SPOCK1|TFPI2|MMP2
c2.all.v7.4.symbols	238_GCvsFLT_JC	MAHADEVAN_IMATINIB_RESISTANCE_DN	0.393075	0.640986	0.0934449	-0.365752	-1.04662	18	GDF10|PTGIS|MEOX2|SRGN|KIT|VCAM1|BCHE|CXCR4
c2.all.v7.4.symbols	238_GCvsFLT_JC	MAHADEVAN_IMATINIB_RESISTANCE_UP	0.433809	0.673939	0.0878313	-0.351318	-1.00532	18	SPOCK1|KYNU|ALDH1A1|PDGFC|SERPINE2
c2.all.v7.4.symbols	238_GCvsFLT_JC	MAHAJAN_RESPONSE_TO_IL1A_DN	0.048784	0.194557	0.321776	-0.378641	-1.4164	67	KDELR3|RNF24|VCAN|POSTN|COL4A5|CHST10|B4GAT1|SLIT3|RECK|ASAH1|ALDH7A1
c2.all.v7.4.symbols	238_GCvsFLT_JC	MAHAJAN_RESPONSE_TO_IL1A_UP	0.682105	0.84523	0.0659816	0.228175	0.886835	67	PTP4A3|LMOD1|APOD|RAB11B|B4GALT1|FSTL3|AR|MAFK|CCNT1|AKAP8L|CSF2|IL6ST|MMP12|SDC1|SLC16A1|SECTM1|SOD2|MYC|KCNA1|THBS1|ACVR1B|HBEGF|FLT1|DUSP1|BEST1|CCL20|IL2RB
c2.all.v7.4.symbols	238_GCvsFLT_JC	MAINA_VHL_TARGETS_DN	0.457983	0.691089	0.08654	-0.364579	-0.994066	15	SPARC|CCND1
c2.all.v7.4.symbols	238_GCvsFLT_JC	MALONEY_RESPONSE_TO_17AAG_DN	0.789809	0.904212	0.0593488	0.215731	0.850009	71	ATP5ME|TPI1|MARCHF6|CLDN3|PSMA7|VDAC3|PTGES3|PDCD5|RPL27A|TIMM23|ATP5F1C|PSMA5|RSU1|RPL30|SYNPO|CYCS|IARS1|RPL35|CALM2
c2.all.v7.4.symbols	238_GCvsFLT_JC	MALONEY_RESPONSE_TO_17AAG_UP	0.0176095	0.0938959	0.352488	-0.471685	-1.58834	37	CPZ|PCOLCE|CTSH|PLTP|IGFBP2|SERPINH1
c2.all.v7.4.symbols	238_GCvsFLT_JC	MALTA_CURATED_STEMNESS_MARKERS	0.0510204	0.197874	0.287857	-0.531306	-1.54757	19	CD34|ABCG2|EZH2|TWIST1|CD44|NANOG|KDM5B|LGR5
c2.all.v7.4.symbols	238_GCvsFLT_JC	MANALO_HYPOXIA_DN	0.568396	0.772304	0.0810802	0.200331	0.966821	285	IDE|SAR1B|SLC5A6|TUBB4B|NDUFAF4|ABCF2|EBNA1BP2|SACS|RRP9|GTPBP4|CUTC|PRMT7|PDSS1|AKAP1|RXYLT1|NCS1|RSAD1|VWA8|ATIC|NAT10|CLPB|PWP2|POLD2|PPAT|BOLA2|PRPS1|GEMIN6|RRP1B|NCLN|GATB|PAK1IP1|COQ2|WDR77|PSME4|RPP40|CEP83|GRWD1|PNO1|HEATR1|RRP1|BYSL|DDX23|CIAO1|HEATR3|RPP30|FXN|DHX35|WDR74|TSEN2|PSMD11|NOP16|RRP15|EEF1E1|WDR4|UBIAD1|IARS1|POLR1G|METTL2B|PUS1|ZWINT|DDX18|DDX21|TOP3A|PHB|RUVBL1|TOR3A|MAP2K…
c2.all.v7.4.symbols	238_GCvsFLT_JC	MANALO_HYPOXIA_UP	0.000239429	0.00272289	0.518848	-0.378409	-1.66537	196	COL5A1|LOXL2|COL1A2|GDF10|FKBP9|BGN|P4HA2|SHOX2|MAGED2|HTRA1|PGM3|SPOCK1|LEPR|LOX|CHSY1|FAM171A1|MMP2|PLOD1|COL4A2|TNFRSF10B|FNDC3B|NFASC|COL4A1|STC1|CUBN|ALDH2|CCNG2|VEGFC|LAMB1|RASSF2|TSKU|GYPC|COL18A1|CDK19|CELF2
c2.all.v7.4.symbols	238_GCvsFLT_JC	MANNE_COVID19_COMBINED_COHORT_VS_HEALTHY_DONOR_PLATELETS_DN	2.79949e-07	7.83678e-06	0.674963	-0.43879	-1.93539	193	PTPRD|ACE|COL15A1|IGFBP5|CD34|CEP128|LEPR|TFPI2|SASH1|COL4A2|MINAR1|GPR88|ZC3H12B|WWOX|RGS18|AFF2|COL4A1|FAM189A1|SEPTIN10|CA8|PID1|ALDH1A1|ITGB3BP|ADAM12|DPYSL3|LYSMD3|FAM71F1|PRIMPOL|PLD4|PAPPA|CLEC10A|PARD3B|PPM1E|CIITA|CLEC4C|AFF3|TMEM150C|KCNAB1|TTC30A|CXCL6|LRRCC1|CPXM2|MS4A7|SDK1|RASEF|MYOF|SPC25|NLGN1|PACSIN1|WLS|HLA-DQB1|CCDC50|LILRA4|P2RY12|HEMGN|SLC37A2|ENTHD1|PLCB1|AGBL3|SNAP25|FTO|FA…
c2.all.v7.4.symbols	238_GCvsFLT_JC	MANNE_COVID19_COMBINED_COHORT_VS_HEALTHY_DONOR_PLATELETS_UP	0.26773	0.525398	0.108394	-0.255468	-1.09547	160	CERCAM|NAGLU|WNT5B|SMIM1|RNF144A|EMID1|ALAS2|SERPINH1|HPSE|HPR|OLFML2A|HBA2|HBA1|POR|LGALS3BP|CCDC24|USP18|ACACA|CMPK2|TGIF2
c2.all.v7.4.symbols	238_GCvsFLT_JC	MANNE_COVID19_ICU_VS_HEALTHY_DONOR_PLATELETS_DN	0.00074363	0.00733054	0.477271	-0.398725	-1.66504	131	IGFBP5|CD34|CEP128|LEPR|TFPI2|SASH1|COL4A2|GPR88|C1orf112|RGS18|COL4A1|FAM189A1|SEPTIN10|PID1|ALDH1A1|BACH2|ITGB3BP|ADAM12|DPYSL3|LYSMD3|PRIMPOL|PLD4|PAPPA|TTC30A|MS4A7|SPC25|NLGN1|PACSIN1|WLS|MEX3B|HLA-DQB1|CCDC50|LILRA4|P2RY12|HEMGN|CAAP1|ENTHD1|PLCB1|AGBL3|FTO|FAM83D|DCK
c2.all.v7.4.symbols	238_GCvsFLT_JC	MANNE_COVID19_ICU_VS_HEALTHY_DONOR_PLATELETS_UP	0.530387	0.746679	0.0718276	-0.235118	-0.965043	114	CERCAM|FOLR3|SMIM1|SERPINH1|HPSE|HPR|OLFML2A|POR|PFKFB4|LGALS3BP|ACACA|CMPK2|EME1|CACFD1|COL18A1
c2.all.v7.4.symbols	238_GCvsFLT_JC	MANNE_COVID19_NONICU_VS_HEALTHY_DONOR_PLATELETS_DN	0.000175045	0.00204391	0.518848	-0.387169	-1.68249	178	PTPRD|CALU|GNG10|CEP128|LEPR|TFPI2|COL4A2|MINAR1|SH3BGRL|GPR88|ZC3H12B|WWOX|FANCA|RGS18|AFF2|COL4A1|FAM189A1|CA8|PID1|TRAM1|ALDH1A1|ITGB3BP|ADAM12|DPYSL3|LYSMD3|FAM71F1|PRIMPOL|PLD4|PAPPA|PARD3B|PPM1E|AFF3|TMEM150C|FCER1A|KCNAB1|CXCL6|LRRCC1|MS4A7|SDK1|SPC25|WLS|HLA-DQB1|CCDC50|P2RY12|HEMGN|P2RY14|ENTHD1|NAP1L3|ANGPT1|AGBL3|SNAP25|FTO|ANXA3|CPNE4|KRTAP29-1
c2.all.v7.4.symbols	238_GCvsFLT_JC	MANNE_COVID19_NONICU_VS_HEALTHY_DONOR_PLATELETS_UP	0.411633	0.654864	0.0962406	0.232906	1.0078	127	CISH|FBXO32|FLYWCH1|SMIM4|SLC2A1|ARL2|NR1D1|USPL1|MMP17|MAPK12|LPIN1|PFDN2|ZNF296|PPP3CC|PPP6R2|TIMM10|LRRC2|UQCC3|EFNA1|SEC14L2|TPRN|ALKBH3|TSPAN4|IFITM1|IFITM2|IFITM3|OPTN|FKBPL|TEX10|RNF169|IGLL5|MZB1|GTF2IRD2B|HMGA1|HMBS|AMHR2|NDRG3|ORC5|FAM174C|RELB
c2.all.v7.4.symbols	238_GCvsFLT_JC	MANN_RESPONSE_TO_AMIFOSTINE_UP	0.0508806	0.197853	0.282013	0.511359	1.45397	18	RAD23A|GSR|GDF15|XPC|CDKN1A|MDM2|ERCC1|DDB2|MYC|EIF2B1|HDAC3|NEDD8
c2.all.v7.4.symbols	238_GCvsFLT_JC	MARCHINI_TRABECTEDIN_RESISTANCE_DN	0.000483538	0.00506381	0.498493	-0.54826	-1.91127	44	COL3A1|PYCR1|FSTL1|IGFBP7|NID1|HDLBP|COL4A2|CAD|GABRA5|IMPDH1
c2.all.v7.4.symbols	238_GCvsFLT_JC	MARCHINI_TRABECTEDIN_RESISTANCE_UP	0.623077	0.810644	0.0659816	0.329698	0.8994	16	MIF|ATP6V0C|CRIP2|ZNF24|YWHAQ|VBP1|AGT|GLUL|DNAJB1|TJP2
c2.all.v7.4.symbols	238_GCvsFLT_JC	MARCINIAK_ER_STRESS_RESPONSE_VIA_CHOP	0.0891089	0.271177	0.2114	0.456611	1.37026	22	WFS1|STBD1|ETS2|PPAN-P2RY11|POLR1A|RAD1|PPP1R15A|CLCN3|LONP1|CA6|PTX3|DDIT3
c2.all.v7.4.symbols	238_GCvsFLT_JC	MARIADASON_REGULATED_BY_HISTONE_ACETYLATION_DN	0.960744	0.98677	0.0489954	0.184688	0.644683	38	OGDH|KANK1|NRAP|PAF1|TSEN2|CERS2|UQCRFS1|SCCPDH|USF2|MET|PAIP2B|MTCH2|OTUD4|ST3GAL4
c2.all.v7.4.symbols	238_GCvsFLT_JC	MARIADASON_REGULATED_BY_HISTONE_ACETYLATION_UP	0.780933	0.901481	0.0577309	0.216832	0.831299	60	CNKSR1|TGM2|CDKN1C|RETSAT|BCL2L1|GALT|UBR4|SMARCD3|ADGRB2|DNAH17|TUSC2|CHMP4B|CALCOCO1|ESAM|H1-2|DUSP1|ADSS2|SBNO1|CCN2|DGKQ
c2.all.v7.4.symbols	238_GCvsFLT_JC	MARIADASON_RESPONSE_TO_BUTYRATE_SULINDAC_6	0.0516369	0.199203	0.321776	-0.421824	-1.46245	43	PLCB2|MDGA1|SMC2|HMGB2|CDK5RAP2|DHX9|MAPK4|HNRNPH1|KHDRBS1|SESTD1|NCBP3|GRIN1|NSD2|MYB|PCNA|TOP2B|STAT2|ANP32A|RNF180|SORBS2|CHDH|ST18|KMT5B
c2.all.v7.4.symbols	238_GCvsFLT_JC	MARIADASON_RESPONSE_TO_CURCUMIN_SULINDAC_5	0.29703	0.553855	0.10882	0.373266	1.12015	22	STC2|DNAJA4|ATF4|LAD1|INPP5A|AGO2|XBP1|PSMB5
c2.all.v7.4.symbols	238_GCvsFLT_JC	MARKEY_RB1_ACUTE_LOF_DN	0.000475324	0.00500178	0.498493	-0.365848	-1.62135	212	MMP3|FKBP7|CTSH|CPXM1|IGFBP5|GRN|OGN|C2|SERPING1|FCGR2B|HP|CCL7|SELPLG|STAB1|IFT20|CCL23|IFIT2|LGALS3BP|C1QB|USP18|CMPK2|EVI2A|IL18BP|PTPRC|GMFG|NCKAP1L|ADGRE1|GPC4|PRRX1|NCF2|ACP2|CXCL10|FERMT3|ITGB2|FNDC3A|UBE2L6|CPXM2|CSF1R|LILRB5|LILRB4|PLA2G7|CD52|TRIM5|NCF1|NUPR1|PROCR|TYROBP|PSME2|C1QC|TGOLN2|STAT1|CCR1|LAT2|FPR1|RBBP9|NCF4|ITGAM|MEOX2|SAT1|LGMN|MCOLN2|PSMB10|PCSK5|CTSB|VAV1|FCGR1A|SRGN|AP…
c2.all.v7.4.symbols	238_GCvsFLT_JC	MARKEY_RB1_ACUTE_LOF_UP	6.17411e-08	2.02337e-06	0.704976	-0.441172	-1.9765	224	COL6A3|VCAN|CD34|ANLN|E2F1|FAM13B|PRC1|IQGAP3|BRCA2|PDIA3|KIF4A|ECT2|PIMREG|HMGA2|CDKN3|RAD21|CDC25C|CKAP2|CES2|MRE11|CCNF|KIF23|UBE2T|RACGAP1|NEK2|NUSAP1|KIF22|PRRX2|HAUS3|CCNA2|MKI67|RAD51AP1|CENPA|PLK1|RAD51|KIF11|MIS18BP1|KIF20A|CDCA3|BIRC5|FBLN1|POLA1|CCNB1|TGDS|ORC6|CKS2|STMN1|BRCA1|AURKA|SMC2|TMEM106C|MCM4|E2F8|SPDL1|MAD2L1|DLGAP5|ASF1B|RRM2|SASS6|CCNB2|CIP2A|HMGB2|TK1|AMD1|CRABP1|CDK1|DTL…
c2.all.v7.4.symbols	238_GCvsFLT_JC	MARKEY_RB1_CHRONIC_LOF_DN	0.0433108	0.178432	0.321776	-0.327595	-1.34255	113	NDRG4|HTRA1|DCN|IGFBP2|TCEAL9|GABRB1|HPGD|STAB1|CCL23|MS4A6A|C1QB|CTSS|UCHL1|PTPRC|MCCC1|MMP13|FERMT3|RENBP|CCN4|CSF1R|LILRB4|IRF5|PLA2G7|NUPR1|TYROBP|C1QC|ARL5A|CD53|PLD3|RB1|KDM5B
c2.all.v7.4.symbols	238_GCvsFLT_JC	MARKEY_RB1_CHRONIC_LOF_UP	0.000525691	0.00547898	0.477271	-0.421448	-1.72462	111	SFRP2|COL6A3|PRDX4|VCAN|PRKG2|PLTP|PDGFRA|BRCA2|SMOC2|TPST1|DNM1|NCAPH|EZH2|GPC3|POLD1|POLA1|CASP2|STMN1|TOP2A|UHRF1|PROS1|ELOVL6|TK1|CRABP1|DNMT1|RBL1|HOXA11|WDHD1|SIVA1|OSMR|RFC3|CDK2|FAM3C|SLBP|TIPIN|CRIP1|MCM7|HJURP|CYP51A1|PML|PCNA|IDI1|RSPO2|TRIM37|MCM2|IL1RL1|FADS1|CBX6
c2.all.v7.4.symbols	238_GCvsFLT_JC	MARKS_HDAC_TARGETS_DN	0.407563	0.651952	0.0931455	-0.376543	-1.02669	15	CCND1|CCNA2|BIRC5|IL1B|TYMS
c2.all.v7.4.symbols	238_GCvsFLT_JC	MARKS_HDAC_TARGETS_UP	0.7666	0.894161	0.0582216	-0.264493	-0.790636	22	TNFRSF10B|APAF1|CASP3
c2.all.v7.4.symbols	238_GCvsFLT_JC	MARSHALL_VIRAL_INFECTION_RESPONSE_DN	0.625251	0.812156	0.0678338	-0.277614	-0.886565	30	LY6H|CCL23|KIF23|ITGB7|IL18RAP|CKS2
c2.all.v7.4.symbols	238_GCvsFLT_JC	MARSON_FOXP3_CORE_DIRECT_TARGETS	0.934694	0.978616	0.0496901	-0.21121	-0.615205	19	LY6H|IL2
c2.all.v7.4.symbols	238_GCvsFLT_JC	MARSON_FOXP3_TARGETS_DN	0.0151542	0.083243	0.38073	0.404232	1.50502	54	SLC29A1|RAMP3|POU2AF1|POLR1D|MALT1|ALS2|NFATC1|RCL1|GSTT2|NABP1|ZAP70|GCH1|TGIF1|CDV3|DDT|UTP25|RNF19A|MYC|RIOX1|FOXP1|NOLC1|ETF1|EMB
c2.all.v7.4.symbols	238_GCvsFLT_JC	MARSON_FOXP3_TARGETS_STIMULATED_UP	0.58517	0.784365	0.0711327	-0.287331	-0.917595	30	DAP|LPXN|KDM2B|IL2|TNFSF14|EVI2B|THEMIS|PHF6
c2.all.v7.4.symbols	238_GCvsFLT_JC	MARSON_FOXP3_TARGETS_UP	0.165385	0.398145	0.149208	-0.322626	-1.20168	65	ITM2C|LY6H|GM2A|VIM|SNX18|EP300|SH3BGRL|RGS16|CD81|CORO1A|CELF2|CD44|ARHGAP9|S100A4|ECM1|ZNF260|SAMHD1|HNRNPLL|ITGAV|NCF4|BASP1|CYB5A|CRIP1
c2.all.v7.4.symbols	238_GCvsFLT_JC	MARTINEZ_RESPONSE_TO_TRABECTEDIN	0.953975	0.984226	0.0498907	0.183977	0.669791	48	MLLT3|KANK1|IRS1|LRBA|CRADD|DDX10|EIF4G3|TIAM1|GBE1|ITPR1|TCF12|NCOR2|AP3B1|SMAD3
c2.all.v7.4.symbols	238_GCvsFLT_JC	MARTINEZ_RESPONSE_TO_TRABECTEDIN_DN	0.974178	0.992589	0.0542316	0.169447	0.811247	265	SQSTM1|HS3ST3B1|IMMP2L|SACS|SLC2A1|HSPA1L|BTAF1|SAMD4A|MFAP1|DNAJA2|FOSL1|ADSL|BCL2L1|RBM17|NET1|TBL1XR1|SYNE1|PTGES3|PSMC2|TMEM248|MRPS35|PSMA4|SNIP1|IGF2BP2|CSNK2A1|LRRC8C|MED17|PJA2|EIF4B|SPRY2|RABGGTB|SUPV3L1|FAF1|PSMA5|MRPL15|RAB2A|HSPA8|JMJD1C|RBM27|PSMB1|CCT4|TGIF1|GTF2H2|UCK2|ARPC5L|PKN2|VPS35L|XBP1|CYHR1|C8orf76|ATF1|NBN|FOXK2
c2.all.v7.4.symbols	238_GCvsFLT_JC	MARTINEZ_RESPONSE_TO_TRABECTEDIN_UP	0.435789	0.674377	0.0894367	0.260077	1.01082	67	PGK1|YBX1|RPS27|ARL2|SOD1|COX8A|NDUFA2|RSU1|UBA52|ATF3|NDUFA13|CYCS|IFITM1|IFITM2|IFITM3|MYOZ2|SOCS1|CDH1|TNRC18|UQCRB|H1-2|CDC37|MYLPF|SNCAIP|JUNB|CTSA|NDUFA1|HDAC3|COX6B1
c2.all.v7.4.symbols	238_GCvsFLT_JC	MARTIN_INTERACT_WITH_HDAC	0.993802	0.999754	0.0474483	0.156431	0.546047	38	SRF|NFKBIA|PHB2|ZBTB16|BCOR|ACTN1|ATF2|NCOR2|MAPK3|KAT5|YWHAQ|NRIP1|PPP1R12A|GATA2|RUNX3|CTBP1|ETV6|MARK2
c2.all.v7.4.symbols	238_GCvsFLT_JC	MARTIN_NFKB_TARGETS_UP	0.643939	0.822934	0.0636424	-0.260328	-0.885639	39	IGFBP7|C3|CCL7|ZCWPW1|CXCL9|PLD4
c2.all.v7.4.symbols	238_GCvsFLT_JC	MARTIN_VIRAL_GPCR_SIGNALING_DN	0.129771	0.341392	0.169571	-0.358852	-1.26236	47	VCAN|LY6H|BFSP2|BRSK1|ALDH18A1|CD86|UBN1|TAF13|EFNB3|H1-1
c2.all.v7.4.symbols	238_GCvsFLT_JC	MARTIN_VIRAL_GPCR_SIGNALING_UP	0.747788	0.885989	0.0639272	0.218237	0.869208	81	SOCS2|SLC29A1|SPP1|VEGFA|ITPKC|SOD3|CNTN6|HOXB7|TRPV6|ABCG5|NYX|ANXA8L1|BICDL1|SLC26A9|PRKCE|SEMA4B|CCDC69|GPR18|C8orf82|PUS1|POLR3H|MYC|CA2|NRF1|HTATIP2|ABCB1|FLT1|PDE6B
c2.all.v7.4.symbols	238_GCvsFLT_JC	MARTORIATI_MDM4_TARGETS_FETAL_LIVER_UP	0.0014571	0.0124407	0.45506	0.324899	1.53414	224	EIF4EBP1|PTP4A3|EDA2R|BNIP3|PGK1|TFAP4|USF1|STC2|NDUFA7|DUS4L|PHLDA3|IER3|PDE4B|EGLN3|PIGP|HSPBP1|JAG2|SYNM|MAP3K20|SPAG17|MAPKAPK3|BOLA2B|MTG1|TIMM8B|FAM162A|WNT6|KRT19|HK2|LRRFIP1|LAGE3|VLDLR|LLPH|NR6A1|ARRDC3|CCNG1|NDRG1|CDC34|WDR36|PPP1R3C|DDIT4L|RPS18|CDKN1A|MDM2|SLC16A3|ZBTB16|ANKRD37|FAM114A2|ADM|ASCL2|WTIP|KANK3|CLCN3|BNIP3L|IFITM3|RPL34|SUSD6|GBE1|PERP|DAPK1|RNF19A|AEN|RNF169|CEP170B|GLR…
c2.all.v7.4.symbols	238_GCvsFLT_JC	MARTORIATI_MDM4_TARGETS_NEUROEPITHELIUM_DN	8.27127e-05	0.00107502	0.538434	-0.422093	-1.7784	142	F13A1|SHOX2|IGFBP5|MRC1|SCRN1|PDGFRA|C14orf132|ASCL1|HPGD|APC2|SCG3|NCAN|HAND2|LY86|OXCT1|ELAVL2|C1QB|CNR1|NSG1|ALDH1A1|GDAP1|PCDH9|INA|GPM6B|CORO1A|FGD4|SYT11|BCL11A|CSF1R|HEMGN|TCAF1|STMN3|TYROBP|RBL1|ELAVL4|ARCN1|CD53|EDNRB|TMEM26|INSIG1|CTSC|C4orf3|ITGB8|FYN|NOL4|EGFL6|ZMAT1|TP53INP2|MYB|MEGF9|BHLHE22|ST8SIA4|MYT1|ELAVL3|TBR1|VCAM1|RSPO2|SCARA3|MAF
c2.all.v7.4.symbols	238_GCvsFLT_JC	MARTORIATI_MDM4_TARGETS_NEUROEPITHELIUM_UP	0.00109641	0.0100168	0.45506	0.354915	1.60214	162	EIF4EBP1|PTP4A3|EDA2R|HSPA1B|BNIP3|PIEZO1|PGK1|GPI|PLA2G12A|PHLDA3|POLR2K|SLC2A1|TPI1|RBM38|EGLN3|VEGFA|SYNM|PFDN2|PEG3|MAP3K20|RNF126|TIMM17A|MAPKAPK3|KLHL26|FAM162A|KRT19|HK2|LRRFIP1|RPL27A|NR6A1|ARRDC3|CCNG1|RPS19|CDC34|DDIT4L|SALL4|SEM1|CDKN1A|SLC16A3|ALDOA|ANKRD37|CPPED1|ADM|PLXDC2|NDUFB6|DYNLT2|TMEM255A
c2.all.v7.4.symbols	238_GCvsFLT_JC	MARZEC_IL2_SIGNALING_DN	0.0375129	0.159667	0.321776	-0.456431	-1.52696	35	MAP2K6|CDKN2C|CASP1|ENPP2|SOS1|PTPRC|CCNG2|PDGFC|IP6K2|SESN3|PLCB1|FAS
c2.all.v7.4.symbols	238_GCvsFLT_JC	MARZEC_IL2_SIGNALING_UP	0.019694	0.101539	0.352488	0.332276	1.41255	110	SOCS2|HSPA1B|CISH|BMP2|JUND|IER3|SPP1|VEGFA|MAP3K20|BCL2L1|PPAT|HK2|BAG1|DHODH|POLR1B|TNFRSF4|ADCY9|RRAS2|SERPINB9|CSF2|PIM1|MAPKAPK2|UCK2|EEF1E1|TNFSF10|ADCY3|DUSP4|SOCS1|ELMO3|PDCD2L|PUS1|RGCC|CSRNP1|MYC|SPRED2|ACVR1B|TNFAIP8|TNFRSF21|DKC1
c2.all.v7.4.symbols	238_GCvsFLT_JC	MASRI_RESISTANCE_TO_TAMOXIFEN_AND_AROMATASE_INHIBITORS_DN	0.775391	0.898655	0.0562941	0.274619	0.791483	19	APOD|CCN5|ACTG2|KRT17|AQP3
c2.all.v7.4.symbols	238_GCvsFLT_JC	MASRI_RESISTANCE_TO_TAMOXIFEN_AND_AROMATASE_INHIBITORS_UP	0.788187	0.903908	0.0574877	-0.26798	-0.766843	18	PDZK1|MYBL1
c2.all.v7.4.symbols	238_GCvsFLT_JC	MASSARWEH_RESPONSE_TO_ESTRADIOL	0.938776	0.979779	0.0494905	0.19296	0.741022	62	ETNK2|KLF10|FCMR|TMA16|TMCO6|MAPT|RXRA|IRS1|APTX|CDV3|FLNB
c2.all.v7.4.symbols	238_GCvsFLT_JC	MASSARWEH_TAMOXIFEN_RESISTANCE_DN	0.0750436	0.244564	0.216543	-0.277827	-1.24396	223	COL5A1|NRCAM|NREP|TST|IL27RA|COL4A5|FRK|PDZK1|PNPLA3|SYTL4|HPGD|IGSF1|FRAS1|ADAMTS15|PPM1K|DDAH1|STC1|TNNT1|PIKFYVE|CCNA1|WASF1|SUSD4|TSKU|ABAT|RAB31|LONRF2|MYBL1|CCNB1|CD44|MYOF|TOP2A|LMNB1|DLC1|BMPER|MAP3K12|FREM2|RHOBTB3|ZSWIM6|ADRA2A|EFNB3|OLFM1|TPBG|CRABP1|ADD3|DSCAM|GNB4|SGK3|HOXC10
c2.all.v7.4.symbols	238_GCvsFLT_JC	MATTHEWS_AP1_TARGETS	0.537344	0.751628	0.0772747	-0.336633	-0.935445	16	VIM|STMN1|CD44|BCL3|PLAUR|LBH
c2.all.v7.4.symbols	238_GCvsFLT_JC	MATTHEWS_SKIN_CARCINOGENESIS_VIA_JUN	0.515385	0.734992	0.0755015	0.357148	0.974282	16	MUSTN1|SPP1
c2.all.v7.4.symbols	238_GCvsFLT_JC	MATTIOLI_MGUS_VS_MULTIPLE_MYELOMA	0.434874	0.674191	0.0894367	-0.369419	-1.00726	15	CD163|CAD|SEC23IP
[truncated: 63,867 more rows]

## Sheet: mitochondrial
category	subset	pathway	pval	padj	log2err	ES	NES	size	leadingEdge
[truncated: 1,550 more rows]
