# Supplementary material for: Transcriptomics analysis reveals molecular alterations underpinning spaceflight dermatology
Source: Commun Med (Lond). 2024 Jun 11;4:106. doi: 10.1038/s43856-024-00532-9 (PMC11166967; doi:10.1038/s43856-024-00532-9)
Supplement: Supplementary file 6 — Supplementary Data 3 [file 43856_2024_532_MOESM6_ESM.csv]

Upstream Regulator	Molecule Type	Activation z-score	p-value of overlap	B-H corrected p-value	Target Molecules in Dataset	subset
l-asparaginase	biologic drug	5.112	6.42E-38	1.24E-34	BARD1,BIRC5,BUB1,BUB1B,CCNA2,CDK1,CENPF,CENPH,ERCC6L,EXO1,FANCI,KIF11,KIF15,KIF2C,KIF4A,KNL1,MAD2L1,MIS18BP1,NCAPG,NDC80,NUF2,ORC1,POLE,RAD51,RAD51AP1,SGO1,SPC25,SPDL1,SQLE,TOP2A	238_GCvsFLT_JC
calcitriol	chemical drug	4.122	6.73E-21	1.86E-18	AREG,BIRC5,BRCA1,BUB1B,CCNA2,CCNB1,CDCA8,CDK1,CEBPD,CENPH,CYB5R1,ERRFI1,EXO1,FIGNL1,H2AZ1,Hmgb3,IGFBP3,KIF20A,KIF23,MAD2L1,MELK,NUSAP1,PBK,PCLAF,POLE,PRC1,PTGS2,RAD51,RAD51AP1,RRM2,SKP2,SLC30A1,SLC34A2,STMN1,TACC3,TPX2,TXNIP	238_GCvsFLT_JC
torkinib	chemical drug	2.665	8.62E-18	1.59E-15	ANKRD1,BIRC5,CCNB1,CDCA2,DDIT4,DTL,EXO1,FANCI,GINS1,HAS2,KIF14,KNL1,NCAPG,ORC1,PTGS2,RAD51,RAD54B,SKP2,TOP2A,TXNIP	238_GCvsFLT_JC
fulvestrant	chemical drug	3.211	5.57E-14	5.82E-12	AREG,BARD1,BIRC5,CCNA2,CCNB1,CDK1,CEBPD,CENPF,CTH,DDIT4,FLT1,H2AZ1,KIF11,POLE,PTGS2,SHH,SKP2,SLC25A5,STMN1,TXNIP	238_GCvsFLT_JC
lipopolysaccharide	chemical drug	1.297	8.12E-12	5.61E-10	ACTC1,ANKRD1,AREG,ARG2,ARRDC3,BIRC5,BUB1,CCNB1,CDK1,CEBPD,CENPI,COL12A1,CTH,DDIT4,DIO2,ERO1A,ESCO2,EXO1,FABP5,FLT1,H3-3A/H3-3B,HMGCS2,IGFBP3,KCNJ15,KIF11,KIF23,MAD2L1,MKI67,NMRK2,NUF2,NUSAP1,PBK,PGM2,PRC1,PTGS2,PTHLH,PTPRB,RPTN,RRM2,S1PR1,Scd2,Serpina3g (includes others),SERPINE1,SHH,SLC30A1,SLC39A10,SLC39A8,SLC40A1,SPC25,STMN1,TACC3,TOP2A,TXNIP,UPP1	238_GCvsFLT_JC
doxorubicin	chemical drug	2.202	3.48E-11	2.24E-09	ACTC1,AREG,BARD1,BIRC5,BRCA1,BUB1B,CCNB1,CDK1,CDKN3,DDIT4,EXO1,KIF20A,MAD2L1,MICB,PCLAF,PIK3R3,PRC1,PTGS2,RAD51,RRM2,SLC34A2,STMN1,TOP2A,TXNIP,UPP1	238_GCvsFLT_JC
medroxyprogesterone acetate	chemical drug	1.667	7.91E-10	4.50E-08	BIRC5,BUB1,BUB1B,CCNA2,CCNB1,CDK1,CENPF,CKS2,CXXC4,DEPDC1,KIF11,LAMA1,MAD2L1,NCAPG,NUSAP1,PBK,PRC1,RASGRF1,SERPINE1,SPC25	238_GCvsFLT_JC
tamoxifen	chemical drug	1.82	1.85E-09	1.01E-07	BIRC5,BRCA1,CCNA2,CDCA2,CEBPD,FANCI,HAS2,IGFBP3,KIF11,KIF2C,KIF4A,MELK,MKI67,OXTR,PTGS2,Scd2,SLC34A2	238_GCvsFLT_JC
imipramine blue	chemical drug	2.579	4.29E-09	2.07E-07	CCNA2,CCNB1,CENPE,CENPF,EXO1,SKP2,STMN1	238_GCvsFLT_JC
trans-cinnamaldehyde	chemical drug	1.673	6.72E-08	2.55E-06	BIRC5,CCNB1,CDK1,MAD2L1,PTGS2,SERPINE1	238_GCvsFLT_JC
dexamethasone	chemical drug	1.396	8.61E-08	3.17E-06	ACTC1,ANKRD1,AREG,ARG2,BIRC5,BRCA1,CCNA2,CEBPD,CPS1,DCT,DDIT4,DIO2,ERRFI1,FABP5,HMMR,HSD17B11,IGFBP3,KCNJ15,KIF14,KIF4A,KNL1,KRT31,LAMA1,LRR1,NDC80,NEIL3,NHS,NUF2,OXTR,PTGS2,PTHLH,RAD51,S1PR1,Scd2,SERPINE1,SHH,SKA3,SLC25A5,SLC39A10,SLC40A1,STIL,TOP2A,TXNIP	238_GCvsFLT_JC
olaparib	chemical drug	-1.73	1.53E-07	5.37E-06	BRCA1,CCNA2,CCNB1,CDK1,PTGS2,RAD51	238_GCvsFLT_JC
tetradecanoylphorbol acetate	chemical drug	1.763	2.23E-07	7.75E-06	AREG,BIRC5,CCNA2,CDK1,DDIT4,DIO2,DTL,ERCC6L,ERRFI1,Flg,FLT1,GPRC5A,HAS2,IGFBP3,KIF2C,KRT31,NEIL3,PRR9,PTGS2,PTHLH,PTPRB,S1PR1,SERPINE1,SLC39A8,SLC7A1,SYT4,TYR,UPP1	238_GCvsFLT_JC
GSK2816126	chemical drug	1.29	4.11E-07	1.33E-05	BIRC5,CKS2,PCLAF,POLE,SHH,TACC3,WIF1	238_GCvsFLT_JC
gemcitabine	chemical drug	-2.026	8.84E-07	2.55E-05	AREG,BIRC5,BRCA1,CCNB1,CTPS1,PTGS2,RAD51,RRM2	238_GCvsFLT_JC
silibinin	chemical drug	2.03	1.67E-06	4.32E-05	BIRC5,CCNB1,CDK1,FLT1,IGFBP3,PTGS2,RAD51	238_GCvsFLT_JC
LY294002	chemical drug	2.498	6.04E-06	0.000141	BIRC5,BUB1B,CCNA2,CCNB1,CKS2,FLT1,HAS2,IGFBP3,NDC80,PTGS2,S1PR1,SERPINE1,SHH,SQLE,TOP2A,TYR	238_GCvsFLT_JC
mibolerone	chemical drug	-1.48	1.10E-05	0.000235	CDK1,HSD17B11,IGFBP3,Scd2,SLC25A5,SQLE,STMN1,TOP2A	238_GCvsFLT_JC
4-hydroxytamoxifen	chemical drug	1.446	1.14E-05	0.00024	ACTC1,AREG,CEBPD,DDIT4,ERRFI1,H2AZ1,IGFBP3,MKI67,SLC39A8	238_GCvsFLT_JC
estrogen	chemical drug	-2.287	1.66E-05	0.000325	AREG,BARD1,BRCA1,FLT1,OXTR,POLE,PTGS2,RRM2,S1PR1,SKP2,TOP2A	238_GCvsFLT_JC
diethylstilbestrol	chemical drug	-2.682	2.45E-05	0.000461	AREG,CCNA2,CENPE,CENPF,IGFBP3,KIF11,KIF4A,MAD2L1,MKI67,OXTR,TOP2A	238_GCvsFLT_JC
poly rI:rC-RNA	biologic drug	-1.282	2.45E-05	0.000461	ARG2,BIRC5,BUB1,CCNA2,CDK1,CEBPD,CENPE,CENPF,DDIT4,DIO2,MKI67,NDC80,PIK3R3,PTGS2,SERPINE1,SLC40A1,SQLE,TBX3,TOP2A	238_GCvsFLT_JC
volasertib	chemical drug	2	2.88E-05	0.000519	EXO1,KIF23,MELK,TOP2A	238_GCvsFLT_JC
resveratrol	chemical drug	1.236	3.67E-05	0.000639	BIRC5,CCNA2,CCNB1,HAS2,HMMR,IGFBP3,MICB,PTGS2,SERPINE1,SHH,TYR	238_GCvsFLT_JC
tretinoin	chemical drug	2.215	4.07E-05	0.000702	ACTC1,AREG,BIRC5,BRCA1,CCNA2,CCNB1,CDH6,CDKN3,CKS2,DIO2,DTL,ERRFI1,FABP5,FLT1,GPRC5A,HAS2,HMGCS2,HSD17B11,IGFBP3,KIF11,KIF23,KRT31,LAMA1,PTGS2,PTHLH,RASGRF1,RTKN2,SERPINE1,SKP2,TOP2A	238_GCvsFLT_JC
trans-hydroxytamoxifen	chemical drug	1.414	6.93E-05	0.00111	AREG,CCNA2,CCNB1,DDIT4,GPRC5A,S1PR1,TMEM131L,TOP2A	238_GCvsFLT_JC
camptothecin	chemical drug	-1.142	0.00011	0.00161	AREG,BIRC5,BRCA1,CASP14,CCNB1,CDK1,FLT1,H3-3A/H3-3B,IGFBP3,MELK,PTGS2,RRM2,SERPINE1,SLC25A5,SLC30A1	238_GCvsFLT_JC
captopril	chemical drug	-2.2	0.000322	0.00378	BIRC5,PTGS2,SHH,SLC34A2,UPP1	238_GCvsFLT_JC
baicalein	chemical drug	1.067	0.000358	0.00407	BIRC5,CCNB1,PTGS2,TYR	238_GCvsFLT_JC
celecoxib	chemical drug	1.846	0.000382	0.00428	BIRC5,CASP14,CENPF,MKI67,PTGS2,SERPINE1	238_GCvsFLT_JC
eflornithine	chemical drug	2	0.000389	0.0043	CDK1,MAD2L1,ORC1,SERPINE1	238_GCvsFLT_JC
SP600125	chemical drug	1.2	0.000399	0.00439	AREG,CA4,CCNB1,CDK1,DDIT4,FABP5,LAMA1,PTGS2,Scd2,SERPINE1	238_GCvsFLT_JC
sirolimus	chemical drug	1.633	0.000411	0.00449	BIRC5,CCNA2,CDK1,CHRNB1,DDIT4,H3-3A/H3-3B,HMGCS2,KIF15,MKI67,SERPINE1,SLC25A5,SQLE,STMN1,TOP2A	238_GCvsFLT_JC
vemurafenib	chemical drug	1.974	0.000459	0.00489	BIRC5,DCT,TYR,TYRP1	238_GCvsFLT_JC
vorinostat	chemical drug	2.608	0.000468	0.00497	BIRC5,BRCA1,CCNB1,CDK1,MICB,MKI67,PTGS2,RAD51,TOP2A	238_GCvsFLT_JC
enalapril	biologic drug	-1.4	0.000503	0.00531	CENPF,PTGS2,PTHLH,SERPINE1,SLC34A2	238_GCvsFLT_JC
cyclosporin A	biologic drug	-1.017	0.000663	0.00644	DDIT4,Flg,FLT1,LBR,MICB,PTGS2,PTHLH,SERPINE1,SHH,SLC34A2,UPP1	238_GCvsFLT_JC
diclofenac	chemical drug	-1.214	0.000716	0.00691	AREG,CTH,PTGS2,SERPINE1,SLC7A1	238_GCvsFLT_JC
palbociclib	chemical drug	2.186	0.000865	0.00791	CENPF,IGFBP3,KIF11,MKI67,NCAPG	238_GCvsFLT_JC
cephaloridine	chemical drug	-1.342	0.000948	0.00858	CCNB1,DDIT4,EXO1,PCLAF,POLE	238_GCvsFLT_JC
imatinib	chemical drug	1.842	0.0012	0.0103	BIRC5,BRCA1,CCNA2,CCNB1,DBF4,KIF11,MAD2L1,RAD51,SKP2	238_GCvsFLT_JC
carboplatin	chemical drug	-1.982	0.00153	0.012	HAS2,RAD51,SLC34A2,UPP1	238_GCvsFLT_JC
hydroxyurea	chemical drug	-1.109	0.00213	0.0152	CCNA2,CCNB1,CDK1,RAD51,RRM2	238_GCvsFLT_JC
nilotinib	chemical drug	2.236	0.00311	0.0203	BUB1,CCNA2,CCNB1,DBF4,MAD2L1	238_GCvsFLT_JC
tazemetostat	chemical drug	2.032	0.00349	0.0221	ANKRD1,BIRC5,CKS2,PCLAF,POLE,SHH,SLC7A1,TACC3	238_GCvsFLT_JC
entinostat	chemical drug	1.067	0.00385	0.0239	BIRC5,IGFBP3,MICB,SERPINE1	238_GCvsFLT_JC
allopurinol	chemical drug	-1.131	0.00684	0.0345	PTGS2,SLC34A2,TXNIP,UPP1	238_GCvsFLT_JC
nitrofurantoin	chemical drug	-1.342	0.00839	0.0375	CPS1,HMGCS2,IGFBP3,SLC34A2,STMN1	238_GCvsFLT_JC
glucocorticoid	chemical drug	1.916	0.00969	0.0416	CEBPD,HAS2,IGFBP3,PTGS2,PTHLH,SERPINE1,TXNIP	238_GCvsFLT_JC
H89	chemical drug	1.127	0.0102	0.0431	AREG,MKI67,PTGS2,SERPINE1,TYR	238_GCvsFLT_JC
nicotine	chemical drug	-1.039	0.0104	0.044	ARG2,BIRC5,Flg,PTGS2,PTHLH,SERPINE1	238_GCvsFLT_JC
l-asparaginase	biologic drug	5.477	6.42E-38	1.24E-34	BARD1,BIRC5,BUB1,BUB1B,CCNA2,CDK1,CENPF,CENPH,ERCC6L,EXO1,FANCI,KIF11,KIF15,KIF2C,KIF4A,KNL1,MAD2L1,MIS18BP1,NCAPG,NDC80,NUF2,ORC1,POLE,RAD51,RAD51AP1,SGO1,SPC25,SPDL1,SQLE,TOP2A	238_GCvsFLT_JCwFOS
calcitriol	chemical drug	4.122	6.73E-21	1.86E-18	AREG,BIRC5,BRCA1,BUB1B,CCNA2,CCNB1,CDCA8,CDK1,CEBPD,CENPH,CYB5R1,ERRFI1,EXO1,FIGNL1,H2AZ1,Hmgb3,IGFBP3,KIF20A,KIF23,MAD2L1,MELK,NUSAP1,PBK,PCLAF,POLE,PRC1,PTGS2,RAD51,RAD51AP1,RRM2,SKP2,SLC30A1,SLC34A2,STMN1,TACC3,TPX2,TXNIP	238_GCvsFLT_JCwFOS
torkinib	chemical drug	2.665	8.62E-18	1.59E-15	ANKRD1,BIRC5,CCNB1,CDCA2,DDIT4,DTL,EXO1,FANCI,GINS1,HAS2,KIF14,KNL1,NCAPG,ORC1,PTGS2,RAD51,RAD54B,SKP2,TOP2A,TXNIP	238_GCvsFLT_JCwFOS
fulvestrant	chemical drug	3.211	5.57E-14	5.82E-12	AREG,BARD1,BIRC5,CCNA2,CCNB1,CDK1,CEBPD,CENPF,CTH,DDIT4,FLT1,H2AZ1,KIF11,POLE,PTGS2,SHH,SKP2,SLC25A5,STMN1,TXNIP	238_GCvsFLT_JCwFOS
doxorubicin	chemical drug	2.202	3.48E-11	2.24E-09	ACTC1,AREG,BARD1,BIRC5,BRCA1,BUB1B,CCNB1,CDK1,CDKN3,DDIT4,EXO1,KIF20A,MAD2L1,MICB,PCLAF,PIK3R3,PRC1,PTGS2,RAD51,RRM2,SLC34A2,STMN1,TOP2A,TXNIP,UPP1	238_GCvsFLT_JCwFOS
medroxyprogesterone acetate	chemical drug	1.667	7.91E-10	4.50E-08	BIRC5,BUB1,BUB1B,CCNA2,CCNB1,CDK1,CENPF,CKS2,CXXC4,DEPDC1,KIF11,LAMA1,MAD2L1,NCAPG,NUSAP1,PBK,PRC1,RASGRF1,SERPINE1,SPC25	238_GCvsFLT_JCwFOS
tamoxifen	chemical drug	1.82	1.85E-09	1.01E-07	BIRC5,BRCA1,CCNA2,CDCA2,CEBPD,FANCI,HAS2,IGFBP3,KIF11,KIF2C,KIF4A,MELK,MKI67,OXTR,PTGS2,Scd2,SLC34A2	238_GCvsFLT_JCwFOS
imipramine blue	chemical drug	2.579	4.29E-09	2.07E-07	CCNA2,CCNB1,CENPE,CENPF,EXO1,SKP2,STMN1	238_GCvsFLT_JCwFOS
trans-cinnamaldehyde	chemical drug	1.673	6.72E-08	2.55E-06	BIRC5,CCNB1,CDK1,MAD2L1,PTGS2,SERPINE1	238_GCvsFLT_JCwFOS
dexamethasone	chemical drug	1.622	8.61E-08	3.17E-06	ACTC1,ANKRD1,AREG,ARG2,BIRC5,BRCA1,CCNA2,CEBPD,CPS1,DCT,DDIT4,DIO2,ERRFI1,FABP5,HMMR,HSD17B11,IGFBP3,KCNJ15,KIF14,KIF4A,KNL1,KRT31,LAMA1,LRR1,NDC80,NEIL3,NHS,NUF2,OXTR,PTGS2,PTHLH,RAD51,S1PR1,Scd2,SERPINE1,SHH,SKA3,SLC25A5,SLC39A10,SLC40A1,STIL,TOP2A,TXNIP	238_GCvsFLT_JCwFOS
olaparib	chemical drug	-1.73	1.53E-07	5.37E-06	BRCA1,CCNA2,CCNB1,CDK1,PTGS2,RAD51	238_GCvsFLT_JCwFOS
GSK2816126	chemical drug	1.29	4.11E-07	1.33E-05	BIRC5,CKS2,PCLAF,POLE,SHH,TACC3,WIF1	238_GCvsFLT_JCwFOS
gemcitabine	chemical drug	-2.026	8.84E-07	2.55E-05	AREG,BIRC5,BRCA1,CCNB1,CTPS1,PTGS2,RAD51,RRM2	238_GCvsFLT_JCwFOS
silibinin	chemical drug	2.03	1.67E-06	4.32E-05	BIRC5,CCNB1,CDK1,FLT1,IGFBP3,PTGS2,RAD51	238_GCvsFLT_JCwFOS
LY294002	chemical drug	2.498	6.04E-06	0.000141	BIRC5,BUB1B,CCNA2,CCNB1,CKS2,FLT1,HAS2,IGFBP3,NDC80,PTGS2,S1PR1,SERPINE1,SHH,SQLE,TOP2A,TYR	238_GCvsFLT_JCwFOS
raloxifene	chemical drug	1.463	6.31E-06	0.000146	AREG,CCNB1,DDIT4,GPRC5A,MKI67,PTGS2,SERPINE1,TMEM131L,TOP2A	238_GCvsFLT_JCwFOS
SB203580	chemical drug	1.471	6.77E-06	0.000155	AREG,BIRC5,BRCA1,CCNB1,CDK1,CEBPD,FLT1,HAS2,HAS3,IGFBP3,PTGS2,PTHLH,RNF149,SERPINE1,TYR	238_GCvsFLT_JCwFOS
mibolerone	chemical drug	-2.795	1.10E-05	0.000235	CDK1,HSD17B11,IGFBP3,Scd2,SLC25A5,SQLE,STMN1,TOP2A	238_GCvsFLT_JCwFOS
4-hydroxytamoxifen	chemical drug	1.446	1.14E-05	0.00024	ACTC1,AREG,CEBPD,DDIT4,ERRFI1,H2AZ1,IGFBP3,MKI67,SLC39A8	238_GCvsFLT_JCwFOS
actinomycin D	biologic drug	1.2	1.65E-05	0.000325	BIRC5,BRCA1,DDIT4,ERRFI1,PTGS2,PTHLH,RAD51,SERPINE1,SLC30A1,SLC40A1	238_GCvsFLT_JCwFOS
estrogen	chemical drug	-2.287	1.66E-05	0.000325	AREG,BARD1,BRCA1,FLT1,OXTR,POLE,PTGS2,RRM2,S1PR1,SKP2,TOP2A	238_GCvsFLT_JCwFOS
diethylstilbestrol	chemical drug	-2.682	2.45E-05	0.000461	AREG,CCNA2,CENPE,CENPF,IGFBP3,KIF11,KIF4A,MAD2L1,MKI67,OXTR,TOP2A	238_GCvsFLT_JCwFOS
poly rI:rC-RNA	biologic drug	-1.282	2.45E-05	0.000461	ARG2,BIRC5,BUB1,CCNA2,CDK1,CEBPD,CENPE,CENPF,DDIT4,DIO2,MKI67,NDC80,PIK3R3,PTGS2,SERPINE1,SLC40A1,SQLE,TBX3,TOP2A	238_GCvsFLT_JCwFOS
volasertib	chemical drug	2	2.88E-05	0.000519	EXO1,KIF23,MELK,TOP2A	238_GCvsFLT_JCwFOS
resveratrol	chemical drug	1.899	3.67E-05	0.000639	BIRC5,CCNA2,CCNB1,HAS2,HMMR,IGFBP3,MICB,PTGS2,SERPINE1,SHH,TYR	238_GCvsFLT_JCwFOS
tretinoin	chemical drug	1.269	4.07E-05	0.000702	ACTC1,AREG,BIRC5,BRCA1,CCNA2,CCNB1,CDH6,CDKN3,CKS2,DIO2,DTL,ERRFI1,FABP5,FLT1,GPRC5A,HAS2,HMGCS2,HSD17B11,IGFBP3,KIF11,KIF23,KRT31,LAMA1,PTGS2,PTHLH,RASGRF1,RTKN2,SERPINE1,SKP2,TOP2A	238_GCvsFLT_JCwFOS
trans-hydroxytamoxifen	chemical drug	2.121	6.93E-05	0.00111	AREG,CCNA2,CCNB1,DDIT4,GPRC5A,S1PR1,TMEM131L,TOP2A	238_GCvsFLT_JCwFOS
camptothecin	chemical drug	-1.142	0.00011	0.00161	AREG,BIRC5,BRCA1,CASP14,CCNB1,CDK1,FLT1,H3-3A/H3-3B,IGFBP3,MELK,PTGS2,RRM2,SERPINE1,SLC25A5,SLC30A1	238_GCvsFLT_JCwFOS
captopril	chemical drug	-2.2	0.000322	0.00378	BIRC5,PTGS2,SHH,SLC34A2,UPP1	238_GCvsFLT_JCwFOS
baicalein	chemical drug	1.982	0.000358	0.00407	BIRC5,CCNB1,PTGS2,TYR	238_GCvsFLT_JCwFOS
valproic acid	chemical drug	2.189	0.000371	0.00417	BIRC5,CTPS1,DCT,HMGCS2,LBR,MICB,PTGS2,SERPINE1,SQLE,TOP2A,TYR,TYRP1	238_GCvsFLT_JCwFOS
celecoxib	chemical drug	1.846	0.000382	0.00428	BIRC5,CASP14,CENPF,MKI67,PTGS2,SERPINE1	238_GCvsFLT_JCwFOS
eflornithine	chemical drug	2	0.000389	0.0043	CDK1,MAD2L1,ORC1,SERPINE1	238_GCvsFLT_JCwFOS
sirolimus	chemical drug	2.099	0.000411	0.00449	BIRC5,CCNA2,CDK1,CHRNB1,DDIT4,H3-3A/H3-3B,HMGCS2,KIF15,MKI67,SERPINE1,SLC25A5,SQLE,STMN1,TOP2A	238_GCvsFLT_JCwFOS
vorinostat	chemical drug	2.608	0.000468	0.00497	BIRC5,BRCA1,CCNB1,CDK1,MICB,MKI67,PTGS2,RAD51,TOP2A	238_GCvsFLT_JCwFOS
diclofenac	chemical drug	-1.214	0.000716	0.00691	AREG,CTH,PTGS2,SERPINE1,SLC7A1	238_GCvsFLT_JCwFOS
palbociclib	chemical drug	2.186	0.000865	0.00791	CENPF,IGFBP3,KIF11,MKI67,NCAPG	238_GCvsFLT_JCwFOS
cephaloridine	chemical drug	-1.342	0.000948	0.00858	CCNB1,DDIT4,EXO1,PCLAF,POLE	238_GCvsFLT_JCwFOS
imatinib	chemical drug	1.842	0.0012	0.0103	BIRC5,BRCA1,CCNA2,CCNB1,DBF4,KIF11,MAD2L1,RAD51,SKP2	238_GCvsFLT_JCwFOS
17-alpha-ethinylestradiol	chemical drug	-2.2	0.00121	0.0103	ARRDC3,CDK1,DSC2,SLC25A5,SLC34A2,SLC40A1	238_GCvsFLT_JCwFOS
carboplatin	chemical drug	-1.982	0.00153	0.012	HAS2,RAD51,SLC34A2,UPP1	238_GCvsFLT_JCwFOS
hydroxyurea	chemical drug	-1.109	0.00213	0.0152	CCNA2,CCNB1,CDK1,RAD51,RRM2	238_GCvsFLT_JCwFOS
nilotinib	chemical drug	2.236	0.00311	0.0203	BUB1,CCNA2,CCNB1,DBF4,MAD2L1	238_GCvsFLT_JCwFOS
rottlerin	chemical drug	1.82	0.00324	0.021	BIRC5,CDK1,PTGS2,TYR	238_GCvsFLT_JCwFOS
tazemetostat	chemical drug	2.032	0.00349	0.0221	ANKRD1,BIRC5,CKS2,PCLAF,POLE,SHH,SLC7A1,TACC3	238_GCvsFLT_JCwFOS
entinostat	chemical drug	1.067	0.00385	0.0239	BIRC5,IGFBP3,MICB,SERPINE1	238_GCvsFLT_JCwFOS
allopurinol	chemical drug	-1.131	0.00684	0.0345	PTGS2,SLC34A2,TXNIP,UPP1	238_GCvsFLT_JCwFOS
nitrofurantoin	chemical drug	-1.342	0.00839	0.0375	CPS1,HMGCS2,IGFBP3,SLC34A2,STMN1	238_GCvsFLT_JCwFOS
glucocorticoid	chemical drug	2.54	0.00969	0.0416	CEBPD,HAS2,IGFBP3,PTGS2,PTHLH,SERPINE1,TXNIP	238_GCvsFLT_JCwFOS
H89	chemical drug	2.168	0.0102	0.0431	AREG,MKI67,PTGS2,SERPINE1,TYR	238_GCvsFLT_JCwFOS
nicotine	chemical drug	-1.628	0.0104	0.044	ARG2,BIRC5,Flg,PTGS2,PTHLH,SERPINE1	238_GCvsFLT_JCwFOS
l-asparaginase	biologic drug	5.477	6.42E-38	1.24E-34	BARD1,BIRC5,BUB1,BUB1B,CCNA2,CDK1,CENPF,CENPH,ERCC6L,EXO1,FANCI,KIF11,KIF15,KIF2C,KIF4A,KNL1,MAD2L1,MIS18BP1,NCAPG,NDC80,NUF2,ORC1,POLE,RAD51,RAD51AP1,SGO1,SPC25,SPDL1,SQLE,TOP2A	239_GCvsFLT_JC
calcitriol	chemical drug	3.866	6.73E-21	1.86E-18	AREG,BIRC5,BRCA1,BUB1B,CCNA2,CCNB1,CDCA8,CDK1,CEBPD,CENPH,CYB5R1,ERRFI1,EXO1,FIGNL1,H2AZ1,Hmgb3,IGFBP3,KIF20A,KIF23,MAD2L1,MELK,NUSAP1,PBK,PCLAF,POLE,PRC1,PTGS2,RAD51,RAD51AP1,RRM2,SKP2,SLC30A1,SLC34A2,STMN1,TACC3,TPX2,TXNIP	239_GCvsFLT_JC
torkinib	chemical drug	3.543	8.62E-18	1.59E-15	ANKRD1,BIRC5,CCNB1,CDCA2,DDIT4,DTL,EXO1,FANCI,GINS1,HAS2,KIF14,KNL1,NCAPG,ORC1,PTGS2,RAD51,RAD54B,SKP2,TOP2A,TXNIP	239_GCvsFLT_JC
fulvestrant	chemical drug	2.788	5.57E-14	5.82E-12	AREG,BARD1,BIRC5,CCNA2,CCNB1,CDK1,CEBPD,CENPF,CTH,DDIT4,FLT1,H2AZ1,KIF11,POLE,PTGS2,SHH,SKP2,SLC25A5,STMN1,TXNIP	239_GCvsFLT_JC
lipopolysaccharide	chemical drug	1.132	8.12E-12	5.61E-10	ACTC1,ANKRD1,AREG,ARG2,ARRDC3,BIRC5,BUB1,CCNB1,CDK1,CEBPD,CENPI,COL12A1,CTH,DDIT4,DIO2,ERO1A,ESCO2,EXO1,FABP5,FLT1,H3-3A/H3-3B,HMGCS2,IGFBP3,KCNJ15,KIF11,KIF23,MAD2L1,MKI67,NMRK2,NUF2,NUSAP1,PBK,PGM2,PRC1,PTGS2,PTHLH,PTPRB,RPTN,RRM2,S1PR1,Scd2,Serpina3g (includes others),SERPINE1,SHH,SLC30A1,SLC39A10,SLC39A8,SLC40A1,SPC25,STMN1,TACC3,TOP2A,TXNIP,UPP1	239_GCvsFLT_JC
doxorubicin	chemical drug	2.046	3.48E-11	2.24E-09	ACTC1,AREG,BARD1,BIRC5,BRCA1,BUB1B,CCNB1,CDK1,CDKN3,DDIT4,EXO1,KIF20A,MAD2L1,MICB,PCLAF,PIK3R3,PRC1,PTGS2,RAD51,RRM2,SLC34A2,STMN1,TOP2A,TXNIP,UPP1	239_GCvsFLT_JC
medroxyprogesterone acetate	chemical drug	1.667	7.91E-10	4.50E-08	BIRC5,BUB1,BUB1B,CCNA2,CCNB1,CDK1,CENPF,CKS2,CXXC4,DEPDC1,KIF11,LAMA1,MAD2L1,NCAPG,NUSAP1,PBK,PRC1,RASGRF1,SERPINE1,SPC25	239_GCvsFLT_JC
tamoxifen	chemical drug	1.82	1.85E-09	1.01E-07	BIRC5,BRCA1,CCNA2,CDCA2,CEBPD,FANCI,HAS2,IGFBP3,KIF11,KIF2C,KIF4A,MELK,MKI67,OXTR,PTGS2,Scd2,SLC34A2	239_GCvsFLT_JC
imipramine blue	chemical drug	2.579	4.29E-09	2.07E-07	CCNA2,CCNB1,CENPE,CENPF,EXO1,SKP2,STMN1	239_GCvsFLT_JC
trans-cinnamaldehyde	chemical drug	1.673	6.72E-08	2.55E-06	BIRC5,CCNB1,CDK1,MAD2L1,PTGS2,SERPINE1	239_GCvsFLT_JC
olaparib	chemical drug	-1.73	1.53E-07	5.37E-06	BRCA1,CCNA2,CCNB1,CDK1,PTGS2,RAD51	239_GCvsFLT_JC
GSK2816126	chemical drug	1.29	4.11E-07	1.33E-05	BIRC5,CKS2,PCLAF,POLE,SHH,TACC3,WIF1	239_GCvsFLT_JC
gemcitabine	chemical drug	-2.026	8.84E-07	2.55E-05	AREG,BIRC5,BRCA1,CCNB1,CTPS1,PTGS2,RAD51,RRM2	239_GCvsFLT_JC
silibinin	chemical drug	2.03	1.67E-06	4.32E-05	BIRC5,CCNB1,CDK1,FLT1,IGFBP3,PTGS2,RAD51	239_GCvsFLT_JC
LY294002	chemical drug	2.911	6.04E-06	0.000141	BIRC5,BUB1B,CCNA2,CCNB1,CKS2,FLT1,HAS2,IGFBP3,NDC80,PTGS2,S1PR1,SERPINE1,SHH,SQLE,TOP2A,TYR	239_GCvsFLT_JC
mibolerone	chemical drug	-2.795	1.10E-05	0.000235	CDK1,HSD17B11,IGFBP3,Scd2,SLC25A5,SQLE,STMN1,TOP2A	239_GCvsFLT_JC
dactolisib	chemical drug	1.633	1.11E-05	0.000237	CTH,DDIT4,DEPDC1,ERO1A,IGFBP3,SKP2	239_GCvsFLT_JC
4-hydroxytamoxifen	chemical drug	1.069	1.14E-05	0.00024	ACTC1,AREG,CEBPD,DDIT4,ERRFI1,H2AZ1,IGFBP3,MKI67,SLC39A8	239_GCvsFLT_JC
estrogen	chemical drug	-2.287	1.66E-05	0.000325	AREG,BARD1,BRCA1,FLT1,OXTR,POLE,PTGS2,RRM2,S1PR1,SKP2,TOP2A	239_GCvsFLT_JC
diethylstilbestrol	chemical drug	-2.682	2.45E-05	0.000461	AREG,CCNA2,CENPE,CENPF,IGFBP3,KIF11,KIF4A,MAD2L1,MKI67,OXTR,TOP2A	239_GCvsFLT_JC
poly rI:rC-RNA	biologic drug	-1.805	2.45E-05	0.000461	ARG2,BIRC5,BUB1,CCNA2,CDK1,CEBPD,CENPE,CENPF,DDIT4,DIO2,MKI67,NDC80,PIK3R3,PTGS2,SERPINE1,SLC40A1,SQLE,TBX3,TOP2A	239_GCvsFLT_JC
volasertib	chemical drug	2	2.88E-05	0.000519	EXO1,KIF23,MELK,TOP2A	239_GCvsFLT_JC
resveratrol	chemical drug	1.236	3.67E-05	0.000639	BIRC5,CCNA2,CCNB1,HAS2,HMMR,IGFBP3,MICB,PTGS2,SERPINE1,SHH,TYR	239_GCvsFLT_JC
tretinoin	chemical drug	1.317	4.07E-05	0.000702	ACTC1,AREG,BIRC5,BRCA1,CCNA2,CCNB1,CDH6,CDKN3,CKS2,DIO2,DTL,ERRFI1,FABP5,FLT1,GPRC5A,HAS2,HMGCS2,HSD17B11,IGFBP3,KIF11,KIF23,KRT31,LAMA1,PTGS2,PTHLH,RASGRF1,RTKN2,SERPINE1,SKP2,TOP2A	239_GCvsFLT_JC
captopril	chemical drug	-1.446	0.000322	0.00378	BIRC5,PTGS2,SHH,SLC34A2,UPP1	239_GCvsFLT_JC
baicalein	chemical drug	1.067	0.000358	0.00407	BIRC5,CCNB1,PTGS2,TYR	239_GCvsFLT_JC
valproic acid	chemical drug	1.078	0.000371	0.00417	BIRC5,CTPS1,DCT,HMGCS2,LBR,MICB,PTGS2,SERPINE1,SQLE,TOP2A,TYR,TYRP1	239_GCvsFLT_JC
celecoxib	chemical drug	1.846	0.000382	0.00428	BIRC5,CASP14,CENPF,MKI67,PTGS2,SERPINE1	239_GCvsFLT_JC
eflornithine	chemical drug	2	0.000389	0.0043	CDK1,MAD2L1,ORC1,SERPINE1	239_GCvsFLT_JC
sirolimus	chemical drug	2.72	0.000411	0.00449	BIRC5,CCNA2,CDK1,CHRNB1,DDIT4,H3-3A/H3-3B,HMGCS2,KIF15,MKI67,SERPINE1,SLC25A5,SQLE,STMN1,TOP2A	239_GCvsFLT_JC
vemurafenib	chemical drug	1.225	0.000459	0.00489	BIRC5,DCT,TYR,TYRP1	239_GCvsFLT_JC
vorinostat	chemical drug	2.608	0.000468	0.00497	BIRC5,BRCA1,CCNB1,CDK1,MICB,MKI67,PTGS2,RAD51,TOP2A	239_GCvsFLT_JC
enalapril	biologic drug	-1.4	0.000503	0.00531	CENPF,PTGS2,PTHLH,SERPINE1,SLC34A2	239_GCvsFLT_JC
diclofenac	chemical drug	-1.214	0.000716	0.00691	AREG,CTH,PTGS2,SERPINE1,SLC7A1	239_GCvsFLT_JC
palbociclib	chemical drug	2.186	0.000865	0.00791	CENPF,IGFBP3,KIF11,MKI67,NCAPG	239_GCvsFLT_JC
decitabine	chemical drug	-1.328	0.001	0.00899	ANKRD1,BRCA1,CCNA2,CDH6,CDK1,GPR37,HMGCS2,HMMR,IGFBP3,KLF11,MICB,MKI67,PTGS2,SLC30A1,SLC7A1,TOP2A,WIF1	239_GCvsFLT_JC
imatinib	chemical drug	1.842	0.0012	0.0103	BIRC5,BRCA1,CCNA2,CCNB1,DBF4,KIF11,MAD2L1,RAD51,SKP2	239_GCvsFLT_JC
carboplatin	chemical drug	-1.067	0.00153	0.012	HAS2,RAD51,SLC34A2,UPP1	239_GCvsFLT_JC
THZ1	chemical drug	1.698	0.00161	0.0125	ANKRD1,CCNB1,COL12A1,DIO2,SERPINE1,SKA3	239_GCvsFLT_JC
hydroxyurea	chemical drug	-1.109	0.00213	0.0152	CCNA2,CCNB1,CDK1,RAD51,RRM2	239_GCvsFLT_JC
nilotinib	chemical drug	2.236	0.00311	0.0203	BUB1,CCNA2,CCNB1,DBF4,MAD2L1	239_GCvsFLT_JC
tazemetostat	chemical drug	1.524	0.00349	0.0221	ANKRD1,BIRC5,CKS2,PCLAF,POLE,SHH,SLC7A1,TACC3	239_GCvsFLT_JC
etoposide	chemical drug	-1.026	0.00371	0.0232	BIRC5,CCNB1,CDK1,DDIT4,PIK3R3,PTGS2,TOP2A	239_GCvsFLT_JC
entinostat	chemical drug	1.067	0.00385	0.0239	BIRC5,IGFBP3,MICB,SERPINE1	239_GCvsFLT_JC
ceruletide	biologic drug	-1.188	0.00837	0.0375	BIRC5,ERRFI1,PTGS2,SHH	239_GCvsFLT_JC
nitrofurantoin	chemical drug	-1.342	0.00839	0.0375	CPS1,HMGCS2,IGFBP3,SLC34A2,STMN1	239_GCvsFLT_JC
glucocorticoid	chemical drug	1.916	0.00969	0.0416	CEBPD,HAS2,IGFBP3,PTGS2,PTHLH,SERPINE1,TXNIP	239_GCvsFLT_JC
H89	chemical drug	1.127	0.0102	0.0431	AREG,MKI67,PTGS2,SERPINE1,TYR	239_GCvsFLT_JC
nicotine	chemical drug	-1.039	0.0104	0.044	ARG2,BIRC5,Flg,PTGS2,PTHLH,SERPINE1	239_GCvsFLT_JC
l-asparaginase	biologic drug	5.477	6.42E-38	1.24E-34	BARD1,BIRC5,BUB1,BUB1B,CCNA2,CDK1,CENPF,CENPH,ERCC6L,EXO1,FANCI,KIF11,KIF15,KIF2C,KIF4A,KNL1,MAD2L1,MIS18BP1,NCAPG,NDC80,NUF2,ORC1,POLE,RAD51,RAD51AP1,SGO1,SPC25,SPDL1,SQLE,TOP2A	239_GCvsFLT_JCwFOS
calcitriol	chemical drug	4.378	6.73E-21	1.86E-18	AREG,BIRC5,BRCA1,BUB1B,CCNA2,CCNB1,CDCA8,CDK1,CEBPD,CENPH,CYB5R1,ERRFI1,EXO1,FIGNL1,H2AZ1,Hmgb3,IGFBP3,KIF20A,KIF23,MAD2L1,MELK,NUSAP1,PBK,PCLAF,POLE,PRC1,PTGS2,RAD51,RAD51AP1,RRM2,SKP2,SLC30A1,SLC34A2,STMN1,TACC3,TPX2,TXNIP	239_GCvsFLT_JCwFOS
torkinib	chemical drug	2.665	8.62E-18	1.59E-15	ANKRD1,BIRC5,CCNB1,CDCA2,DDIT4,DTL,EXO1,FANCI,GINS1,HAS2,KIF14,KNL1,NCAPG,ORC1,PTGS2,RAD51,RAD54B,SKP2,TOP2A,TXNIP	239_GCvsFLT_JCwFOS
fulvestrant	chemical drug	2.364	5.57E-14	5.82E-12	AREG,BARD1,BIRC5,CCNA2,CCNB1,CDK1,CEBPD,CENPF,CTH,DDIT4,FLT1,H2AZ1,KIF11,POLE,PTGS2,SHH,SKP2,SLC25A5,STMN1,TXNIP	239_GCvsFLT_JCwFOS
doxorubicin	chemical drug	2.358	3.48E-11	2.24E-09	ACTC1,AREG,BARD1,BIRC5,BRCA1,BUB1B,CCNB1,CDK1,CDKN3,DDIT4,EXO1,KIF20A,MAD2L1,MICB,PCLAF,PIK3R3,PRC1,PTGS2,RAD51,RRM2,SLC34A2,STMN1,TOP2A,TXNIP,UPP1	239_GCvsFLT_JCwFOS
medroxyprogesterone acetate	chemical drug	1.667	7.91E-10	4.50E-08	BIRC5,BUB1,BUB1B,CCNA2,CCNB1,CDK1,CENPF,CKS2,CXXC4,DEPDC1,KIF11,LAMA1,MAD2L1,NCAPG,NUSAP1,PBK,PRC1,RASGRF1,SERPINE1,SPC25	239_GCvsFLT_JCwFOS
tamoxifen	chemical drug	1.82	1.85E-09	1.01E-07	BIRC5,BRCA1,CCNA2,CDCA2,CEBPD,FANCI,HAS2,IGFBP3,KIF11,KIF2C,KIF4A,MELK,MKI67,OXTR,PTGS2,Scd2,SLC34A2	239_GCvsFLT_JCwFOS
imipramine blue	chemical drug	2.579	4.29E-09	2.07E-07	CCNA2,CCNB1,CENPE,CENPF,EXO1,SKP2,STMN1	239_GCvsFLT_JCwFOS
trans-cinnamaldehyde	chemical drug	1.673	6.72E-08	2.55E-06	BIRC5,CCNB1,CDK1,MAD2L1,PTGS2,SERPINE1	239_GCvsFLT_JCwFOS
dexamethasone	chemical drug	2.167	8.61E-08	3.17E-06	ACTC1,ANKRD1,AREG,ARG2,BIRC5,BRCA1,CCNA2,CEBPD,CPS1,DCT,DDIT4,DIO2,ERRFI1,FABP5,HMMR,HSD17B11,IGFBP3,KCNJ15,KIF14,KIF4A,KNL1,KRT31,LAMA1,LRR1,NDC80,NEIL3,NHS,NUF2,OXTR,PTGS2,PTHLH,RAD51,S1PR1,Scd2,SERPINE1,SHH,SKA3,SLC25A5,SLC39A10,SLC40A1,STIL,TOP2A,TXNIP	239_GCvsFLT_JCwFOS
olaparib	chemical drug	-1.73	1.53E-07	5.37E-06	BRCA1,CCNA2,CCNB1,CDK1,PTGS2,RAD51	239_GCvsFLT_JCwFOS
tetradecanoylphorbol acetate	chemical drug	1.443	2.23E-07	7.75E-06	AREG,BIRC5,CCNA2,CDK1,DDIT4,DIO2,DTL,ERCC6L,ERRFI1,Flg,FLT1,GPRC5A,HAS2,IGFBP3,KIF2C,KRT31,NEIL3,PRR9,PTGS2,PTHLH,PTPRB,S1PR1,SERPINE1,SLC39A8,SLC7A1,SYT4,TYR,UPP1	239_GCvsFLT_JCwFOS
GSK2816126	chemical drug	2.091	4.11E-07	1.33E-05	BIRC5,CKS2,PCLAF,POLE,SHH,TACC3,WIF1	239_GCvsFLT_JCwFOS
gemcitabine	chemical drug	-1.081	8.84E-07	2.55E-05	AREG,BIRC5,BRCA1,CCNB1,CTPS1,PTGS2,RAD51,RRM2	239_GCvsFLT_JCwFOS
silibinin	chemical drug	2.03	1.67E-06	4.32E-05	BIRC5,CCNB1,CDK1,FLT1,IGFBP3,PTGS2,RAD51	239_GCvsFLT_JCwFOS
LY294002	chemical drug	1.836	6.04E-06	0.000141	BIRC5,BUB1B,CCNA2,CCNB1,CKS2,FLT1,HAS2,IGFBP3,NDC80,PTGS2,S1PR1,SERPINE1,SHH,SQLE,TOP2A,TYR	239_GCvsFLT_JCwFOS
SB203580	chemical drug	1.076	6.77E-06	0.000155	AREG,BIRC5,BRCA1,CCNB1,CDK1,CEBPD,FLT1,HAS2,HAS3,IGFBP3,PTGS2,PTHLH,RNF149,SERPINE1,TYR	239_GCvsFLT_JCwFOS
mifepristone	chemical drug	-1.223	1.10E-05	0.000235	AREG,CEBPD,DDIT4,DIO2,ERRFI1,HAS2,IGFBP3,KLF11,MAD2L1,OXTR,PTGS2,SERPINE1	239_GCvsFLT_JCwFOS
mibolerone	chemical drug	-2.795	1.10E-05	0.000235	CDK1,HSD17B11,IGFBP3,Scd2,SLC25A5,SQLE,STMN1,TOP2A	239_GCvsFLT_JCwFOS
4-hydroxytamoxifen	chemical drug	2.2	1.14E-05	0.00024	ACTC1,AREG,CEBPD,DDIT4,ERRFI1,H2AZ1,IGFBP3,MKI67,SLC39A8	239_GCvsFLT_JCwFOS
actinomycin D	biologic drug	1.2	1.65E-05	0.000325	BIRC5,BRCA1,DDIT4,ERRFI1,PTGS2,PTHLH,RAD51,SERPINE1,SLC30A1,SLC40A1	239_GCvsFLT_JCwFOS
estrogen	chemical drug	-1.665	1.66E-05	0.000325	AREG,BARD1,BRCA1,FLT1,OXTR,POLE,PTGS2,RRM2,S1PR1,SKP2,TOP2A	239_GCvsFLT_JCwFOS
diethylstilbestrol	chemical drug	-2.226	2.45E-05	0.000461	AREG,CCNA2,CENPE,CENPF,IGFBP3,KIF11,KIF4A,MAD2L1,MKI67,OXTR,TOP2A	239_GCvsFLT_JCwFOS
poly rI:rC-RNA	biologic drug	-1.282	2.45E-05	0.000461	ARG2,BIRC5,BUB1,CCNA2,CDK1,CEBPD,CENPE,CENPF,DDIT4,DIO2,MKI67,NDC80,PIK3R3,PTGS2,SERPINE1,SLC40A1,SQLE,TBX3,TOP2A	239_GCvsFLT_JCwFOS
volasertib	chemical drug	2	2.88E-05	0.000519	EXO1,KIF23,MELK,TOP2A	239_GCvsFLT_JCwFOS
resveratrol	chemical drug	1.401	3.67E-05	0.000639	BIRC5,CCNA2,CCNB1,HAS2,HMMR,IGFBP3,MICB,PTGS2,SERPINE1,SHH,TYR	239_GCvsFLT_JCwFOS
tretinoin	chemical drug	1.997	4.07E-05	0.000702	ACTC1,AREG,BIRC5,BRCA1,CCNA2,CCNB1,CDH6,CDKN3,CKS2,DIO2,DTL,ERRFI1,FABP5,FLT1,GPRC5A,HAS2,HMGCS2,HSD17B11,IGFBP3,KIF11,KIF23,KRT31,LAMA1,PTGS2,PTHLH,RASGRF1,RTKN2,SERPINE1,SKP2,TOP2A	239_GCvsFLT_JCwFOS
trans-hydroxytamoxifen	chemical drug	1.414	6.93E-05	0.00111	AREG,CCNA2,CCNB1,DDIT4,GPRC5A,S1PR1,TMEM131L,TOP2A	239_GCvsFLT_JCwFOS
seocalcitol	chemical drug	1.406	0.000111	0.00161	ANKRD1,AREG,BIRC5,PTGS2,SKP2	239_GCvsFLT_JCwFOS
captopril	chemical drug	-1.446	0.000322	0.00378	BIRC5,PTGS2,SHH,SLC34A2,UPP1	239_GCvsFLT_JCwFOS
baicalein	chemical drug	1.982	0.000358	0.00407	BIRC5,CCNB1,PTGS2,TYR	239_GCvsFLT_JCwFOS
valproic acid	chemical drug	2.189	0.000371	0.00417	BIRC5,CTPS1,DCT,HMGCS2,LBR,MICB,PTGS2,SERPINE1,SQLE,TOP2A,TYR,TYRP1	239_GCvsFLT_JCwFOS
celecoxib	chemical drug	1.846	0.000382	0.00428	BIRC5,CASP14,CENPF,MKI67,PTGS2,SERPINE1	239_GCvsFLT_JCwFOS
eflornithine	chemical drug	2	0.000389	0.0043	CDK1,MAD2L1,ORC1,SERPINE1	239_GCvsFLT_JCwFOS
sirolimus	chemical drug	2.099	0.000411	0.00449	BIRC5,CCNA2,CDK1,CHRNB1,DDIT4,H3-3A/H3-3B,HMGCS2,KIF15,MKI67,SERPINE1,SLC25A5,SQLE,STMN1,TOP2A	239_GCvsFLT_JCwFOS
vorinostat	chemical drug	2.608	0.000468	0.00497	BIRC5,BRCA1,CCNB1,CDK1,MICB,MKI67,PTGS2,RAD51,TOP2A	239_GCvsFLT_JCwFOS
palbociclib	chemical drug	2.186	0.000865	0.00791	CENPF,IGFBP3,KIF11,MKI67,NCAPG	239_GCvsFLT_JCwFOS
cephaloridine	chemical drug	-1.342	0.000948	0.00858	CCNB1,DDIT4,EXO1,PCLAF,POLE	239_GCvsFLT_JCwFOS
imatinib	chemical drug	1.842	0.0012	0.0103	BIRC5,BRCA1,CCNA2,CCNB1,DBF4,KIF11,MAD2L1,RAD51,SKP2	239_GCvsFLT_JCwFOS
17-alpha-ethinylestradiol	chemical drug	-2.2	0.00121	0.0103	ARRDC3,CDK1,DSC2,SLC25A5,SLC34A2,SLC40A1	239_GCvsFLT_JCwFOS
carboplatin	chemical drug	-1.982	0.00153	0.012	HAS2,RAD51,SLC34A2,UPP1	239_GCvsFLT_JCwFOS
hydroxyurea	chemical drug	-1.109	0.00213	0.0152	CCNA2,CCNB1,CDK1,RAD51,RRM2	239_GCvsFLT_JCwFOS
nilotinib	chemical drug	2.236	0.00311	0.0203	BUB1,CCNA2,CCNB1,DBF4,MAD2L1	239_GCvsFLT_JCwFOS
rottlerin	chemical drug	1.82	0.00324	0.021	BIRC5,CDK1,PTGS2,TYR	239_GCvsFLT_JCwFOS
tazemetostat	chemical drug	2.794	0.00349	0.0221	ANKRD1,BIRC5,CKS2,PCLAF,POLE,SHH,SLC7A1,TACC3	239_GCvsFLT_JCwFOS
entinostat	chemical drug	1.067	0.00385	0.0239	BIRC5,IGFBP3,MICB,SERPINE1	239_GCvsFLT_JCwFOS
allopurinol	chemical drug	-1.131	0.00684	0.0345	PTGS2,SLC34A2,TXNIP,UPP1	239_GCvsFLT_JCwFOS
nitrofurantoin	chemical drug	-1.342	0.00839	0.0375	CPS1,HMGCS2,IGFBP3,SLC34A2,STMN1	239_GCvsFLT_JCwFOS
glucocorticoid	chemical drug	2.54	0.00969	0.0416	CEBPD,HAS2,IGFBP3,PTGS2,PTHLH,SERPINE1,TXNIP	239_GCvsFLT_JCwFOS
H89	chemical drug	1.474	0.0102	0.0431	AREG,MKI67,PTGS2,SERPINE1,TYR	239_GCvsFLT_JCwFOS
nicotine	chemical drug	-1.628	0.0104	0.044	ARG2,BIRC5,Flg,PTGS2,PTHLH,SERPINE1	239_GCvsFLT_JCwFOS
l-asparaginase	biologic drug	-5.477	6.42E-38	1.24E-34	BARD1,BIRC5,BUB1,BUB1B,CCNA2,CDK1,CENPF,CENPH,ERCC6L,EXO1,FANCI,KIF11,KIF15,KIF2C,KIF4A,KNL1,MAD2L1,MIS18BP1,NCAPG,NDC80,NUF2,ORC1,POLE,RAD51,RAD51AP1,SGO1,SPC25,SPDL1,SQLE,TOP2A	240
calcitriol	chemical drug	-4.634	6.73E-21	1.86E-18	AREG,BIRC5,BRCA1,BUB1B,CCNA2,CCNB1,CDCA8,CDK1,CEBPD,CENPH,CYB5R1,ERRFI1,EXO1,FIGNL1,H2AZ1,Hmgb3,IGFBP3,KIF20A,KIF23,MAD2L1,MELK,NUSAP1,PBK,PCLAF,POLE,PRC1,PTGS2,RAD51,RAD51AP1,RRM2,SKP2,SLC30A1,SLC34A2,STMN1,TACC3,TPX2,TXNIP	240
torkinib	chemical drug	-2.665	8.62E-18	1.59E-15	ANKRD1,BIRC5,CCNB1,CDCA2,DDIT4,DTL,EXO1,FANCI,GINS1,HAS2,KIF14,KNL1,NCAPG,ORC1,PTGS2,RAD51,RAD54B,SKP2,TOP2A,TXNIP	240
fulvestrant	chemical drug	-1.588	5.57E-14	5.82E-12	AREG,BARD1,BIRC5,CCNA2,CCNB1,CDK1,CEBPD,CENPF,CTH,DDIT4,FLT1,H2AZ1,KIF11,POLE,PTGS2,SHH,SKP2,SLC25A5,STMN1,TXNIP	240
lipopolysaccharide	chemical drug	-1.541	8.12E-12	5.61E-10	ACTC1,ANKRD1,AREG,ARG2,ARRDC3,BIRC5,BUB1,CCNB1,CDK1,CEBPD,CENPI,COL12A1,CTH,DDIT4,DIO2,ERO1A,ESCO2,EXO1,FABP5,FLT1,H3-3A/H3-3B,HMGCS2,IGFBP3,KCNJ15,KIF11,KIF23,MAD2L1,MKI67,NMRK2,NUF2,NUSAP1,PBK,PGM2,PRC1,PTGS2,PTHLH,PTPRB,RPTN,RRM2,S1PR1,Scd2,Serpina3g (includes others),SERPINE1,SHH,SLC30A1,SLC39A10,SLC39A8,SLC40A1,SPC25,STMN1,TACC3,TOP2A,TXNIP,UPP1	240
doxorubicin	chemical drug	-2.671	3.48E-11	2.24E-09	ACTC1,AREG,BARD1,BIRC5,BRCA1,BUB1B,CCNB1,CDK1,CDKN3,DDIT4,EXO1,KIF20A,MAD2L1,MICB,PCLAF,PIK3R3,PRC1,PTGS2,RAD51,RRM2,SLC34A2,STMN1,TOP2A,TXNIP,UPP1	240
medroxyprogesterone acetate	chemical drug	-1.177	7.91E-10	4.50E-08	BIRC5,BUB1,BUB1B,CCNA2,CCNB1,CDK1,CENPF,CKS2,CXXC4,DEPDC1,KIF11,LAMA1,MAD2L1,NCAPG,NUSAP1,PBK,PRC1,RASGRF1,SERPINE1,SPC25	240
tamoxifen	chemical drug	-2.284	1.85E-09	1.01E-07	BIRC5,BRCA1,CCNA2,CDCA2,CEBPD,FANCI,HAS2,IGFBP3,KIF11,KIF2C,KIF4A,MELK,MKI67,OXTR,PTGS2,Scd2,SLC34A2	240
imipramine blue	chemical drug	-2.579	4.29E-09	2.07E-07	CCNA2,CCNB1,CENPE,CENPF,EXO1,SKP2,STMN1	240
trans-cinnamaldehyde	chemical drug	-1.673	6.72E-08	2.55E-06	BIRC5,CCNB1,CDK1,MAD2L1,PTGS2,SERPINE1	240
dexamethasone	chemical drug	-1.55	8.61E-08	3.17E-06	ACTC1,ANKRD1,AREG,ARG2,BIRC5,BRCA1,CCNA2,CEBPD,CPS1,DCT,DDIT4,DIO2,ERRFI1,FABP5,HMMR,HSD17B11,IGFBP3,KCNJ15,KIF14,KIF4A,KNL1,KRT31,LAMA1,LRR1,NDC80,NEIL3,NHS,NUF2,OXTR,PTGS2,PTHLH,RAD51,S1PR1,Scd2,SERPINE1,SHH,SKA3,SLC25A5,SLC39A10,SLC40A1,STIL,TOP2A,TXNIP	240
olaparib	chemical drug	1.73	1.53E-07	5.37E-06	BRCA1,CCNA2,CCNB1,CDK1,PTGS2,RAD51	240
tetradecanoylphorbol acetate	chemical drug	-1.014	2.23E-07	7.75E-06	AREG,BIRC5,CCNA2,CDK1,DDIT4,DIO2,DTL,ERCC6L,ERRFI1,Flg,FLT1,GPRC5A,HAS2,IGFBP3,KIF2C,KRT31,NEIL3,PRR9,PTGS2,PTHLH,PTPRB,S1PR1,SERPINE1,SLC39A8,SLC7A1,SYT4,TYR,UPP1	240
GSK2816126	chemical drug	-1.29	4.11E-07	1.33E-05	BIRC5,CKS2,PCLAF,POLE,SHH,TACC3,WIF1	240
gemcitabine	chemical drug	1.081	8.84E-07	2.55E-05	AREG,BIRC5,BRCA1,CCNB1,CTPS1,PTGS2,RAD51,RRM2	240
silibinin	chemical drug	-2.557	1.67E-06	4.32E-05	BIRC5,CCNB1,CDK1,FLT1,IGFBP3,PTGS2,RAD51	240
LY294002	chemical drug	-3.325	6.04E-06	0.000141	BIRC5,BUB1B,CCNA2,CCNB1,CKS2,FLT1,HAS2,IGFBP3,NDC80,PTGS2,S1PR1,SERPINE1,SHH,SQLE,TOP2A,TYR	240
mifepristone	chemical drug	1.402	1.10E-05	0.000235	AREG,CEBPD,DDIT4,DIO2,ERRFI1,HAS2,IGFBP3,KLF11,MAD2L1,OXTR,PTGS2,SERPINE1	240
mibolerone	chemical drug	2.137	1.10E-05	0.000235	CDK1,HSD17B11,IGFBP3,Scd2,SLC25A5,SQLE,STMN1,TOP2A	240
4-hydroxytamoxifen	chemical drug	-1.195	1.14E-05	0.00024	ACTC1,AREG,CEBPD,DDIT4,ERRFI1,H2AZ1,IGFBP3,MKI67,SLC39A8	240
estrogen	chemical drug	1.718	1.66E-05	0.000325	AREG,BARD1,BRCA1,FLT1,OXTR,POLE,PTGS2,RRM2,S1PR1,SKP2,TOP2A	240
diethylstilbestrol	chemical drug	2.833	2.45E-05	0.000461	AREG,CCNA2,CENPE,CENPF,IGFBP3,KIF11,KIF4A,MAD2L1,MKI67,OXTR,TOP2A	240
poly rI:rC-RNA	biologic drug	1.805	2.45E-05	0.000461	ARG2,BIRC5,BUB1,CCNA2,CDK1,CEBPD,CENPE,CENPF,DDIT4,DIO2,MKI67,NDC80,PIK3R3,PTGS2,SERPINE1,SLC40A1,SQLE,TBX3,TOP2A	240
volasertib	chemical drug	-2	2.88E-05	0.000519	EXO1,KIF23,MELK,TOP2A	240
resveratrol	chemical drug	-1.236	3.67E-05	0.000639	BIRC5,CCNA2,CCNB1,HAS2,HMMR,IGFBP3,MICB,PTGS2,SERPINE1,SHH,TYR	240
tretinoin	chemical drug	-1.608	4.07E-05	0.000702	ACTC1,AREG,BIRC5,BRCA1,CCNA2,CCNB1,CDH6,CDKN3,CKS2,DIO2,DTL,ERRFI1,FABP5,FLT1,GPRC5A,HAS2,HMGCS2,HSD17B11,IGFBP3,KIF11,KIF23,KRT31,LAMA1,PTGS2,PTHLH,RASGRF1,RTKN2,SERPINE1,SKP2,TOP2A	240
trans-hydroxytamoxifen	chemical drug	-1.414	6.93E-05	0.00111	AREG,CCNA2,CCNB1,DDIT4,GPRC5A,S1PR1,TMEM131L,TOP2A	240
seocalcitol	chemical drug	-1.406	0.000111	0.00161	ANKRD1,AREG,BIRC5,PTGS2,SKP2	240
captopril	chemical drug	1.446	0.000322	0.00378	BIRC5,PTGS2,SHH,SLC34A2,UPP1	240
baicalein	chemical drug	-1.067	0.000358	0.00407	BIRC5,CCNB1,PTGS2,TYR	240
celecoxib	chemical drug	-1.846	0.000382	0.00428	BIRC5,CASP14,CENPF,MKI67,PTGS2,SERPINE1	240
eflornithine	chemical drug	-2	0.000389	0.0043	CDK1,MAD2L1,ORC1,SERPINE1	240
sirolimus	chemical drug	-1.633	0.000411	0.00449	BIRC5,CCNA2,CDK1,CHRNB1,DDIT4,H3-3A/H3-3B,HMGCS2,KIF15,MKI67,SERPINE1,SLC25A5,SQLE,STMN1,TOP2A	240
vemurafenib	chemical drug	-1.974	0.000459	0.00489	BIRC5,DCT,TYR,TYRP1	240
vorinostat	chemical drug	-2.608	0.000468	0.00497	BIRC5,BRCA1,CCNB1,CDK1,MICB,MKI67,PTGS2,RAD51,TOP2A	240
enalapril	biologic drug	1.4	0.000503	0.00531	CENPF,PTGS2,PTHLH,SERPINE1,SLC34A2	240
palbociclib	chemical drug	-2.186	0.000865	0.00791	CENPF,IGFBP3,KIF11,MKI67,NCAPG	240
cephaloridine	chemical drug	1.342	0.000948	0.00858	CCNB1,DDIT4,EXO1,PCLAF,POLE	240
imatinib	chemical drug	-1.842	0.0012	0.0103	BIRC5,BRCA1,CCNA2,CCNB1,DBF4,KIF11,MAD2L1,RAD51,SKP2	240
17-alpha-ethinylestradiol	chemical drug	1.4	0.00121	0.0103	ARRDC3,CDK1,DSC2,SLC25A5,SLC34A2,SLC40A1	240
carboplatin	chemical drug	1.067	0.00153	0.012	HAS2,RAD51,SLC34A2,UPP1	240
hydroxyurea	chemical drug	1.109	0.00213	0.0152	CCNA2,CCNB1,CDK1,RAD51,RRM2	240
nilotinib	chemical drug	-2.236	0.00311	0.0203	BUB1,CCNA2,CCNB1,DBF4,MAD2L1	240
tazemetostat	chemical drug	-2.032	0.00349	0.0221	ANKRD1,BIRC5,CKS2,PCLAF,POLE,SHH,SLC7A1,TACC3	240
entinostat	chemical drug	-1.067	0.00385	0.0239	BIRC5,IGFBP3,MICB,SERPINE1	240
triptolide	chemical drug	-1.119	0.00522	0.0308	BIRC5,FLT1,IGFBP3,MKI67,PTGS2	240
nitrofurantoin	chemical drug	2.236	0.00839	0.0375	CPS1,HMGCS2,IGFBP3,SLC34A2,STMN1	240
glucocorticoid	chemical drug	-1.916	0.00969	0.0416	CEBPD,HAS2,IGFBP3,PTGS2,PTHLH,SERPINE1,TXNIP	240
l-asparaginase	biologic drug	-1.826	6.42E-38	1.24E-34	BARD1,BIRC5,BUB1,BUB1B,CCNA2,CDK1,CENPF,CENPH,ERCC6L,EXO1,FANCI,KIF11,KIF15,KIF2C,KIF4A,KNL1,MAD2L1,MIS18BP1,NCAPG,NDC80,NUF2,ORC1,POLE,RAD51,RAD51AP1,SGO1,SPC25,SPDL1,SQLE,TOP2A	241
calcitriol	chemical drug	-2.98	6.73E-21	1.86E-18	AREG,BIRC5,BRCA1,BUB1B,CCNA2,CCNB1,CDCA8,CDK1,CEBPD,CENPH,CYB5R1,ERRFI1,EXO1,FIGNL1,H2AZ1,Hmgb3,IGFBP3,KIF20A,KIF23,MAD2L1,MELK,NUSAP1,PBK,PCLAF,POLE,PRC1,PTGS2,RAD51,RAD51AP1,RRM2,SKP2,SLC30A1,SLC34A2,STMN1,TACC3,TPX2,TXNIP	241
fulvestrant	chemical drug	-2.153	5.57E-14	5.82E-12	AREG,BARD1,BIRC5,CCNA2,CCNB1,CDK1,CEBPD,CENPF,CTH,DDIT4,FLT1,H2AZ1,KIF11,POLE,PTGS2,SHH,SKP2,SLC25A5,STMN1,TXNIP	241
doxorubicin	chemical drug	-2.298	3.48E-11	2.24E-09	ACTC1,AREG,BARD1,BIRC5,BRCA1,BUB1B,CCNB1,CDK1,CDKN3,DDIT4,EXO1,KIF20A,MAD2L1,MICB,PCLAF,PIK3R3,PRC1,PTGS2,RAD51,RRM2,SLC34A2,STMN1,TOP2A,TXNIP,UPP1	241
tamoxifen	chemical drug	-1.355	1.85E-09	1.01E-07	BIRC5,BRCA1,CCNA2,CDCA2,CEBPD,FANCI,HAS2,IGFBP3,KIF11,KIF2C,KIF4A,MELK,MKI67,OXTR,PTGS2,Scd2,SLC34A2	241
imipramine blue	chemical drug	-1.632	4.29E-09	2.07E-07	CCNA2,CCNB1,CENPE,CENPF,EXO1,SKP2,STMN1	241
olaparib	chemical drug	1.045	1.53E-07	5.37E-06	BRCA1,CCNA2,CCNB1,CDK1,PTGS2,RAD51	241
tetradecanoylphorbol acetate	chemical drug	-2.364	2.23E-07	7.75E-06	AREG,BIRC5,CCNA2,CDK1,DDIT4,DIO2,DTL,ERCC6L,ERRFI1,Flg,FLT1,GPRC5A,HAS2,IGFBP3,KIF2C,KRT31,NEIL3,PRR9,PTGS2,PTHLH,PTPRB,S1PR1,SERPINE1,SLC39A8,SLC7A1,SYT4,TYR,UPP1	241
GSK2816126	chemical drug	-1.29	4.11E-07	1.33E-05	BIRC5,CKS2,PCLAF,POLE,SHH,TACC3,WIF1	241
LY294002	chemical drug	-1.038	6.04E-06	0.000141	BIRC5,BUB1B,CCNA2,CCNB1,CKS2,FLT1,HAS2,IGFBP3,NDC80,PTGS2,S1PR1,SERPINE1,SHH,SQLE,TOP2A,TYR	241
mifepristone	chemical drug	1.319	1.10E-05	0.000235	AREG,CEBPD,DDIT4,DIO2,ERRFI1,HAS2,IGFBP3,KLF11,MAD2L1,OXTR,PTGS2,SERPINE1	241
mibolerone	chemical drug	2.137	1.10E-05	0.000235	CDK1,HSD17B11,IGFBP3,Scd2,SLC25A5,SQLE,STMN1,TOP2A	241
4-hydroxytamoxifen	chemical drug	-1.446	1.14E-05	0.00024	ACTC1,AREG,CEBPD,DDIT4,ERRFI1,H2AZ1,IGFBP3,MKI67,SLC39A8	241
actinomycin D	biologic drug	1.193	1.65E-05	0.000325	BIRC5,BRCA1,DDIT4,ERRFI1,PTGS2,PTHLH,RAD51,SERPINE1,SLC30A1,SLC40A1	241
estrogen	chemical drug	1.104	1.66E-05	0.000325	AREG,BARD1,BRCA1,FLT1,OXTR,POLE,PTGS2,RRM2,S1PR1,SKP2,TOP2A	241
diethylstilbestrol	chemical drug	2.682	2.45E-05	0.000461	AREG,CCNA2,CENPE,CENPF,IGFBP3,KIF11,KIF4A,MAD2L1,MKI67,OXTR,TOP2A	241
tretinoin	chemical drug	-2.115	4.07E-05	0.000702	ACTC1,AREG,BIRC5,BRCA1,CCNA2,CCNB1,CDH6,CDKN3,CKS2,DIO2,DTL,ERRFI1,FABP5,FLT1,GPRC5A,HAS2,HMGCS2,HSD17B11,IGFBP3,KIF11,KIF23,KRT31,LAMA1,PTGS2,PTHLH,RASGRF1,RTKN2,SERPINE1,SKP2,TOP2A	241
dasatinib	chemical drug	-1.432	7.43E-05	0.00117	ANKRD1,BRCA1,CCNB1,MKI67,RAD51	241
camptothecin	chemical drug	1.142	0.00011	0.00161	AREG,BIRC5,BRCA1,CASP14,CCNB1,CDK1,FLT1,H3-3A/H3-3B,IGFBP3,MELK,PTGS2,RRM2,SERPINE1,SLC25A5,SLC30A1	241
cisplatin	chemical drug	-2.707	0.000126	0.00179	ANKRD1,BIRC5,BRCA1,CCNB1,CDK1,DDIT4,FLT1,IGFBP3,PTGS2,RAD51,RRM2,Serpina3g (includes others),SERPINE1,SLC34A2,STMN1,TOP2A,TXNIP,UPP1	241
captopril	chemical drug	-1.446	0.000322	0.00378	BIRC5,PTGS2,SHH,SLC34A2,UPP1	241
baicalein	chemical drug	-1.067	0.000358	0.00407	BIRC5,CCNB1,PTGS2,TYR	241
valproic acid	chemical drug	-1.236	0.000371	0.00417	BIRC5,CTPS1,DCT,HMGCS2,LBR,MICB,PTGS2,SERPINE1,SQLE,TOP2A,TYR,TYRP1	241
eflornithine	chemical drug	-2	0.000389	0.0043	CDK1,MAD2L1,ORC1,SERPINE1	241
enalapril	biologic drug	-1.4	0.000503	0.00531	CENPF,PTGS2,PTHLH,SERPINE1,SLC34A2	241
indomethacin	chemical drug	-1.648	0.000705	0.00682	ARG2,BIRC5,CCNB1,FLT1,HAS2,PTGS2,SLC34A2,UPP1	241
palbociclib	chemical drug	-1.406	0.000865	0.00791	CENPF,IGFBP3,KIF11,MKI67,NCAPG	241
imatinib	chemical drug	-1.228	0.0012	0.0103	BIRC5,BRCA1,CCNA2,CCNB1,DBF4,KIF11,MAD2L1,RAD51,SKP2	241
carboplatin	chemical drug	-1.067	0.00153	0.012	HAS2,RAD51,SLC34A2,UPP1	241
nilotinib	chemical drug	-1.342	0.00311	0.0203	BUB1,CCNA2,CCNB1,DBF4,MAD2L1	241
rottlerin	chemical drug	-1.54	0.00324	0.021	BIRC5,CDK1,PTGS2,TYR	241
tazemetostat	chemical drug	-1.016	0.00349	0.0221	ANKRD1,BIRC5,CKS2,PCLAF,POLE,SHH,SLC7A1,TACC3	241
etoposide	chemical drug	-1.254	0.00371	0.0232	BIRC5,CCNB1,CDK1,DDIT4,PIK3R3,PTGS2,TOP2A	241
triptolide	chemical drug	1.925	0.00522	0.0308	BIRC5,FLT1,IGFBP3,MKI67,PTGS2	241
5-fluorouracil	chemical drug	-1.078	0.00812	0.0365	BIRC5,CDK1,PRC1,PTGS2,SKP2,SLC25A5,TXNIP,UPP1	241
ceruletide	biologic drug	-1.954	0.00837	0.0375	BIRC5,ERRFI1,PTGS2,SHH	241
2-deoxyglucose	chemical drug	-1.285	0.00951	0.0415	DDIT4,PTGS2,SERPINE1,TXNIP	241
glucocorticoid	chemical drug	-1.395	0.00969	0.0416	CEBPD,HAS2,IGFBP3,PTGS2,PTHLH,SERPINE1,TXNIP	241
l-asparaginase	biologic drug	-5.112	6.42E-38	1.24E-34	BARD1,BIRC5,BUB1,BUB1B,CCNA2,CDK1,CENPF,CENPH,ERCC6L,EXO1,FANCI,KIF11,KIF15,KIF2C,KIF4A,KNL1,MAD2L1,MIS18BP1,NCAPG,NDC80,NUF2,ORC1,POLE,RAD51,RAD51AP1,SGO1,SPC25,SPDL1,SQLE,TOP2A	254_GCvsFLT_25_C3HHeJ
calcitriol	chemical drug	-3.936	6.73E-21	1.86E-18	AREG,BIRC5,BRCA1,BUB1B,CCNA2,CCNB1,CDCA8,CDK1,CEBPD,CENPH,CYB5R1,ERRFI1,EXO1,FIGNL1,H2AZ1,Hmgb3,IGFBP3,KIF20A,KIF23,MAD2L1,MELK,NUSAP1,PBK,PCLAF,POLE,PRC1,PTGS2,RAD51,RAD51AP1,RRM2,SKP2,SLC30A1,SLC34A2,STMN1,TACC3,TPX2,TXNIP	254_GCvsFLT_25_C3HHeJ
torkinib	chemical drug	-4.045	8.62E-18	1.59E-15	ANKRD1,BIRC5,CCNB1,CDCA2,DDIT4,DTL,EXO1,FANCI,GINS1,HAS2,KIF14,KNL1,NCAPG,ORC1,PTGS2,RAD51,RAD54B,SKP2,TOP2A,TXNIP	254_GCvsFLT_25_C3HHeJ
fulvestrant	chemical drug	-1.376	5.57E-14	5.82E-12	AREG,BARD1,BIRC5,CCNA2,CCNB1,CDK1,CEBPD,CENPF,CTH,DDIT4,FLT1,H2AZ1,KIF11,POLE,PTGS2,SHH,SKP2,SLC25A5,STMN1,TXNIP	254_GCvsFLT_25_C3HHeJ
lipopolysaccharide	chemical drug	-2.356	8.12E-12	5.61E-10	ACTC1,ANKRD1,AREG,ARG2,ARRDC3,BIRC5,BUB1,CCNB1,CDK1,CEBPD,CENPI,COL12A1,CTH,DDIT4,DIO2,ERO1A,ESCO2,EXO1,FABP5,FLT1,H3-3A/H3-3B,HMGCS2,IGFBP3,KCNJ15,KIF11,KIF23,MAD2L1,MKI67,NMRK2,NUF2,NUSAP1,PBK,PGM2,PRC1,PTGS2,PTHLH,PTPRB,RPTN,RRM2,S1PR1,Scd2,Serpina3g (includes others),SERPINE1,SHH,SLC30A1,SLC39A10,SLC39A8,SLC40A1,SPC25,STMN1,TACC3,TOP2A,TXNIP,UPP1	254_GCvsFLT_25_C3HHeJ
doxorubicin	chemical drug	-2.786	3.48E-11	2.24E-09	ACTC1,AREG,BARD1,BIRC5,BRCA1,BUB1B,CCNB1,CDK1,CDKN3,DDIT4,EXO1,KIF20A,MAD2L1,MICB,PCLAF,PIK3R3,PRC1,PTGS2,RAD51,RRM2,SLC34A2,STMN1,TOP2A,TXNIP,UPP1	254_GCvsFLT_25_C3HHeJ
medroxyprogesterone acetate	chemical drug	-1.177	7.91E-10	4.50E-08	BIRC5,BUB1,BUB1B,CCNA2,CCNB1,CDK1,CENPF,CKS2,CXXC4,DEPDC1,KIF11,LAMA1,MAD2L1,NCAPG,NUSAP1,PBK,PRC1,RASGRF1,SERPINE1,SPC25	254_GCvsFLT_25_C3HHeJ
tamoxifen	chemical drug	-1.123	1.85E-09	1.01E-07	BIRC5,BRCA1,CCNA2,CDCA2,CEBPD,FANCI,HAS2,IGFBP3,KIF11,KIF2C,KIF4A,MELK,MKI67,OXTR,PTGS2,Scd2,SLC34A2	254_GCvsFLT_25_C3HHeJ
imipramine blue	chemical drug	-2.579	4.29E-09	2.07E-07	CCNA2,CCNB1,CENPE,CENPF,EXO1,SKP2,STMN1	254_GCvsFLT_25_C3HHeJ
panobinostat	chemical drug	-1.949	6.80E-08	2.55E-06	BIRC5,CCNB1,CDK1,CEBPD,PTGS2,RAD51,SERPINE1,TRPM1	254_GCvsFLT_25_C3HHeJ
olaparib	chemical drug	2.423	1.53E-07	5.37E-06	BRCA1,CCNA2,CCNB1,CDK1,PTGS2,RAD51	254_GCvsFLT_25_C3HHeJ
tetradecanoylphorbol acetate	chemical drug	-1.475	2.23E-07	7.75E-06	AREG,BIRC5,CCNA2,CDK1,DDIT4,DIO2,DTL,ERCC6L,ERRFI1,Flg,FLT1,GPRC5A,HAS2,IGFBP3,KIF2C,KRT31,NEIL3,PRR9,PTGS2,PTHLH,PTPRB,S1PR1,SERPINE1,SLC39A8,SLC7A1,SYT4,TYR,UPP1	254_GCvsFLT_25_C3HHeJ
GSK2816126	chemical drug	-1.29	4.11E-07	1.33E-05	BIRC5,CKS2,PCLAF,POLE,SHH,TACC3,WIF1	254_GCvsFLT_25_C3HHeJ
silibinin	chemical drug	-1.053	1.67E-06	4.32E-05	BIRC5,CCNB1,CDK1,FLT1,IGFBP3,PTGS2,RAD51	254_GCvsFLT_25_C3HHeJ
LY294002	chemical drug	-1.286	6.04E-06	0.000141	BIRC5,BUB1B,CCNA2,CCNB1,CKS2,FLT1,HAS2,IGFBP3,NDC80,PTGS2,S1PR1,SERPINE1,SHH,SQLE,TOP2A,TYR	254_GCvsFLT_25_C3HHeJ
mifepristone	chemical drug	1.247	1.10E-05	0.000235	AREG,CEBPD,DDIT4,DIO2,ERRFI1,HAS2,IGFBP3,KLF11,MAD2L1,OXTR,PTGS2,SERPINE1	254_GCvsFLT_25_C3HHeJ
4-hydroxytamoxifen	chemical drug	-1.823	1.14E-05	0.00024	ACTC1,AREG,CEBPD,DDIT4,ERRFI1,H2AZ1,IGFBP3,MKI67,SLC39A8	254_GCvsFLT_25_C3HHeJ
estrogen	chemical drug	1.043	1.66E-05	0.000325	AREG,BARD1,BRCA1,FLT1,OXTR,POLE,PTGS2,RRM2,S1PR1,SKP2,TOP2A	254_GCvsFLT_25_C3HHeJ
diethylstilbestrol	chemical drug	2.226	2.45E-05	0.000461	AREG,CCNA2,CENPE,CENPF,IGFBP3,KIF11,KIF4A,MAD2L1,MKI67,OXTR,TOP2A	254_GCvsFLT_25_C3HHeJ
poly rI:rC-RNA	biologic drug	1.334	2.45E-05	0.000461	ARG2,BIRC5,BUB1,CCNA2,CDK1,CEBPD,CENPE,CENPF,DDIT4,DIO2,MKI67,NDC80,PIK3R3,PTGS2,SERPINE1,SLC40A1,SQLE,TBX3,TOP2A	254_GCvsFLT_25_C3HHeJ
volasertib	chemical drug	-2	2.88E-05	0.000519	EXO1,KIF23,MELK,TOP2A	254_GCvsFLT_25_C3HHeJ
tretinoin	chemical drug	-2.925	4.07E-05	0.000702	ACTC1,AREG,BIRC5,BRCA1,CCNA2,CCNB1,CDH6,CDKN3,CKS2,DIO2,DTL,ERRFI1,FABP5,FLT1,GPRC5A,HAS2,HMGCS2,HSD17B11,IGFBP3,KIF11,KIF23,KRT31,LAMA1,PTGS2,PTHLH,RASGRF1,RTKN2,SERPINE1,SKP2,TOP2A	254_GCvsFLT_25_C3HHeJ
trichostatin A	chemical drug	1.82	8.66E-05	0.00132	ANKRD1,AREG,BRCA1,CCNA2,CDK1,CTPS1,FLT1,HMGCS2,IGFBP3,KIF20A,MICB,OXTR,PTGS2,Scd2,Serpina3g (includes others),SERPINE1,SLC7A1,STMN1,TOP2A,TXNIP	254_GCvsFLT_25_C3HHeJ
seocalcitol	chemical drug	-1.406	0.000111	0.00161	ANKRD1,AREG,BIRC5,PTGS2,SKP2	254_GCvsFLT_25_C3HHeJ
baicalein	chemical drug	-1.067	0.000358	0.00407	BIRC5,CCNB1,PTGS2,TYR	254_GCvsFLT_25_C3HHeJ
valproic acid	chemical drug	-2.189	0.000371	0.00417	BIRC5,CTPS1,DCT,HMGCS2,LBR,MICB,PTGS2,SERPINE1,SQLE,TOP2A,TYR,TYRP1	254_GCvsFLT_25_C3HHeJ
celecoxib	chemical drug	-1.361	0.000382	0.00428	BIRC5,CASP14,CENPF,MKI67,PTGS2,SERPINE1	254_GCvsFLT_25_C3HHeJ
pembrolizumab	biologic drug	-2	0.000389	0.0043	CCNB1,CDK1,MKI67,PTGS2	254_GCvsFLT_25_C3HHeJ
eflornithine	chemical drug	-2	0.000389	0.0043	CDK1,MAD2L1,ORC1,SERPINE1	254_GCvsFLT_25_C3HHeJ
sirolimus	chemical drug	-2.254	0.000411	0.00449	BIRC5,CCNA2,CDK1,CHRNB1,DDIT4,H3-3A/H3-3B,HMGCS2,KIF15,MKI67,SERPINE1,SLC25A5,SQLE,STMN1,TOP2A	254_GCvsFLT_25_C3HHeJ
vorinostat	chemical drug	-2.84	0.000468	0.00497	BIRC5,BRCA1,CCNB1,CDK1,MICB,MKI67,PTGS2,RAD51,TOP2A	254_GCvsFLT_25_C3HHeJ
cyclosporin A	biologic drug	1.502	0.000663	0.00644	DDIT4,Flg,FLT1,LBR,MICB,PTGS2,PTHLH,SERPINE1,SHH,SLC34A2,UPP1	254_GCvsFLT_25_C3HHeJ
diclofenac	chemical drug	-2.14	0.000716	0.00691	AREG,CTH,PTGS2,SERPINE1,SLC7A1	254_GCvsFLT_25_C3HHeJ
palbociclib	chemical drug	-2.186	0.000865	0.00791	CENPF,IGFBP3,KIF11,MKI67,NCAPG	254_GCvsFLT_25_C3HHeJ
decitabine	chemical drug	1.029	0.001	0.00899	ANKRD1,BRCA1,CCNA2,CDH6,CDK1,GPR37,HMGCS2,HMMR,IGFBP3,KLF11,MICB,MKI67,PTGS2,SLC30A1,SLC7A1,TOP2A,WIF1	254_GCvsFLT_25_C3HHeJ
imatinib	chemical drug	-1.842	0.0012	0.0103	BIRC5,BRCA1,CCNA2,CCNB1,DBF4,KIF11,MAD2L1,RAD51,SKP2	254_GCvsFLT_25_C3HHeJ
bisindolylmaleimide I	chemical drug	1.4	0.00205	0.0149	HAS2,OXTR,PTGS2,S1PR1,SERPINE1	254_GCvsFLT_25_C3HHeJ
hydroxyurea	chemical drug	1.109	0.00213	0.0152	CCNA2,CCNB1,CDK1,RAD51,RRM2	254_GCvsFLT_25_C3HHeJ
nilotinib	chemical drug	-2.236	0.00311	0.0203	BUB1,CCNA2,CCNB1,DBF4,MAD2L1	254_GCvsFLT_25_C3HHeJ
rottlerin	chemical drug	-1.54	0.00324	0.021	BIRC5,CDK1,PTGS2,TYR	254_GCvsFLT_25_C3HHeJ
tazemetostat	chemical drug	-1.016	0.00349	0.0221	ANKRD1,BIRC5,CKS2,PCLAF,POLE,SHH,SLC7A1,TACC3	254_GCvsFLT_25_C3HHeJ
entinostat	chemical drug	-1.067	0.00385	0.0239	BIRC5,IGFBP3,MICB,SERPINE1	254_GCvsFLT_25_C3HHeJ
triptolide	chemical drug	1.119	0.00522	0.0308	BIRC5,FLT1,IGFBP3,MKI67,PTGS2	254_GCvsFLT_25_C3HHeJ
nitrofurantoin	chemical drug	1.342	0.00839	0.0375	CPS1,HMGCS2,IGFBP3,SLC34A2,STMN1	254_GCvsFLT_25_C3HHeJ
2-deoxyglucose	chemical drug	1.063	0.00951	0.0415	DDIT4,PTGS2,SERPINE1,TXNIP	254_GCvsFLT_25_C3HHeJ
l-asparaginase	biologic drug	5.112	6.42E-38	1.24E-34	BARD1,BIRC5,BUB1,BUB1B,CCNA2,CDK1,CENPF,CENPH,ERCC6L,EXO1,FANCI,KIF11,KIF15,KIF2C,KIF4A,KNL1,MAD2L1,MIS18BP1,NCAPG,NDC80,NUF2,ORC1,POLE,RAD51,RAD51AP1,SGO1,SPC25,SPDL1,SQLE,TOP2A	254_GCvsFLT_25_C57BL
calcitriol	chemical drug	4.207	6.73E-21	1.86E-18	AREG,BIRC5,BRCA1,BUB1B,CCNA2,CCNB1,CDCA8,CDK1,CEBPD,CENPH,CYB5R1,ERRFI1,EXO1,FIGNL1,H2AZ1,Hmgb3,IGFBP3,KIF20A,KIF23,MAD2L1,MELK,NUSAP1,PBK,PCLAF,POLE,PRC1,PTGS2,RAD51,RAD51AP1,RRM2,SKP2,SLC30A1,SLC34A2,STMN1,TACC3,TPX2,TXNIP	254_GCvsFLT_25_C57BL
torkinib	chemical drug	3.293	8.62E-18	1.59E-15	ANKRD1,BIRC5,CCNB1,CDCA2,DDIT4,DTL,EXO1,FANCI,GINS1,HAS2,KIF14,KNL1,NCAPG,ORC1,PTGS2,RAD51,RAD54B,SKP2,TOP2A,TXNIP	254_GCvsFLT_25_C57BL
fulvestrant	chemical drug	2.788	5.57E-14	5.82E-12	AREG,BARD1,BIRC5,CCNA2,CCNB1,CDK1,CEBPD,CENPF,CTH,DDIT4,FLT1,H2AZ1,KIF11,POLE,PTGS2,SHH,SKP2,SLC25A5,STMN1,TXNIP	254_GCvsFLT_25_C57BL
doxorubicin	chemical drug	1.889	3.48E-11	2.24E-09	ACTC1,AREG,BARD1,BIRC5,BRCA1,BUB1B,CCNB1,CDK1,CDKN3,DDIT4,EXO1,KIF20A,MAD2L1,MICB,PCLAF,PIK3R3,PRC1,PTGS2,RAD51,RRM2,SLC34A2,STMN1,TOP2A,TXNIP,UPP1	254_GCvsFLT_25_C57BL
medroxyprogesterone acetate	chemical drug	1.177	7.91E-10	4.50E-08	BIRC5,BUB1,BUB1B,CCNA2,CCNB1,CDK1,CENPF,CKS2,CXXC4,DEPDC1,KIF11,LAMA1,MAD2L1,NCAPG,NUSAP1,PBK,PRC1,RASGRF1,SERPINE1,SPC25	254_GCvsFLT_25_C57BL
tamoxifen	chemical drug	1.82	1.85E-09	1.01E-07	BIRC5,BRCA1,CCNA2,CDCA2,CEBPD,FANCI,HAS2,IGFBP3,KIF11,KIF2C,KIF4A,MELK,MKI67,OXTR,PTGS2,Scd2,SLC34A2	254_GCvsFLT_25_C57BL
imipramine blue	chemical drug	2.579	4.29E-09	2.07E-07	CCNA2,CCNB1,CENPE,CENPF,EXO1,SKP2,STMN1	254_GCvsFLT_25_C57BL
troglitazone	chemical drug	1.353	4.55E-08	1.76E-06	BIRC5,CCNB1,CEBPD,ERO1A,FABP5,HMMR,KIF14,MKI67,NEIL3,NUF2,PTGS2,SERPINE1,SKA3,SKP2,SLC39A10,STIL	254_GCvsFLT_25_C57BL
olaparib	chemical drug	-1.73	1.53E-07	5.37E-06	BRCA1,CCNA2,CCNB1,CDK1,PTGS2,RAD51	254_GCvsFLT_25_C57BL
GSK2816126	chemical drug	1.29	4.11E-07	1.33E-05	BIRC5,CKS2,PCLAF,POLE,SHH,TACC3,WIF1	254_GCvsFLT_25_C57BL
gemcitabine	chemical drug	-1.081	8.84E-07	2.55E-05	AREG,BIRC5,BRCA1,CCNB1,CTPS1,PTGS2,RAD51,RRM2	254_GCvsFLT_25_C57BL
silibinin	chemical drug	2.03	1.67E-06	4.32E-05	BIRC5,CCNB1,CDK1,FLT1,IGFBP3,PTGS2,RAD51	254_GCvsFLT_25_C57BL
LY294002	chemical drug	1.533	6.04E-06	0.000141	BIRC5,BUB1B,CCNA2,CCNB1,CKS2,FLT1,HAS2,IGFBP3,NDC80,PTGS2,S1PR1,SERPINE1,SHH,SQLE,TOP2A,TYR	254_GCvsFLT_25_C57BL
SB203580	chemical drug	1.8	6.77E-06	0.000155	AREG,BIRC5,BRCA1,CCNB1,CDK1,CEBPD,FLT1,HAS2,HAS3,IGFBP3,PTGS2,PTHLH,RNF149,SERPINE1,TYR	254_GCvsFLT_25_C57BL
mibolerone	chemical drug	-2.795	1.10E-05	0.000235	CDK1,HSD17B11,IGFBP3,Scd2,SLC25A5,SQLE,STMN1,TOP2A	254_GCvsFLT_25_C57BL
dactolisib	chemical drug	1.633	1.11E-05	0.000237	CTH,DDIT4,DEPDC1,ERO1A,IGFBP3,SKP2	254_GCvsFLT_25_C57BL
4-hydroxytamoxifen	chemical drug	2.578	1.14E-05	0.00024	ACTC1,AREG,CEBPD,DDIT4,ERRFI1,H2AZ1,IGFBP3,MKI67,SLC39A8	254_GCvsFLT_25_C57BL
actinomycin D	biologic drug	1.315	1.65E-05	0.000325	BIRC5,BRCA1,DDIT4,ERRFI1,PTGS2,PTHLH,RAD51,SERPINE1,SLC30A1,SLC40A1	254_GCvsFLT_25_C57BL
estrogen	chemical drug	-1.665	1.66E-05	0.000325	AREG,BARD1,BRCA1,FLT1,OXTR,POLE,PTGS2,RRM2,S1PR1,SKP2,TOP2A	254_GCvsFLT_25_C57BL
diethylstilbestrol	chemical drug	-2.226	2.45E-05	0.000461	AREG,CCNA2,CENPE,CENPF,IGFBP3,KIF11,KIF4A,MAD2L1,MKI67,OXTR,TOP2A	254_GCvsFLT_25_C57BL
poly rI:rC-RNA	biologic drug	-2.328	2.45E-05	0.000461	ARG2,BIRC5,BUB1,CCNA2,CDK1,CEBPD,CENPE,CENPF,DDIT4,DIO2,MKI67,NDC80,PIK3R3,PTGS2,SERPINE1,SLC40A1,SQLE,TBX3,TOP2A	254_GCvsFLT_25_C57BL
volasertib	chemical drug	2	2.88E-05	0.000519	EXO1,KIF23,MELK,TOP2A	254_GCvsFLT_25_C57BL
resveratrol	chemical drug	1.899	3.67E-05	0.000639	BIRC5,CCNA2,CCNB1,HAS2,HMMR,IGFBP3,MICB,PTGS2,SERPINE1,SHH,TYR	254_GCvsFLT_25_C57BL
tretinoin	chemical drug	2.443	4.07E-05	0.000702	ACTC1,AREG,BIRC5,BRCA1,CCNA2,CCNB1,CDH6,CDKN3,CKS2,DIO2,DTL,ERRFI1,FABP5,FLT1,GPRC5A,HAS2,HMGCS2,HSD17B11,IGFBP3,KIF11,KIF23,KRT31,LAMA1,PTGS2,PTHLH,RASGRF1,RTKN2,SERPINE1,SKP2,TOP2A	254_GCvsFLT_25_C57BL
seocalcitol	chemical drug	1.406	0.000111	0.00161	ANKRD1,AREG,BIRC5,PTGS2,SKP2	254_GCvsFLT_25_C57BL
captopril	chemical drug	-2.2	0.000322	0.00378	BIRC5,PTGS2,SHH,SLC34A2,UPP1	254_GCvsFLT_25_C57BL
baicalein	chemical drug	1.982	0.000358	0.00407	BIRC5,CCNB1,PTGS2,TYR	254_GCvsFLT_25_C57BL
valproic acid	chemical drug	2.744	0.000371	0.00417	BIRC5,CTPS1,DCT,HMGCS2,LBR,MICB,PTGS2,SERPINE1,SQLE,TOP2A,TYR,TYRP1	254_GCvsFLT_25_C57BL
celecoxib	chemical drug	1.014	0.000382	0.00428	BIRC5,CASP14,CENPF,MKI67,PTGS2,SERPINE1	254_GCvsFLT_25_C57BL
sirolimus	chemical drug	2.021	0.000411	0.00449	BIRC5,CCNA2,CDK1,CHRNB1,DDIT4,H3-3A/H3-3B,HMGCS2,KIF15,MKI67,SERPINE1,SLC25A5,SQLE,STMN1,TOP2A	254_GCvsFLT_25_C57BL
vorinostat	chemical drug	2.608	0.000468	0.00497	BIRC5,BRCA1,CCNB1,CDK1,MICB,MKI67,PTGS2,RAD51,TOP2A	254_GCvsFLT_25_C57BL
indomethacin	chemical drug	-1.131	0.000705	0.00682	ARG2,BIRC5,CCNB1,FLT1,HAS2,PTGS2,SLC34A2,UPP1	254_GCvsFLT_25_C57BL
diclofenac	chemical drug	-1.214	0.000716	0.00691	AREG,CTH,PTGS2,SERPINE1,SLC7A1	254_GCvsFLT_25_C57BL
palbociclib	chemical drug	2.186	0.000865	0.00791	CENPF,IGFBP3,KIF11,MKI67,NCAPG	254_GCvsFLT_25_C57BL
imatinib	chemical drug	1.842	0.0012	0.0103	BIRC5,BRCA1,CCNA2,CCNB1,DBF4,KIF11,MAD2L1,RAD51,SKP2	254_GCvsFLT_25_C57BL
carboplatin	chemical drug	-1.067	0.00153	0.012	HAS2,RAD51,SLC34A2,UPP1	254_GCvsFLT_25_C57BL
hydroxyurea	chemical drug	-1.109	0.00213	0.0152	CCNA2,CCNB1,CDK1,RAD51,RRM2	254_GCvsFLT_25_C57BL
nilotinib	chemical drug	2.236	0.00311	0.0203	BUB1,CCNA2,CCNB1,DBF4,MAD2L1	254_GCvsFLT_25_C57BL
rottlerin	chemical drug	1.82	0.00324	0.021	BIRC5,CDK1,PTGS2,TYR	254_GCvsFLT_25_C57BL
tazemetostat	chemical drug	2.032	0.00349	0.0221	ANKRD1,BIRC5,CKS2,PCLAF,POLE,SHH,SLC7A1,TACC3	254_GCvsFLT_25_C57BL
etoposide	chemical drug	-1.026	0.00371	0.0232	BIRC5,CCNB1,CDK1,DDIT4,PIK3R3,PTGS2,TOP2A	254_GCvsFLT_25_C57BL
allopurinol	chemical drug	-1.131	0.00684	0.0345	PTGS2,SLC34A2,TXNIP,UPP1	254_GCvsFLT_25_C57BL
nitrofurantoin	chemical drug	-1.342	0.00839	0.0375	CPS1,HMGCS2,IGFBP3,SLC34A2,STMN1	254_GCvsFLT_25_C57BL
nicotine	chemical drug	-1.628	0.0104	0.044	ARG2,BIRC5,Flg,PTGS2,PTHLH,SERPINE1	254_GCvsFLT_25_C57BL
l-asparaginase	biologic drug	5.477	6.42E-38	1.24E-34	BARD1,BIRC5,BUB1,BUB1B,CCNA2,CDK1,CENPF,CENPH,ERCC6L,EXO1,FANCI,KIF11,KIF15,KIF2C,KIF4A,KNL1,MAD2L1,MIS18BP1,NCAPG,NDC80,NUF2,ORC1,POLE,RAD51,RAD51AP1,SGO1,SPC25,SPDL1,SQLE,TOP2A	254_GCvsFLT_75_C3HHEJ
calcitriol	chemical drug	3.706	6.73E-21	1.86E-18	AREG,BIRC5,BRCA1,BUB1B,CCNA2,CCNB1,CDCA8,CDK1,CEBPD,CENPH,CYB5R1,ERRFI1,EXO1,FIGNL1,H2AZ1,Hmgb3,IGFBP3,KIF20A,KIF23,MAD2L1,MELK,NUSAP1,PBK,PCLAF,POLE,PRC1,PTGS2,RAD51,RAD51AP1,RRM2,SKP2,SLC30A1,SLC34A2,STMN1,TACC3,TPX2,TXNIP	254_GCvsFLT_75_C3HHEJ
torkinib	chemical drug	4.045	8.62E-18	1.59E-15	ANKRD1,BIRC5,CCNB1,CDCA2,DDIT4,DTL,EXO1,FANCI,GINS1,HAS2,KIF14,KNL1,NCAPG,ORC1,PTGS2,RAD51,RAD54B,SKP2,TOP2A,TXNIP	254_GCvsFLT_75_C3HHEJ
fulvestrant	chemical drug	3	5.57E-14	5.82E-12	AREG,BARD1,BIRC5,CCNA2,CCNB1,CDK1,CEBPD,CENPF,CTH,DDIT4,FLT1,H2AZ1,KIF11,POLE,PTGS2,SHH,SKP2,SLC25A5,STMN1,TXNIP	254_GCvsFLT_75_C3HHEJ
lipopolysaccharide	chemical drug	1.483	8.12E-12	5.61E-10	ACTC1,ANKRD1,AREG,ARG2,ARRDC3,BIRC5,BUB1,CCNB1,CDK1,CEBPD,CENPI,COL12A1,CTH,DDIT4,DIO2,ERO1A,ESCO2,EXO1,FABP5,FLT1,H3-3A/H3-3B,HMGCS2,IGFBP3,KCNJ15,KIF11,KIF23,MAD2L1,MKI67,NMRK2,NUF2,NUSAP1,PBK,PGM2,PRC1,PTGS2,PTHLH,PTPRB,RPTN,RRM2,S1PR1,Scd2,Serpina3g (includes others),SERPINE1,SHH,SLC30A1,SLC39A10,SLC39A8,SLC40A1,SPC25,STMN1,TACC3,TOP2A,TXNIP,UPP1	254_GCvsFLT_75_C3HHEJ
doxorubicin	chemical drug	2.004	3.48E-11	2.24E-09	ACTC1,AREG,BARD1,BIRC5,BRCA1,BUB1B,CCNB1,CDK1,CDKN3,DDIT4,EXO1,KIF20A,MAD2L1,MICB,PCLAF,PIK3R3,PRC1,PTGS2,RAD51,RRM2,SLC34A2,STMN1,TOP2A,TXNIP,UPP1	254_GCvsFLT_75_C3HHEJ
medroxyprogesterone acetate	chemical drug	1.667	7.91E-10	4.50E-08	BIRC5,BUB1,BUB1B,CCNA2,CCNB1,CDK1,CENPF,CKS2,CXXC4,DEPDC1,KIF11,LAMA1,MAD2L1,NCAPG,NUSAP1,PBK,PRC1,RASGRF1,SERPINE1,SPC25	254_GCvsFLT_75_C3HHEJ
tamoxifen	chemical drug	1.123	1.85E-09	1.01E-07	BIRC5,BRCA1,CCNA2,CDCA2,CEBPD,FANCI,HAS2,IGFBP3,KIF11,KIF2C,KIF4A,MELK,MKI67,OXTR,PTGS2,Scd2,SLC34A2	254_GCvsFLT_75_C3HHEJ
imipramine blue	chemical drug	2.579	4.29E-09	2.07E-07	CCNA2,CCNB1,CENPE,CENPF,EXO1,SKP2,STMN1	254_GCvsFLT_75_C3HHEJ
panobinostat	chemical drug	1.949	6.80E-08	2.55E-06	BIRC5,CCNB1,CDK1,CEBPD,PTGS2,RAD51,SERPINE1,TRPM1	254_GCvsFLT_75_C3HHEJ
dexamethasone	chemical drug	1.703	8.61E-08	3.17E-06	ACTC1,ANKRD1,AREG,ARG2,BIRC5,BRCA1,CCNA2,CEBPD,CPS1,DCT,DDIT4,DIO2,ERRFI1,FABP5,HMMR,HSD17B11,IGFBP3,KCNJ15,KIF14,KIF4A,KNL1,KRT31,LAMA1,LRR1,NDC80,NEIL3,NHS,NUF2,OXTR,PTGS2,PTHLH,RAD51,S1PR1,Scd2,SERPINE1,SHH,SKA3,SLC25A5,SLC39A10,SLC40A1,STIL,TOP2A,TXNIP	254_GCvsFLT_75_C3HHEJ
olaparib	chemical drug	-2.423	1.53E-07	5.37E-06	BRCA1,CCNA2,CCNB1,CDK1,PTGS2,RAD51	254_GCvsFLT_75_C3HHEJ
tetradecanoylphorbol acetate	chemical drug	1.537	2.23E-07	7.75E-06	AREG,BIRC5,CCNA2,CDK1,DDIT4,DIO2,DTL,ERCC6L,ERRFI1,Flg,FLT1,GPRC5A,HAS2,IGFBP3,KIF2C,KRT31,NEIL3,PRR9,PTGS2,PTHLH,PTPRB,S1PR1,SERPINE1,SLC39A8,SLC7A1,SYT4,TYR,UPP1	254_GCvsFLT_75_C3HHEJ
GSK2816126	chemical drug	1.29	4.11E-07	1.33E-05	BIRC5,CKS2,PCLAF,POLE,SHH,TACC3,WIF1	254_GCvsFLT_75_C3HHEJ
gemcitabine	chemical drug	-1.396	8.84E-07	2.55E-05	AREG,BIRC5,BRCA1,CCNB1,CTPS1,PTGS2,RAD51,RRM2	254_GCvsFLT_75_C3HHEJ
silibinin	chemical drug	1.053	1.67E-06	4.32E-05	BIRC5,CCNB1,CDK1,FLT1,IGFBP3,PTGS2,RAD51	254_GCvsFLT_75_C3HHEJ
LY294002	chemical drug	1.286	6.04E-06	0.000141	BIRC5,BUB1B,CCNA2,CCNB1,CKS2,FLT1,HAS2,IGFBP3,NDC80,PTGS2,S1PR1,SERPINE1,SHH,SQLE,TOP2A,TYR	254_GCvsFLT_75_C3HHEJ
mibolerone	chemical drug	-2.795	1.10E-05	0.000235	CDK1,HSD17B11,IGFBP3,Scd2,SLC25A5,SQLE,STMN1,TOP2A	254_GCvsFLT_75_C3HHEJ
dactolisib	chemical drug	1.633	1.11E-05	0.000237	CTH,DDIT4,DEPDC1,ERO1A,IGFBP3,SKP2	254_GCvsFLT_75_C3HHEJ
4-hydroxytamoxifen	chemical drug	2.578	1.14E-05	0.00024	ACTC1,AREG,CEBPD,DDIT4,ERRFI1,H2AZ1,IGFBP3,MKI67,SLC39A8	254_GCvsFLT_75_C3HHEJ
estrogen	chemical drug	-2.287	1.66E-05	0.000325	AREG,BARD1,BRCA1,FLT1,OXTR,POLE,PTGS2,RRM2,S1PR1,SKP2,TOP2A	254_GCvsFLT_75_C3HHEJ
diethylstilbestrol	chemical drug	-2.682	2.45E-05	0.000461	AREG,CCNA2,CENPE,CENPF,IGFBP3,KIF11,KIF4A,MAD2L1,MKI67,OXTR,TOP2A	254_GCvsFLT_75_C3HHEJ
poly rI:rC-RNA	biologic drug	-1.334	2.45E-05	0.000461	ARG2,BIRC5,BUB1,CCNA2,CDK1,CEBPD,CENPE,CENPF,DDIT4,DIO2,MKI67,NDC80,PIK3R3,PTGS2,SERPINE1,SLC40A1,SQLE,TBX3,TOP2A	254_GCvsFLT_75_C3HHEJ
volasertib	chemical drug	2	2.88E-05	0.000519	EXO1,KIF23,MELK,TOP2A	254_GCvsFLT_75_C3HHEJ
tretinoin	chemical drug	2.561	4.07E-05	0.000702	ACTC1,AREG,BIRC5,BRCA1,CCNA2,CCNB1,CDH6,CDKN3,CKS2,DIO2,DTL,ERRFI1,FABP5,FLT1,GPRC5A,HAS2,HMGCS2,HSD17B11,IGFBP3,KIF11,KIF23,KRT31,LAMA1,PTGS2,PTHLH,RASGRF1,RTKN2,SERPINE1,SKP2,TOP2A	254_GCvsFLT_75_C3HHEJ
ciglitazone	chemical drug	1.294	9.62E-05	0.00144	ACTC1,CDK1,FLT1,LAMA1,PTGS2,SERPINE1,TYR	254_GCvsFLT_75_C3HHEJ
seocalcitol	chemical drug	1.406	0.000111	0.00161	ANKRD1,AREG,BIRC5,PTGS2,SKP2	254_GCvsFLT_75_C3HHEJ
captopril	chemical drug	-1.069	0.000322	0.00378	BIRC5,PTGS2,SHH,SLC34A2,UPP1	254_GCvsFLT_75_C3HHEJ
baicalein	chemical drug	1.067	0.000358	0.00407	BIRC5,CCNB1,PTGS2,TYR	254_GCvsFLT_75_C3HHEJ
valproic acid	chemical drug	2.189	0.000371	0.00417	BIRC5,CTPS1,DCT,HMGCS2,LBR,MICB,PTGS2,SERPINE1,SQLE,TOP2A,TYR,TYRP1	254_GCvsFLT_75_C3HHEJ
celecoxib	chemical drug	1.361	0.000382	0.00428	BIRC5,CASP14,CENPF,MKI67,PTGS2,SERPINE1	254_GCvsFLT_75_C3HHEJ
pembrolizumab	biologic drug	2	0.000389	0.0043	CCNB1,CDK1,MKI67,PTGS2	254_GCvsFLT_75_C3HHEJ
eflornithine	chemical drug	2	0.000389	0.0043	CDK1,MAD2L1,ORC1,SERPINE1	254_GCvsFLT_75_C3HHEJ
sirolimus	chemical drug	2.254	0.000411	0.00449	BIRC5,CCNA2,CDK1,CHRNB1,DDIT4,H3-3A/H3-3B,HMGCS2,KIF15,MKI67,SERPINE1,SLC25A5,SQLE,STMN1,TOP2A	254_GCvsFLT_75_C3HHEJ
vorinostat	chemical drug	2.84	0.000468	0.00497	BIRC5,BRCA1,CCNB1,CDK1,MICB,MKI67,PTGS2,RAD51,TOP2A	254_GCvsFLT_75_C3HHEJ
palbociclib	chemical drug	2.186	0.000865	0.00791	CENPF,IGFBP3,KIF11,MKI67,NCAPG	254_GCvsFLT_75_C3HHEJ
imatinib	chemical drug	1.842	0.0012	0.0103	BIRC5,BRCA1,CCNA2,CCNB1,DBF4,KIF11,MAD2L1,RAD51,SKP2	254_GCvsFLT_75_C3HHEJ
17-alpha-ethinylestradiol	chemical drug	-2.2	0.00121	0.0103	ARRDC3,CDK1,DSC2,SLC25A5,SLC34A2,SLC40A1	254_GCvsFLT_75_C3HHEJ
carboplatin	chemical drug	-1.067	0.00153	0.012	HAS2,RAD51,SLC34A2,UPP1	254_GCvsFLT_75_C3HHEJ
bisindolylmaleimide I	chemical drug	-2.2	0.00205	0.0149	HAS2,OXTR,PTGS2,S1PR1,SERPINE1	254_GCvsFLT_75_C3HHEJ
hydroxyurea	chemical drug	-1.109	0.00213	0.0152	CCNA2,CCNB1,CDK1,RAD51,RRM2	254_GCvsFLT_75_C3HHEJ
nilotinib	chemical drug	2.236	0.00311	0.0203	BUB1,CCNA2,CCNB1,DBF4,MAD2L1	254_GCvsFLT_75_C3HHEJ
rottlerin	chemical drug	1.54	0.00324	0.021	BIRC5,CDK1,PTGS2,TYR	254_GCvsFLT_75_C3HHEJ
tazemetostat	chemical drug	2.032	0.00349	0.0221	ANKRD1,BIRC5,CKS2,PCLAF,POLE,SHH,SLC7A1,TACC3	254_GCvsFLT_75_C3HHEJ
entinostat	chemical drug	1.067	0.00385	0.0239	BIRC5,IGFBP3,MICB,SERPINE1	254_GCvsFLT_75_C3HHEJ
triptolide	chemical drug	-1.119	0.00522	0.0308	BIRC5,FLT1,IGFBP3,MKI67,PTGS2	254_GCvsFLT_75_C3HHEJ
allopurinol	chemical drug	-1.98	0.00684	0.0345	PTGS2,SLC34A2,TXNIP,UPP1	254_GCvsFLT_75_C3HHEJ
5-fluorouracil	chemical drug	1.941	0.00812	0.0365	BIRC5,CDK1,PRC1,PTGS2,SKP2,SLC25A5,TXNIP,UPP1	254_GCvsFLT_75_C3HHEJ
l-asparaginase	biologic drug	5.477	6.42E-38	1.24E-34	BARD1,BIRC5,BUB1,BUB1B,CCNA2,CDK1,CENPF,CENPH,ERCC6L,EXO1,FANCI,KIF11,KIF15,KIF2C,KIF4A,KNL1,MAD2L1,MIS18BP1,NCAPG,NDC80,NUF2,ORC1,POLE,RAD51,RAD51AP1,SGO1,SPC25,SPDL1,SQLE,TOP2A	254_GCvsFLT_75_C57BL
calcitriol	chemical drug	3.706	6.73E-21	1.86E-18	AREG,BIRC5,BRCA1,BUB1B,CCNA2,CCNB1,CDCA8,CDK1,CEBPD,CENPH,CYB5R1,ERRFI1,EXO1,FIGNL1,H2AZ1,Hmgb3,IGFBP3,KIF20A,KIF23,MAD2L1,MELK,NUSAP1,PBK,PCLAF,POLE,PRC1,PTGS2,RAD51,RAD51AP1,RRM2,SKP2,SLC30A1,SLC34A2,STMN1,TACC3,TPX2,TXNIP	254_GCvsFLT_75_C57BL
torkinib	chemical drug	3.543	8.62E-18	1.59E-15	ANKRD1,BIRC5,CCNB1,CDCA2,DDIT4,DTL,EXO1,FANCI,GINS1,HAS2,KIF14,KNL1,NCAPG,ORC1,PTGS2,RAD51,RAD54B,SKP2,TOP2A,TXNIP	254_GCvsFLT_75_C57BL
fulvestrant	chemical drug	3.423	5.57E-14	5.82E-12	AREG,BARD1,BIRC5,CCNA2,CCNB1,CDK1,CEBPD,CENPF,CTH,DDIT4,FLT1,H2AZ1,KIF11,POLE,PTGS2,SHH,SKP2,SLC25A5,STMN1,TXNIP	254_GCvsFLT_75_C57BL
doxorubicin	chemical drug	2.473	3.48E-11	2.24E-09	ACTC1,AREG,BARD1,BIRC5,BRCA1,BUB1B,CCNB1,CDK1,CDKN3,DDIT4,EXO1,KIF20A,MAD2L1,MICB,PCLAF,PIK3R3,PRC1,PTGS2,RAD51,RRM2,SLC34A2,STMN1,TOP2A,TXNIP,UPP1	254_GCvsFLT_75_C57BL
medroxyprogesterone acetate	chemical drug	1.177	7.91E-10	4.50E-08	BIRC5,BUB1,BUB1B,CCNA2,CCNB1,CDK1,CENPF,CKS2,CXXC4,DEPDC1,KIF11,LAMA1,MAD2L1,NCAPG,NUSAP1,PBK,PRC1,RASGRF1,SERPINE1,SPC25	254_GCvsFLT_75_C57BL
tamoxifen	chemical drug	1.123	1.85E-09	1.01E-07	BIRC5,BRCA1,CCNA2,CDCA2,CEBPD,FANCI,HAS2,IGFBP3,KIF11,KIF2C,KIF4A,MELK,MKI67,OXTR,PTGS2,Scd2,SLC34A2	254_GCvsFLT_75_C57BL
imipramine blue	chemical drug	2.579	4.29E-09	2.07E-07	CCNA2,CCNB1,CENPE,CENPF,EXO1,SKP2,STMN1	254_GCvsFLT_75_C57BL
panobinostat	chemical drug	1.327	6.80E-08	2.55E-06	BIRC5,CCNB1,CDK1,CEBPD,PTGS2,RAD51,SERPINE1,TRPM1	254_GCvsFLT_75_C57BL
olaparib	chemical drug	-2.423	1.53E-07	5.37E-06	BRCA1,CCNA2,CCNB1,CDK1,PTGS2,RAD51	254_GCvsFLT_75_C57BL
tetradecanoylphorbol acetate	chemical drug	1.193	2.23E-07	7.75E-06	AREG,BIRC5,CCNA2,CDK1,DDIT4,DIO2,DTL,ERCC6L,ERRFI1,Flg,FLT1,GPRC5A,HAS2,IGFBP3,KIF2C,KRT31,NEIL3,PRR9,PTGS2,PTHLH,PTPRB,S1PR1,SERPINE1,SLC39A8,SLC7A1,SYT4,TYR,UPP1	254_GCvsFLT_75_C57BL
GSK2816126	chemical drug	1.29	4.11E-07	1.33E-05	BIRC5,CKS2,PCLAF,POLE,SHH,TACC3,WIF1	254_GCvsFLT_75_C57BL
gemcitabine	chemical drug	-1.396	8.84E-07	2.55E-05	AREG,BIRC5,BRCA1,CCNB1,CTPS1,PTGS2,RAD51,RRM2	254_GCvsFLT_75_C57BL
silibinin	chemical drug	1.053	1.67E-06	4.32E-05	BIRC5,CCNB1,CDK1,FLT1,IGFBP3,PTGS2,RAD51	254_GCvsFLT_75_C57BL
mibolerone	chemical drug	-2.795	1.10E-05	0.000235	CDK1,HSD17B11,IGFBP3,Scd2,SLC25A5,SQLE,STMN1,TOP2A	254_GCvsFLT_75_C57BL
4-hydroxytamoxifen	chemical drug	2.2	1.14E-05	0.00024	ACTC1,AREG,CEBPD,DDIT4,ERRFI1,H2AZ1,IGFBP3,MKI67,SLC39A8	254_GCvsFLT_75_C57BL
actinomycin D	biologic drug	1.143	1.65E-05	0.000325	BIRC5,BRCA1,DDIT4,ERRFI1,PTGS2,PTHLH,RAD51,SERPINE1,SLC30A1,SLC40A1	254_GCvsFLT_75_C57BL
estrogen	chemical drug	-2.287	1.66E-05	0.000325	AREG,BARD1,BRCA1,FLT1,OXTR,POLE,PTGS2,RRM2,S1PR1,SKP2,TOP2A	254_GCvsFLT_75_C57BL
lovastatin	chemical drug	1.806	2.00E-05	0.000388	BIRC5,CCNA2,H2AZ1,MKI67,PIK3R3,PTGS2,PTHLH,SERPINE1	254_GCvsFLT_75_C57BL
diethylstilbestrol	chemical drug	-2.682	2.45E-05	0.000461	AREG,CCNA2,CENPE,CENPF,IGFBP3,KIF11,KIF4A,MAD2L1,MKI67,OXTR,TOP2A	254_GCvsFLT_75_C57BL
volasertib	chemical drug	2	2.88E-05	0.000519	EXO1,KIF23,MELK,TOP2A	254_GCvsFLT_75_C57BL
resveratrol	chemical drug	1.003	3.67E-05	0.000639	BIRC5,CCNA2,CCNB1,HAS2,HMMR,IGFBP3,MICB,PTGS2,SERPINE1,SHH,TYR	254_GCvsFLT_75_C57BL
tretinoin	chemical drug	1.736	4.07E-05	0.000702	ACTC1,AREG,BIRC5,BRCA1,CCNA2,CCNB1,CDH6,CDKN3,CKS2,DIO2,DTL,ERRFI1,FABP5,FLT1,GPRC5A,HAS2,HMGCS2,HSD17B11,IGFBP3,KIF11,KIF23,KRT31,LAMA1,PTGS2,PTHLH,RASGRF1,RTKN2,SERPINE1,SKP2,TOP2A	254_GCvsFLT_75_C57BL
trans-hydroxytamoxifen	chemical drug	2.121	6.93E-05	0.00111	AREG,CCNA2,CCNB1,DDIT4,GPRC5A,S1PR1,TMEM131L,TOP2A	254_GCvsFLT_75_C57BL
ciglitazone	chemical drug	1.941	9.62E-05	0.00144	ACTC1,CDK1,FLT1,LAMA1,PTGS2,SERPINE1,TYR	254_GCvsFLT_75_C57BL
seocalcitol	chemical drug	1.406	0.000111	0.00161	ANKRD1,AREG,BIRC5,PTGS2,SKP2	254_GCvsFLT_75_C57BL
captopril	chemical drug	-1.069	0.000322	0.00378	BIRC5,PTGS2,SHH,SLC34A2,UPP1	254_GCvsFLT_75_C57BL
baicalein	chemical drug	1.067	0.000358	0.00407	BIRC5,CCNB1,PTGS2,TYR	254_GCvsFLT_75_C57BL
valproic acid	chemical drug	2.744	0.000371	0.00417	BIRC5,CTPS1,DCT,HMGCS2,LBR,MICB,PTGS2,SERPINE1,SQLE,TOP2A,TYR,TYRP1	254_GCvsFLT_75_C57BL
pembrolizumab	biologic drug	2	0.000389	0.0043	CCNB1,CDK1,MKI67,PTGS2	254_GCvsFLT_75_C57BL
sirolimus	chemical drug	1.4	0.000411	0.00449	BIRC5,CCNA2,CDK1,CHRNB1,DDIT4,H3-3A/H3-3B,HMGCS2,KIF15,MKI67,SERPINE1,SLC25A5,SQLE,STMN1,TOP2A	254_GCvsFLT_75_C57BL
vorinostat	chemical drug	2.84	0.000468	0.00497	BIRC5,BRCA1,CCNB1,CDK1,MICB,MKI67,PTGS2,RAD51,TOP2A	254_GCvsFLT_75_C57BL
enalapril	biologic drug	1.4	0.000503	0.00531	CENPF,PTGS2,PTHLH,SERPINE1,SLC34A2	254_GCvsFLT_75_C57BL
cyclosporin A	biologic drug	-2.165	0.000663	0.00644	DDIT4,Flg,FLT1,LBR,MICB,PTGS2,PTHLH,SERPINE1,SHH,SLC34A2,UPP1	254_GCvsFLT_75_C57BL
diclofenac	chemical drug	-1.793	0.000716	0.00691	AREG,CTH,PTGS2,SERPINE1,SLC7A1	254_GCvsFLT_75_C57BL
palbociclib	chemical drug	2.186	0.000865	0.00791	CENPF,IGFBP3,KIF11,MKI67,NCAPG	254_GCvsFLT_75_C57BL
cephaloridine	chemical drug	-1.342	0.000948	0.00858	CCNB1,DDIT4,EXO1,PCLAF,POLE	254_GCvsFLT_75_C57BL
imatinib	chemical drug	1.842	0.0012	0.0103	BIRC5,BRCA1,CCNA2,CCNB1,DBF4,KIF11,MAD2L1,RAD51,SKP2	254_GCvsFLT_75_C57BL
17-alpha-ethinylestradiol	chemical drug	-2.2	0.00121	0.0103	ARRDC3,CDK1,DSC2,SLC25A5,SLC34A2,SLC40A1	254_GCvsFLT_75_C57BL
carboplatin	chemical drug	-1.067	0.00153	0.012	HAS2,RAD51,SLC34A2,UPP1	254_GCvsFLT_75_C57BL
THZ1	chemical drug	1.698	0.00161	0.0125	ANKRD1,CCNB1,COL12A1,DIO2,SERPINE1,SKA3	254_GCvsFLT_75_C57BL
bisindolylmaleimide I	chemical drug	-1.4	0.00205	0.0149	HAS2,OXTR,PTGS2,S1PR1,SERPINE1	254_GCvsFLT_75_C57BL
hydroxyurea	chemical drug	-1.109	0.00213	0.0152	CCNA2,CCNB1,CDK1,RAD51,RRM2	254_GCvsFLT_75_C57BL
nilotinib	chemical drug	2.236	0.00311	0.0203	BUB1,CCNA2,CCNB1,DBF4,MAD2L1	254_GCvsFLT_75_C57BL
rottlerin	chemical drug	1.54	0.00324	0.021	BIRC5,CDK1,PTGS2,TYR	254_GCvsFLT_75_C57BL
tazemetostat	chemical drug	2.032	0.00349	0.0221	ANKRD1,BIRC5,CKS2,PCLAF,POLE,SHH,SLC7A1,TACC3	254_GCvsFLT_75_C57BL
triptolide	chemical drug	-1.119	0.00522	0.0308	BIRC5,FLT1,IGFBP3,MKI67,PTGS2	254_GCvsFLT_75_C57BL
allopurinol	chemical drug	-1.98	0.00684	0.0345	PTGS2,SLC34A2,TXNIP,UPP1	254_GCvsFLT_75_C57BL
5-fluorouracil	chemical drug	1.941	0.00812	0.0365	BIRC5,CDK1,PRC1,PTGS2,SKP2,SLC25A5,TXNIP,UPP1	254_GCvsFLT_75_C57BL
nitrofurantoin	chemical drug	-1.342	0.00839	0.0375	CPS1,HMGCS2,IGFBP3,SLC34A2,STMN1	254_GCvsFLT_75_C57BL
2-deoxyglucose	chemical drug	1.952	0.00951	0.0415	DDIT4,PTGS2,SERPINE1,TXNIP	254_GCvsFLT_75_C57BL
nicotine	chemical drug	-1.677	0.0104	0.044	ARG2,BIRC5,Flg,PTGS2,PTHLH,SERPINE1	254_GCvsFLT_75_C57BL
