# Supplementary material for: Transcriptomics analysis reveals molecular alterations underpinning spaceflight dermatology
Source: Commun Med (Lond). 2024 Jun 11;4:106. doi: 10.1038/s43856-024-00532-9 (PMC11166967; doi:10.1038/s43856-024-00532-9)
Supplement: Supplementary file 7 — Supplementary Data 4 [file 43856_2024_532_MOESM7_ESM.docx]

## Sheet: Fig 2a
Genes	238_GCvsFLT_JC	238_GCvsFLT_JCwFOS	239_GCvsFLT_JC	239_GCvsFLT_JCwFOS	240	241	254_GCvsFLT_25_C57BL	254_GCvsFLT_75_C57BL	254_GCvsFLT_25_C3HHeJ	254_GCvsFLT_75_C3HHeJ
ENSMUSG00000000001	0	0	0	0	0	0	0	0	0	0
ENSMUSG00000000028	0	1	0	0	0	0	0	0	0	0
ENSMUSG00000000031	0	1	0	0	0	0	0	0	0	0
ENSMUSG00000000037	0	0	0	0	0	0	0	0	0	0
ENSMUSG00000000049	0	0	0	0	0	0	0	0	0	0
ENSMUSG00000000056	0	0	0	0	0	0	0	0	0	0
ENSMUSG00000000058	0	0	0	0	0	0	0	0	0	0
ENSMUSG00000000078	0	0	0	0	0	0	0	0	0	0
ENSMUSG00000000085	0	0	0	0	0	0	0	0	0	0
ENSMUSG00000000088	0	0	0	0	0	0	0	0	0	0
ENSMUSG00000000093	0	0	0	0	0	0	0	0	0	0
ENSMUSG00000000094	0	0	0	0	0	0	0	0	0	0
ENSMUSG00000000120	0	0	0	0	0	0	0	0	0	0
ENSMUSG00000000125	0	0	0	0	0	0	0	0	0	0
ENSMUSG00000000126	0	0	0	0	0	0	0	0	0	0
ENSMUSG00000000127	0	0	0	0	0	0	0	0	0	0
ENSMUSG00000000131	0	0	0	0	0	0	0	0	0	0
ENSMUSG00000000134	0	0	0	0	0	0	0	0	0	0
ENSMUSG00000000142	0	0	0	0	0	0	0	0	0	0
ENSMUSG00000000148	0	0	0	0	0	0	0	0	0	0
ENSMUSG00000000149	0	0	0	0	0	0	0	0	0	0
ENSMUSG00000000154	0	0	0	0	0	0	0	0	0	0
ENSMUSG00000000157	0	0	0	0	0	0	0	0	0	0
ENSMUSG00000000159	0	0	0	0	0	0	0	0	0	0
ENSMUSG00000000167	0	0	0	0	0	0	0	0	0	0
ENSMUSG00000000168	0	0	0	0	0	0	0	0	0	0
ENSMUSG00000000171	0	1	0	0	0	0	0	0	0	0
ENSMUSG00000000182	0	0	0	0	0	0	0	0	0	0
ENSMUSG00000000183	0	1	0	0	0	0	0	0	0	0
ENSMUSG00000000184	0	0	0	0	0	0	0	0	0	0
ENSMUSG00000000194	0	0	0	0	0	0	0	0	0	0
ENSMUSG00000000197	0	1	0	0	0	0	0	0	0	0
ENSMUSG00000000202	0	0	0	0	0	0	0	0	0	0
ENSMUSG00000000204	0	0	0	0	0	0	0	0	0	0
ENSMUSG00000000214	0	1	0	0	0	0	0	0	0	0
ENSMUSG00000000216	0	0	0	0	0	0	0	0	0	0
ENSMUSG00000000223	0	0	0	0	0	0	0	0	0	0
ENSMUSG00000000244	0	0	0	0	0	0	0	0	0	0
ENSMUSG00000000247	0	0	0	0	0	0	0	0	0	0
ENSMUSG00000000248	0	0	0	0	0	0	0	0	0	0
ENSMUSG00000000253	0	1	0	0	0	0	0	0	0	0
ENSMUSG00000000266	0	0	0	0	0	0	0	0	0	0
ENSMUSG00000000275	0	0	0	0	0	0	0	0	0	0
ENSMUSG00000000276	0	0	0	0	0	0	0	0	0	0
ENSMUSG00000000278	0	0	0	0	0	0	0	0	0	0
ENSMUSG00000000282	0	0	0	0	0	0	0	0	0	0
ENSMUSG00000000290	0	0	0	0	0	0	0	0	0	0
ENSMUSG00000000295	0	0	0	0	0	0	0	1	0	0
ENSMUSG00000000296	0	0	0	0	0	0	0	0	0	0
ENSMUSG00000000301	0	0	0	0	0	0	0	0	0	0
ENSMUSG00000000303	0	0	0	0	0	0	0	0	0	0
ENSMUSG00000000305	0	0	0	0	0	0	0	0	0	0
ENSMUSG00000000308	0	1	0	0	0	0	0	0	0	0
ENSMUSG00000000317	0	0	0	0	0	0	0	0	0	0
ENSMUSG00000000318	0	0	0	0	0	0	0	0	0	0
ENSMUSG00000000320	0	0	0	0	0	0	0	0	0	0
ENSMUSG00000000325	0	0	0	0	0	0	0	0	0	0
ENSMUSG00000000326	0	0	0	0	0	0	0	0	0	0
ENSMUSG00000000339	0	0	0	0	0	0	0	0	0	0
ENSMUSG00000000340	0	0	0	0	0	0	0	0	0	0
ENSMUSG00000000346	0	0	0	0	0	0	0	0	0	0
ENSMUSG00000000355	0	0	0	0	0	0	0	0	0	0
ENSMUSG00000000359	0	0	0	0	0	0	0	0	0	0
ENSMUSG00000000365	0	0	0	0	0	0	0	0	0	0
ENSMUSG00000000374	0	0	0	0	0	0	0	0	0	0
ENSMUSG00000000378	0	0	0	0	0	0	0	0	0	0
ENSMUSG00000000381	0	0	0	0	0	0	0	0	0	0
ENSMUSG00000000384	0	0	0	0	0	0	0	0	0	0
ENSMUSG00000000385	0	1	0	0	0	0	0	0	0	0
ENSMUSG00000000386	0	0	0	0	0	0	0	0	0	0
ENSMUSG00000000392	0	0	0	0	0	0	0	0	0	0
ENSMUSG00000000394	0	0	0	0	0	0	0	0	0	0
ENSMUSG00000000399	0	1	0	0	0	0	0	0	0	0
ENSMUSG00000000402	0	0	0	0	0	0	0	0	0	0
ENSMUSG00000000409	0	0	0	0	0	0	0	0	0	0
ENSMUSG00000000411	0	0	0	0	0	0	0	0	0	0
ENSMUSG00000000416	0	0	0	0	0	0	0	0	0	0
ENSMUSG00000000420	0	0	0	0	0	0	0	0	0	0
ENSMUSG00000000435	0	1	0	0	0	0	0	0	0	0
ENSMUSG00000000439	0	0	0	0	0	0	0	0	0	0
ENSMUSG00000000440	0	0	0	0	0	0	0	0	0	0
ENSMUSG00000000441	0	0	0	0	0	0	0	0	0	0
ENSMUSG00000000486	0	0	0	0	0	0	0	0	0	0
ENSMUSG00000000489	0	0	0	0	0	0	0	0	0	0
ENSMUSG00000000530	0	0	0	0	0	0	0	0	0	0
ENSMUSG00000000531	0	0	0	0	0	0	0	0	0	0
ENSMUSG00000000532	0	0	0	0	0	0	0	0	0	0
ENSMUSG00000000538	0	0	0	0	0	0	0	0	0	0
ENSMUSG00000000544	0	1	0	0	0	0	0	0	0	0
ENSMUSG00000000552	0	0	0	0	0	0	0	0	0	0
ENSMUSG00000000555	0	0	0	0	0	0	0	0	0	0
ENSMUSG00000000560	0	0	0	0	0	0	0	0	0	0
ENSMUSG00000000561	0	0	0	0	0	0	0	0	0	0
ENSMUSG00000000562	0	1	0	0	0	0	0	0	0	0
ENSMUSG00000000563	0	0	0	0	0	0	0	0	0	0
ENSMUSG00000000567	0	0	0	0	0	0	0	0	0	0
ENSMUSG00000000568	0	0	0	0	0	0	0	0	0	0
ENSMUSG00000000579	0	0	0	0	0	0	0	0	0	0
ENSMUSG00000000581	0	0	0	0	1	0	0	0	0	0
ENSMUSG00000000594	0	0	0	0	0	0	0	0	0	0
ENSMUSG00000000600	0	0	0	0	0	0	0	0	0	0
ENSMUSG00000000605	0	0	0	0	0	0	0	0	0	0
ENSMUSG00000000617	0	0	0	0	0	0	0	0	0	0
ENSMUSG00000000627	0	1	0	0	0	0	0	0	0	0
ENSMUSG00000000628	0	1	0	0	0	0	0	0	0	0
ENSMUSG00000000631	0	0	0	0	0	0	0	0	0	0
ENSMUSG00000000632	0	0	0	0	0	0	0	0	0	0
ENSMUSG00000000673	0	0	0	0	0	0	0	0	0	0
ENSMUSG00000000682	0	0	0	0	0	0	0	0	0	0
ENSMUSG00000000686	0	0	0	0	0	0	0	0	0	0
ENSMUSG00000000690	0	0	0	0	0	0	0	0	0	0
ENSMUSG00000000693	0	0	0	0	0	0	0	0	0	0
ENSMUSG00000000706	0	0	0	0	0	0	0	0	0	0
ENSMUSG00000000708	0	1	0	0	0	0	0	0	0	0
ENSMUSG00000000711	0	1	0	0	0	0	0	0	0	0
ENSMUSG00000000724	0	0	0	0	0	0	0	0	0	0
ENSMUSG00000000730	0	1	0	0	0	0	0	0	0	0
ENSMUSG00000000731	0	0	0	0	0	0	0	0	0	0
ENSMUSG00000000732	0	0	0	0	0	0	0	0	0	0
ENSMUSG00000000738	0	0	0	0	0	0	0	0	0	0
ENSMUSG00000000739	0	1	0	0	0	0	0	0	0	0
ENSMUSG00000000740	0	0	0	0	0	0	0	0	0	0
ENSMUSG00000000743	0	0	0	0	0	0	0	0	0	0
ENSMUSG00000000751	0	0	0	0	0	0	0	0	0	0
ENSMUSG00000000753	1	1	0	1	0	0	0	0	0	0
ENSMUSG00000000759	0	0	0	0	0	0	0	0	0	0
ENSMUSG00000000776	0	0	0	0	0	0	0	0	0	0
ENSMUSG00000000782	0	0	0	0	0	0	0	0	0	0
ENSMUSG00000000787	0	0	0	0	0	0	0	0	0	0
ENSMUSG00000000791	0	0	0	0	0	0	0	0	0	0
ENSMUSG00000000792	0	1	0	0	0	0	0	0	0	0
ENSMUSG00000000794	0	1	0	0	0	0	0	0	0	0
ENSMUSG00000000804	0	0	0	0	0	0	0	0	0	0
ENSMUSG00000000805	0	1	0	0	0	0	0	1	0	0
ENSMUSG00000000811	0	0	0	0	0	0	0	0	0	0
ENSMUSG00000000817	0	0	0	0	0	0	0	0	0	0
ENSMUSG00000000823	0	0	0	0	0	0	0	0	0	0
ENSMUSG00000000826	0	0	0	0	0	0	0	0	0	0
ENSMUSG00000000827	0	0	0	0	0	0	0	0	0	0
ENSMUSG00000000838	0	0	0	0	0	0	0	0	0	0
ENSMUSG00000000861	0	0	0	0	0	0	0	0	0	0
ENSMUSG00000000869	0	0	0	0	0	0	0	0	0	0
ENSMUSG00000000876	0	0	0	0	0	0	0	0	0	0
ENSMUSG00000000881	0	1	0	0	0	0	0	0	0	0
ENSMUSG00000000884	0	0	0	0	0	0	0	0	0	0
ENSMUSG00000000889	0	0	0	0	0	0	0	0	0	0
ENSMUSG00000000901	0	0	0	0	0	0	0	0	0	0
ENSMUSG00000000902	0	0	0	0	0	0	0	0	0	0
ENSMUSG00000000903	0	0	0	0	0	0	0	0	0	0
ENSMUSG00000000915	0	0	0	0	0	0	0	0	0	0
ENSMUSG00000000916	0	0	0	0	0	0	0	0	0	0
ENSMUSG00000000934	0	0	0	0	0	0	0	0	0	0
ENSMUSG00000000938	0	0	0	0	0	0	0	0	0	0
ENSMUSG00000000942	0	1	0	0	0	0	0	0	0	0
ENSMUSG00000000948	0	0	0	0	0	0	0	0	0	0
ENSMUSG00000000957	0	0	0	0	0	0	0	0	0	0
ENSMUSG00000000958	0	0	0	0	0	0	0	0	0	0
ENSMUSG00000000959	0	0	0	0	0	0	0	0	0	0
ENSMUSG00000000976	0	0	0	0	0	0	0	0	0	0
ENSMUSG00000000982	0	0	0	0	0	0	0	0	0	0
ENSMUSG00000000983	0	1	0	1	0	0	0	0	0	0
ENSMUSG00000001014	0	0	0	0	0	0	0	0	0	0
ENSMUSG00000001016	0	0	0	0	0	0	0	0	0	0
ENSMUSG00000001017	0	0	0	0	0	0	0	0	0	0
ENSMUSG00000001018	0	0	0	0	0	0	0	0	0	0
ENSMUSG00000001020	0	0	0	0	0	0	0	0	0	0
ENSMUSG00000001021	0	1	0	0	0	0	0	0	0	0
ENSMUSG00000001023	0	0	0	0	0	0	0	0	0	0
ENSMUSG00000001025	0	0	0	0	0	0	0	0	0	0
ENSMUSG00000001027	0	0	0	0	0	0	0	0	0	0
ENSMUSG00000001029	0	0	0	0	0	0	0	0	0	0
ENSMUSG00000001034	0	0	0	0	0	0	0	0	0	0
ENSMUSG00000001036	0	0	0	0	0	0	0	0	0	0
ENSMUSG00000001039	0	1	0	0	0	0	0	0	0	0
ENSMUSG00000001052	0	0	0	0	0	0	0	0	0	0
ENSMUSG00000001053	0	1	0	0	0	0	0	0	0	0
ENSMUSG00000001054	0	1	0	0	0	0	0	0	0	0
ENSMUSG00000001056	0	0	0	0	0	0	0	0	0	0
ENSMUSG00000001062	0	1	0	0	0	0	0	0	0	0
ENSMUSG00000001065	0	0	0	0	0	0	0	0	0	0
ENSMUSG00000001076	0	0	0	0	0	0	0	0	0	0
ENSMUSG00000001082	0	0	0	0	0	0	0	0	0	0
ENSMUSG00000001089	0	0	0	0	0	0	0	0	0	0
ENSMUSG00000001095	0	1	0	0	0	0	0	0	0	0
ENSMUSG00000001098	0	0	0	0	0	0	0	0	0	0
ENSMUSG00000001100	0	0	0	0	0	0	0	0	0	0
ENSMUSG00000001103	0	0	0	0	0	0	0	0	0	0
ENSMUSG00000001105	0	1	0	0	0	0	0	0	0	0
ENSMUSG00000001119	1	1	0	1	0	0	0	0	0	0
ENSMUSG00000001120	0	0	0	0	0	0	0	0	0	0
ENSMUSG00000001123	0	0	0	0	0	0	0	0	0	0
ENSMUSG00000001127	0	1	0	0	0	0	0	0	0	0
ENSMUSG00000001128	0	0	0	0	0	0	0	0	0	0
ENSMUSG00000001131	1	1	0	1	0	0	0	0	0	0
ENSMUSG00000001134	0	0	0	0	0	0	0	0	0	0
ENSMUSG00000001138	0	1	0	0	0	0	0	0	0	0
ENSMUSG00000001143	0	0	0	0	0	0	0	0	0	0
ENSMUSG00000001150	0	0	0	0	0	0	0	0	0	0
ENSMUSG00000001151	0	1	0	0	0	0	0	0	0	0
ENSMUSG00000001155	0	0	0	0	0	0	0	0	0	0
ENSMUSG00000001156	0	1	0	0	0	0	0	0	0	0
ENSMUSG00000001157	0	0	0	0	0	0	0	0	0	0
ENSMUSG00000001158	0	0	0	0	0	0	0	0	0	0
ENSMUSG00000001166	0	0	0	0	0	0	0	0	0	0
ENSMUSG00000001173	0	0	0	0	0	0	0	0	0	0
ENSMUSG00000001175	0	1	0	0	0	0	0	0	0	0
ENSMUSG00000001211	0	0	0	0	0	0	0	0	0	0
ENSMUSG00000001225	0	1	0	0	0	0	0	0	0	0
ENSMUSG00000001227	0	0	0	0	0	0	0	0	0	0
ENSMUSG00000001228	0	1	0	0	0	0	0	0	0	0
ENSMUSG00000001229	0	0	0	0	0	0	0	0	0	0
ENSMUSG00000001240	0	0	0	0	0	0	0	0	0	0
ENSMUSG00000001247	0	0	0	0	0	0	0	0	0	0
ENSMUSG00000001248	0	0	0	0	0	0	0	0	0	0
ENSMUSG00000001249	0	0	0	0	0	0	0	0	0	0
ENSMUSG00000001260	0	0	0	0	0	0	0	0	0	0
ENSMUSG00000001270	0	1	0	0	0	0	0	0	0	0
ENSMUSG00000001280	0	0	0	0	0	0	0	0	0	0
ENSMUSG00000001281	0	0	0	0	0	0	0	0	0	0
ENSMUSG00000001285	0	0	0	0	0	0	0	0	0	0
ENSMUSG00000001288	0	0	0	0	1	0	0	0	0	0
ENSMUSG00000001289	0	0	0	0	0	0	0	0	0	0
ENSMUSG00000001300	0	0	0	0	0	0	0	0	0	0
ENSMUSG00000001305	0	0	0	0	0	0	0	0	0	0
ENSMUSG00000001313	0	1	0	0	0	0	0	0	0	0
ENSMUSG00000001323	0	0	0	0	0	0	0	0	0	0
ENSMUSG00000001333	0	1	0	0	0	0	0	0	0	0
ENSMUSG00000001334	0	0	0	0	0	0	0	0	0	0
ENSMUSG00000001348	0	1	0	0	0	0	0	0	0	0
ENSMUSG00000001349	0	1	0	0	0	0	0	0	0	0
ENSMUSG00000001366	0	0	0	0	0	0	0	0	0	0
ENSMUSG00000001376	0	0	0	0	0	0	0	0	0	0
ENSMUSG00000001380	0	1	0	0	0	0	0	0	0	0
ENSMUSG00000001383	0	0	0	0	0	0	0	0	0	0
ENSMUSG00000001403	0	1	0	0	0	0	0	0	0	0
ENSMUSG00000001415	0	0	0	0	0	0	0	0	0	0
ENSMUSG00000001416	0	0	0	0	0	0	0	0	0	0
ENSMUSG00000001418	0	0	0	0	0	0	0	0	0	0
ENSMUSG00000001419	0	1	0	0	0	0	0	0	0	0
ENSMUSG00000001420	0	0	0	0	0	0	0	0	0	0
ENSMUSG00000001424	0	0	0	0	0	0	0	0	0	0
ENSMUSG00000001435	0	1	0	0	0	0	0	0	0	0
ENSMUSG00000001436	0	0	0	0	0	0	0	0	0	0
ENSMUSG00000001440	0	0	0	0	0	0	0	0	0	0
ENSMUSG00000001441	0	0	0	0	0	0	0	0	0	0
ENSMUSG00000001444	0	0	0	0	0	0	0	0	0	0
ENSMUSG00000001445	0	0	0	0	0	0	0	0	0	0
ENSMUSG00000001467	0	1	0	0	0	0	0	0	0	0
ENSMUSG00000001472	0	0	0	0	0	0	0	0	0	0
ENSMUSG00000001473	0	0	0	0	0	0	0	0	0	0
ENSMUSG00000001482	0	0	0	0	0	0	0	0	0	0
ENSMUSG00000001493	0	0	0	0	0	0	0	0	0	0
ENSMUSG00000001494	0	0	0	0	0	0	0	0	0	0
ENSMUSG00000001497	0	0	0	0	0	0	0	0	0	0
ENSMUSG00000001504	0	0	0	0	0	0	0	0	0	0
ENSMUSG00000001506	1	1	1	1	0	0	0	0	0	0
ENSMUSG00000001507	0	0	0	0	0	0	0	0	0	0
ENSMUSG00000001508	0	1	0	0	0	0	0	0	0	0
ENSMUSG00000001510	0	1	0	0	0	0	0	0	0	0
ENSMUSG00000001517	0	1	0	0	0	0	0	0	0	0
ENSMUSG00000001518	0	0	0	0	0	0	0	0	0	0
ENSMUSG00000001520	0	0	0	0	0	0	0	0	0	0
ENSMUSG00000001521	0	0	0	0	0	0	0	0	0	0
ENSMUSG00000001524	0	0	0	0	0	0	0	0	0	0
ENSMUSG00000001525	0	1	0	0	0	0	0	0	0	0
ENSMUSG00000001542	0	0	0	0	0	0	0	0	0	0
ENSMUSG00000001552	0	0	0	0	0	0	0	0	0	0
ENSMUSG00000001555	1	1	0	1	0	0	0	0	0	0
ENSMUSG00000001558	0	0	0	0	0	0	0	0	0	0
ENSMUSG00000001569	0	0	0	0	0	0	0	0	0	0
ENSMUSG00000001576	0	0	0	0	0	0	0	0	0	0
ENSMUSG00000001583	0	0	0	0	0	0	0	0	0	0
ENSMUSG00000001588	0	0	0	0	0	0	0	0	0	0
ENSMUSG00000001604	0	1	0	0	0	0	0	0	0	0
ENSMUSG00000001622	0	1	0	0	0	0	0	0	0	0
ENSMUSG00000001627	0	0	0	0	0	0	0	0	0	0
ENSMUSG00000001630	0	0	0	0	0	0	0	0	0	0
ENSMUSG00000001632	0	0	0	0	0	0	0	0	0	0
ENSMUSG00000001642	0	0	0	0	0	0	0	0	0	0
ENSMUSG00000001655	0	1	0	0	0	0	0	0	0	0
ENSMUSG00000001656	0	1	0	0	1	0	0	0	0	0
ENSMUSG00000001657	0	0	0	0	0	0	0	0	0	0
ENSMUSG00000001661	0	1	0	0	0	0	0	0	0	0
ENSMUSG00000001663	0	0	0	0	0	0	0	0	0	0
ENSMUSG00000001665	0	0	0	0	0	0	0	0	0	0
ENSMUSG00000001666	0	0	0	0	0	0	0	0	0	0
ENSMUSG00000001670	0	0	0	0	0	0	0	0	0	0
ENSMUSG00000001672	0	0	0	0	0	0	0	0	0	0
ENSMUSG00000001674	0	0	0	0	0	0	0	0	0	0
ENSMUSG00000001687	0	0	0	0	0	0	0	0	0	0
ENSMUSG00000001700	0	0	0	0	0	0	0	0	0	0
ENSMUSG00000001707	0	0	0	0	0	0	0	0	0	0
ENSMUSG00000001729	0	0	0	0	0	0	0	0	0	0
ENSMUSG00000001739	0	1	0	1	0	0	0	0	0	0
ENSMUSG00000001741	0	0	0	0	0	0	0	0	0	0
ENSMUSG00000001750	0	0	0	0	0	0	0	0	0	0
ENSMUSG00000001751	1	1	0	0	0	0	0	0	0	0
ENSMUSG00000001755	0	0	0	0	0	0	0	0	0	0
ENSMUSG00000001761	0	1	0	0	0	0	0	0	0	0
ENSMUSG00000001763	0	0	0	0	0	0	0	0	0	0
ENSMUSG00000001767	0	0	0	0	0	0	0	0	0	0
ENSMUSG00000001768	0	0	0	0	0	0	0	0	0	0
ENSMUSG00000001773	0	0	0	0	0	0	0	0	0	0
ENSMUSG00000001774	0	0	0	0	0	0	0	0	0	0
ENSMUSG00000001783	0	0	0	0	0	0	0	0	0	0
ENSMUSG00000001785	0	0	0	0	0	0	0	0	0	0
ENSMUSG00000001786	0	1	0	0	0	0	0	0	0	0
ENSMUSG00000001794	0	0	0	0	0	0	0	0	0	0
ENSMUSG00000001802	0	0	0	0	0	0	0	0	0	0
ENSMUSG00000001804	0	1	0	0	0	0	0	0	0	0
ENSMUSG00000001815	0	0	0	0	0	0	0	0	0	0
ENSMUSG00000001819	0	0	0	0	0	0	0	0	0	0
ENSMUSG00000001827	0	0	0	0	0	0	0	0	0	0
ENSMUSG00000001829	0	0	0	0	0	0	0	0	0	0
ENSMUSG00000001833	0	0	0	0	0	0	0	0	0	0
ENSMUSG00000001844	0	0	0	0	0	0	0	0	0	0
ENSMUSG00000001847	0	0	0	0	0	0	0	0	0	0
ENSMUSG00000001855	0	0	0	0	0	0	0	0	0	0
ENSMUSG00000001864	0	0	0	0	0	0	0	0	0	0
ENSMUSG00000001865	0	0	0	0	0	0	0	0	0	0
ENSMUSG00000001870	0	0	0	0	0	0	0	0	0	0
ENSMUSG00000001891	1	1	0	0	0	0	0	0	0	0
ENSMUSG00000001901	0	0	0	0	0	0	0	0	0	0
ENSMUSG00000001909	0	0	0	0	0	0	0	0	0	0
ENSMUSG00000001910	0	1	0	0	0	0	0	0	0	0
ENSMUSG00000001911	0	0	0	0	0	0	0	0	0	0
ENSMUSG00000001918	0	0	0	0	0	0	0	0	0	0
ENSMUSG00000001924	0	0	0	0	0	0	0	0	0	0
ENSMUSG00000001930	0	0	0	0	0	0	0	0	0	0
ENSMUSG00000001942	0	0	0	0	0	0	0	0	0	0
ENSMUSG00000001943	0	0	0	0	0	0	0	1	0	0
ENSMUSG00000001946	0	1	0	0	0	0	0	0	0	0
ENSMUSG00000001948	0	1	0	0	0	0	0	0	0	0
ENSMUSG00000001962	0	0	0	0	0	0	0	0	0	0
ENSMUSG00000001964	0	0	0	0	0	0	0	0	0	0
ENSMUSG00000001983	0	0	0	0	0	0	0	0	0	0
ENSMUSG00000001985	0	0	0	0	0	0	0	0	0	0
ENSMUSG00000001986	1	1	0	0	0	0	0	0	0	0
ENSMUSG00000001988	0	0	0	0	0	0	0	0	0	0
ENSMUSG00000001995	0	0	0	0	0	0	0	0	0	0
ENSMUSG00000001998	0	0	0	0	0	0	0	0	0	0
ENSMUSG00000001999	0	0	0	0	0	0	0	0	0	0
ENSMUSG00000002006	0	0	0	0	0	0	0	0	0	0
ENSMUSG00000002007	0	1	0	0	0	0	0	0	0	0
ENSMUSG00000002010	0	1	0	0	0	0	0	0	0	0
ENSMUSG00000002012	0	1	0	0	0	0	0	0	0	0
ENSMUSG00000002014	0	1	0	0	0	0	0	0	0	0
ENSMUSG00000002015	0	0	0	0	0	0	0	0	0	0
ENSMUSG00000002017	0	0	0	0	0	0	0	0	0	0
ENSMUSG00000002020	0	1	0	0	0	0	0	0	0	0
ENSMUSG00000002028	0	1	0	0	0	0	0	0	0	0
ENSMUSG00000002031	0	0	0	0	0	0	0	0	0	0
ENSMUSG00000002032	0	0	0	0	0	0	0	0	0	0
ENSMUSG00000002033	0	0	0	0	0	0	0	0	0	0
ENSMUSG00000002043	0	0	0	0	0	0	0	0	0	0
ENSMUSG00000002052	0	0	0	0	0	0	0	0	0	0
ENSMUSG00000002055	0	1	0	0	0	0	0	0	0	0
ENSMUSG00000002057	0	1	0	0	0	0	0	0	0	0
ENSMUSG00000002058	0	0	0	0	0	0	0	0	0	0
ENSMUSG00000002059	0	1	0	0	0	0	0	0	0	0
ENSMUSG00000002064	0	0	0	0	0	0	0	0	0	0
ENSMUSG00000002068	0	1	0	0	0	0	0	0	0	0
ENSMUSG00000002076	0	0	0	0	0	0	0	0	0	0
ENSMUSG00000002083	0	0	0	0	0	0	0	0	0	0
ENSMUSG00000002100	0	0	0	0	0	0	0	0	0	0
ENSMUSG00000002102	0	0	0	0	0	0	0	0	0	0
ENSMUSG00000002103	0	0	0	0	0	0	0	0	0	0
ENSMUSG00000002104	0	1	0	0	0	0	0	0	0	0
ENSMUSG00000002105	0	0	0	0	0	0	0	0	0	0
ENSMUSG00000002107	0	0	0	0	0	0	0	0	0	0
ENSMUSG00000002108	0	0	0	0	0	0	0	0	0	0
ENSMUSG00000002109	0	0	0	0	0	0	0	0	0	0
ENSMUSG00000002111	0	0	0	0	0	0	0	0	0	0
ENSMUSG00000002129	0	1	0	0	0	0	0	0	0	0
ENSMUSG00000002147	0	0	0	0	0	0	0	0	0	0
ENSMUSG00000002190	0	0	0	0	0	0	0	0	0	0
ENSMUSG00000002204	0	0	0	0	0	0	0	0	0	0
ENSMUSG00000002205	0	0	0	0	0	0	0	0	0	0
ENSMUSG00000002210	0	0	0	0	0	0	0	0	0	0
ENSMUSG00000002221	0	0	0	0	0	0	0	0	0	0
ENSMUSG00000002222	0	0	0	0	0	0	0	0	0	0
ENSMUSG00000002227	0	0	0	0	0	0	0	0	0	0
ENSMUSG00000002228	0	1	0	0	0	0	0	0	0	0
ENSMUSG00000002233	0	0	0	0	0	0	0	0	0	0
ENSMUSG00000002249	0	0	0	0	0	0	0	0	0	0
ENSMUSG00000002250	0	0	0	0	0	0	0	0	0	0
ENSMUSG00000002257	0	0	0	0	0	0	0	0	0	0
ENSMUSG00000002265	0	1	0	1	0	0	0	0	0	0
ENSMUSG00000002266	0	0	0	1	0	0	0	0	0	0
ENSMUSG00000002274	0	0	0	0	0	0	0	0	0	0
ENSMUSG00000002279	0	0	0	0	0	0	0	0	0	0
ENSMUSG00000002280	0	0	0	0	0	0	0	0	0	0
ENSMUSG00000002289	0	1	0	0	0	0	0	0	0	0
ENSMUSG00000002297	0	1	0	0	0	0	0	1	0	0
ENSMUSG00000002307	0	0	0	0	0	0	0	0	0	0
ENSMUSG00000002308	0	0	0	0	0	0	0	0	0	0
ENSMUSG00000002319	0	0	0	0	0	0	0	0	0	0
ENSMUSG00000002320	0	1	0	0	0	0	0	0	0	0
ENSMUSG00000002324	0	0	0	0	0	0	0	0	0	0
ENSMUSG00000002325	0	0	0	0	0	0	0	0	0	0
ENSMUSG00000002326	0	0	0	0	0	0	0	0	0	0
ENSMUSG00000002329	0	0	0	0	0	0	0	0	0	0
ENSMUSG00000002332	0	1	0	0	0	0	0	0	0	0
ENSMUSG00000002341	0	0	0	0	0	0	0	0	0	0
ENSMUSG00000002342	0	1	0	0	0	0	0	0	0	0
ENSMUSG00000002343	0	0	0	0	0	0	0	0	0	0
ENSMUSG00000002345	0	0	0	0	0	0	0	0	0	0
ENSMUSG00000002346	0	1	0	0	0	0	0	0	0	0
ENSMUSG00000002365	0	0	0	1	0	0	0	0	0	0
ENSMUSG00000002372	0	0	0	0	0	0	0	0	0	0
ENSMUSG00000002379	0	0	0	0	0	0	0	0	0	0
ENSMUSG00000002384	0	0	0	0	0	0	0	0	0	0
ENSMUSG00000002393	0	0	0	0	0	0	0	0	0	0
ENSMUSG00000002395	0	1	0	0	0	0	0	0	0	0
ENSMUSG00000002396	0	1	0	0	0	0	0	0	0	0
ENSMUSG00000002409	0	0	0	0	0	0	0	0	0	0
ENSMUSG00000002413	0	0	0	0	0	0	0	0	0	0
ENSMUSG00000002416	0	0	0	0	0	0	0	0	0	0
ENSMUSG00000002428	0	1	0	0	0	0	0	0	0	0
ENSMUSG00000002455	0	0	0	0	0	0	0	0	0	0
ENSMUSG00000002458	0	0	0	0	0	0	0	0	0	0
ENSMUSG00000002459	0	0	0	0	0	0	0	0	0	0
ENSMUSG00000002475	0	0	0	0	0	0	0	0	0	0
ENSMUSG00000002477	0	1	0	0	0	0	0	0	0	0
ENSMUSG00000002486	0	0	0	0	0	0	0	0	0	0
ENSMUSG00000002489	0	0	0	0	0	0	0	0	0	0
ENSMUSG00000002496	0	0	0	0	0	0	0	0	0	0
ENSMUSG00000002500	0	0	0	0	0	0	0	0	0	0
ENSMUSG00000002504	0	1	0	0	0	0	0	0	0	0
ENSMUSG00000002524	0	0	0	0	0	0	0	0	0	0
ENSMUSG00000002546	0	0	0	0	0	0	0	0	0	0
ENSMUSG00000002550	0	1	0	0	0	0	0	0	0	0
ENSMUSG00000002565	0	0	0	0	0	0	0	0	0	0
ENSMUSG00000002578	0	0	0	0	0	0	0	0	0	0
ENSMUSG00000002580	0	0	0	0	0	0	0	0	0	0
ENSMUSG00000002588	0	0	0	0	0	0	0	0	0	0
ENSMUSG00000002602	0	0	0	0	0	0	0	0	0	0
ENSMUSG00000002603	0	0	0	0	0	0	0	0	0	0
ENSMUSG00000002608	0	0	0	0	0	0	0	0	0	0
ENSMUSG00000002617	0	0	0	0	0	0	0	0	0	0
ENSMUSG00000002625	0	0	0	0	0	0	0	0	0	0
ENSMUSG00000002633	0	1	0	0	0	0	0	1	0	0
ENSMUSG00000002635	0	0	0	0	0	0	0	0	0	0
ENSMUSG00000002658	0	1	0	0	0	0	0	0	0	0
ENSMUSG00000002660	0	0	0	0	0	0	0	0	0	0
ENSMUSG00000002661	0	0	0	0	0	0	0	0	0	0
ENSMUSG00000002664	0	0	0	0	0	0	0	0	0	0
ENSMUSG00000002668	0	0	0	0	0	0	0	0	0	0
ENSMUSG00000002679	0	0	0	0	0	0	0	0	0	0
ENSMUSG00000002688	0	0	0	0	0	0	0	0	0	0
ENSMUSG00000002699	0	0	0	0	0	0	0	0	0	0
ENSMUSG00000002718	0	0	0	0	0	0	0	0	0	0
ENSMUSG00000002728	0	0	0	0	0	0	0	0	0	0
ENSMUSG00000002731	0	0	0	0	0	0	0	0	0	0
ENSMUSG00000002732	1	1	0	1	0	0	0	0	0	0
ENSMUSG00000002733	0	0	0	0	0	0	0	0	0	0
ENSMUSG00000002741	0	1	0	0	0	0	0	0	0	0
ENSMUSG00000002748	0	0	0	0	0	0	0	0	0	0
ENSMUSG00000002763	0	0	0	0	0	0	0	0	0	0
ENSMUSG00000002767	0	1	0	0	0	0	0	0	0	0
ENSMUSG00000002768	0	0	0	0	0	0	0	0	0	0
ENSMUSG00000002769	0	0	0	0	0	0	0	0	0	0
ENSMUSG00000002771	0	0	0	0	0	0	0	0	0	0
ENSMUSG00000002778	0	0	0	0	0	0	0	0	0	0
ENSMUSG00000002781	0	1	0	0	0	0	0	0	0	0
ENSMUSG00000002791	0	0	0	0	0	0	0	0	0	0
ENSMUSG00000002797	0	1	0	0	0	0	0	0	0	0
ENSMUSG00000002799	0	0	0	0	0	0	0	0	0	0
ENSMUSG00000002803	0	0	0	0	0	0	0	0	0	0
ENSMUSG00000002804	0	0	0	0	0	0	0	0	0	0
ENSMUSG00000002808	0	1	0	0	0	0	0	0	0	0
ENSMUSG00000002812	0	0	0	0	0	0	0	0	0	0
ENSMUSG00000002814	0	0	0	0	0	0	0	0	0	0
ENSMUSG00000002820	0	0	0	0	0	0	0	0	0	0
ENSMUSG00000002825	0	0	0	0	0	0	0	0	0	0
ENSMUSG00000002831	0	1	0	0	0	0	0	0	0	0
ENSMUSG00000002833	0	0	0	0	0	0	0	0	0	0
ENSMUSG00000002835	0	1	0	0	0	0	0	0	0	0
ENSMUSG00000002844	0	0	0	0	0	0	0	0	0	0
ENSMUSG00000002845	0	0	0	0	0	0	0	0	0	0
ENSMUSG00000002846	0	0	0	0	0	0	0	0	0	0
ENSMUSG00000002847	0	0	0	0	0	0	0	0	0	0
ENSMUSG00000002870	0	1	0	0	0	0	0	0	0	0
ENSMUSG00000002871	0	0	0	0	0	0	0	0	0	0
ENSMUSG00000002881	0	0	0	0	0	0	0	0	0	0
ENSMUSG00000002885	0	0	0	0	0	0	0	0	0	0
ENSMUSG00000002897	0	0	0	0	0	0	0	0	0	0
ENSMUSG00000002900	0	1	0	0	0	0	0	0	0	0
ENSMUSG00000002908	0	1	0	0	0	0	0	0	0	0
ENSMUSG00000002910	0	0	0	0	0	0	0	0	0	0
ENSMUSG00000002944	0	0	0	0	0	0	0	0	0	0
ENSMUSG00000002948	0	0	0	0	0	0	0	0	0	0
ENSMUSG00000002949	0	0	0	0	0	0	0	0	0	0
ENSMUSG00000002957	0	0	0	0	0	0	0	0	0	0
ENSMUSG00000002963	0	0	0	0	0	0	0	0	0	0
ENSMUSG00000002968	0	0	0	0	0	0	0	0	0	0
ENSMUSG00000002980	0	0	0	0	0	0	0	0	0	0
ENSMUSG00000002981	0	0	0	0	0	0	0	0	0	0
ENSMUSG00000002983	0	0	0	0	0	0	0	0	0	0
ENSMUSG00000002984	0	0	0	0	0	0	0	0	0	0
ENSMUSG00000002985	0	0	0	0	0	0	0	0	0	0
ENSMUSG00000002992	0	0	0	0	0	0	0	0	0	0
ENSMUSG00000002996	0	0	0	0	0	0	0	0	0	0
ENSMUSG00000002997	0	0	0	0	0	0	0	0	0	0
ENSMUSG00000003031	0	0	0	0	0	0	0	0	0	0
ENSMUSG00000003032	0	0	0	0	0	0	0	0	0	0
ENSMUSG00000003033	0	0	0	0	0	0	0	0	0	0
ENSMUSG00000003037	0	0	0	0	0	0	0	0	0	0
ENSMUSG00000003038	0	1	0	0	0	0	0	0	0	0
ENSMUSG00000003039	0	0	0	0	0	0	0	0	0	0
ENSMUSG00000003051	0	0	0	0	0	0	0	0	0	0
ENSMUSG00000003053	0	0	0	0	0	0	0	0	0	0
ENSMUSG00000003062	0	0	0	0	0	0	0	0	0	0
ENSMUSG00000003068	0	1	0	0	0	0	0	0	0	0
ENSMUSG00000003070	0	0	0	0	0	0	0	0	0	0
ENSMUSG00000003072	0	0	0	0	0	0	0	0	0	0
ENSMUSG00000003099	0	0	0	0	0	0	0	0	0	0
ENSMUSG00000003119	0	0	0	0	0	0	0	0	0	0
ENSMUSG00000003123	0	0	0	0	0	0	0	0	0	0
ENSMUSG00000003131	0	1	0	0	0	0	0	0	0	0
ENSMUSG00000003134	0	0	0	0	0	0	0	0	0	0
ENSMUSG00000003135	0	0	0	0	0	0	0	0	0	0
ENSMUSG00000003153	0	0	0	0	0	0	0	0	0	0
ENSMUSG00000003154	0	0	0	0	0	0	0	0	0	0
ENSMUSG00000003161	0	0	0	0	0	0	0	0	0	0
ENSMUSG00000003166	0	0	0	0	0	0	0	0	0	0
ENSMUSG00000003184	0	0	0	0	0	0	0	0	0	0
ENSMUSG00000003190	0	0	0	0	0	0	0	0	0	0
ENSMUSG00000003198	0	0	0	0	0	0	0	0	0	0
ENSMUSG00000003199	0	0	0	0	0	0	0	0	0	0
ENSMUSG00000003200	0	1	0	0	0	0	0	0	0	0
ENSMUSG00000003206	0	0	0	0	0	0	0	0	0	0
ENSMUSG00000003208	0	0	0	0	0	0	0	0	0	0
ENSMUSG00000003226	0	0	0	0	0	0	0	0	0	0
ENSMUSG00000003227	0	0	0	0	0	0	0	0	0	0
ENSMUSG00000003228	0	1	0	0	0	0	0	0	0	0
ENSMUSG00000003233	0	0	0	0	0	0	0	0	0	0
ENSMUSG00000003234	0	0	0	0	0	0	0	0	0	0
ENSMUSG00000003235	0	0	0	0	0	0	0	0	0	0
ENSMUSG00000003269	0	0	0	0	0	0	0	0	0	0
ENSMUSG00000003271	0	1	0	0	0	0	0	0	0	0
ENSMUSG00000003273	0	0	0	0	0	0	0	0	0	0
ENSMUSG00000003279	0	0	0	0	0	0	0	1	0	0
ENSMUSG00000003282	0	0	0	0	0	0	0	0	0	0
ENSMUSG00000003283	0	0	0	0	0	0	0	0	0	0
ENSMUSG00000003299	0	0	0	0	0	0	0	0	0	0
ENSMUSG00000003308	0	0	0	0	0	0	0	0	0	0
ENSMUSG00000003309	0	1	0	0	0	0	0	0	0	0
ENSMUSG00000003316	0	0	0	0	0	0	0	0	0	0
ENSMUSG00000003341	0	0	0	0	0	0	0	0	0	0
ENSMUSG00000003344	0	0	0	0	0	0	0	0	0	0
ENSMUSG00000003345	0	0	0	0	0	0	0	0	0	0
ENSMUSG00000003346	0	0	0	0	0	0	0	0	0	0
ENSMUSG00000003348	0	0	0	0	0	0	0	0	0	0
ENSMUSG00000003352	0	0	0	0	0	0	0	0	0	0
ENSMUSG00000003354	0	0	0	0	0	0	0	0	0	0
ENSMUSG00000003355	0	1	0	1	0	0	0	0	0	0
ENSMUSG00000003360	0	0	0	0	0	0	0	0	0	0
ENSMUSG00000003363	0	1	0	0	0	0	0	0	0	0
ENSMUSG00000003378	0	0	0	0	0	0	0	0	0	0
ENSMUSG00000003379	0	0	0	0	0	0	0	0	0	0
ENSMUSG00000003380	0	1	0	0	0	0	0	0	0	0
ENSMUSG00000003382	0	0	0	0	0	0	0	0	0	0
ENSMUSG00000003402	0	1	0	0	0	0	0	0	0	0
ENSMUSG00000003410	0	0	0	0	0	0	0	0	0	0
ENSMUSG00000003411	0	0	0	0	0	0	0	0	0	0
ENSMUSG00000003418	0	0	0	0	0	0	0	0	0	0
ENSMUSG00000003420	0	0	0	0	0	0	0	0	0	0
ENSMUSG00000003421	0	0	0	0	0	0	0	0	0	0
ENSMUSG00000003423	0	0	0	0	0	0	0	0	0	0
ENSMUSG00000003429	0	1	0	0	0	0	0	0	0	0
ENSMUSG00000003435	0	0	0	0	0	0	0	0	0	0
ENSMUSG00000003436	0	0	0	0	0	0	0	0	0	0
ENSMUSG00000003437	0	0	0	0	0	0	0	0	0	0
ENSMUSG00000003438	0	0	0	0	0	0	0	0	0	0
ENSMUSG00000003444	0	0	0	0	0	0	0	0	0	0
ENSMUSG00000003452	0	0	0	0	0	0	0	0	0	0
ENSMUSG00000003458	0	0	0	0	0	0	0	0	0	0
ENSMUSG00000003464	0	0	0	0	0	0	0	0	0	0
ENSMUSG00000003469	0	0	0	0	0	0	0	0	0	0
ENSMUSG00000003476	0	1	0	0	0	0	0	0	0	0
ENSMUSG00000003477	0	0	0	0	0	0	0	0	0	0
ENSMUSG00000003484	0	0	0	0	0	0	0	0	0	0
ENSMUSG00000003500	0	1	0	0	0	0	0	0	0	0
ENSMUSG00000003518	0	1	0	0	0	0	0	0	0	0
ENSMUSG00000003526	0	1	0	0	0	0	0	0	0	0
ENSMUSG00000003527	0	0	0	0	0	0	0	0	0	0
ENSMUSG00000003528	0	1	0	0	0	0	0	0	0	0
ENSMUSG00000003531	0	0	0	0	0	0	0	0	0	0
ENSMUSG00000003534	0	0	0	0	0	0	0	0	0	0
ENSMUSG00000003541	0	0	0	0	0	0	0	0	0	0
ENSMUSG00000003545	0	0	0	0	0	0	0	0	0	0
ENSMUSG00000003546	0	1	0	0	0	0	0	0	0	0
ENSMUSG00000003549	0	0	0	0	0	0	0	0	0	0
ENSMUSG00000003555	0	1	0	0	0	0	0	0	0	0
ENSMUSG00000003559	0	0	0	0	0	0	0	0	0	0
ENSMUSG00000003573	0	0	0	0	0	0	0	0	0	0
ENSMUSG00000003575	0	0	0	0	0	0	0	0	0	0
ENSMUSG00000003581	0	0	0	0	0	0	0	0	0	0
ENSMUSG00000003585	0	0	0	0	0	0	0	0	0	0
ENSMUSG00000003604	0	0	0	0	0	0	0	0	0	0
ENSMUSG00000003617	0	0	0	0	0	0	0	0	0	0
ENSMUSG00000003623	0	0	0	0	0	0	0	0	0	0
ENSMUSG00000003644	0	1	0	0	0	0	0	0	0	0
ENSMUSG00000003660	0	0	0	0	0	0	0	0	0	0
ENSMUSG00000003662	0	0	0	0	0	0	0	0	0	0
ENSMUSG00000003665	0	0	0	0	0	0	0	0	1	0
ENSMUSG00000003680	0	0	0	0	0	0	0	0	0	0
ENSMUSG00000003721	0	0	0	0	0	0	0	0	0	0
ENSMUSG00000003731	0	0	0	0	0	0	0	0	0	0
ENSMUSG00000003746	0	0	0	0	0	0	0	0	0	0
ENSMUSG00000003752	0	0	0	0	0	0	0	0	0	0
ENSMUSG00000003762	0	0	0	0	0	0	0	0	0	0
ENSMUSG00000003778	0	0	0	0	0	0	0	0	0	0
ENSMUSG00000003779	0	1	0	0	0	0	0	1	0	0
ENSMUSG00000003808	0	0	0	0	0	0	0	0	0	0
ENSMUSG00000003809	0	0	0	0	0	0	0	0	0	0
ENSMUSG00000003810	0	1	0	0	0	0	0	0	0	0
ENSMUSG00000003812	0	1	0	0	0	0	0	0	0	0
ENSMUSG00000003813	0	0	0	0	0	0	0	0	0	0
ENSMUSG00000003814	0	0	0	0	0	0	0	0	0	0
ENSMUSG00000003824	0	0	0	0	0	0	0	0	0	0
ENSMUSG00000003847	0	0	0	0	0	0	0	0	0	0
ENSMUSG00000003848	0	0	0	0	0	0	0	0	0	0
ENSMUSG00000003849	0	0	0	0	0	0	0	0	0	0
ENSMUSG00000003863	0	0	0	0	0	0	0	0	0	0
ENSMUSG00000003865	0	1	0	0	0	0	0	0	0	0
ENSMUSG00000003868	0	0	0	0	0	0	0	0	0	0
ENSMUSG00000003872	0	0	0	0	0	0	0	0	0	0
ENSMUSG00000003873	0	0	0	0	0	0	0	0	0	0
ENSMUSG00000003882	0	0	0	0	0	0	0	0	0	0
ENSMUSG00000003923	0	0	0	0	0	0	0	0	0	0
ENSMUSG00000003929	0	0	0	0	0	0	0	0	0	0
ENSMUSG00000003934	0	0	0	0	0	0	0	0	0	0
ENSMUSG00000003948	0	0	0	0	0	0	0	0	0	0
ENSMUSG00000003949	0	0	0	0	0	0	0	0	0	0
ENSMUSG00000003955	0	1	0	0	0	0	0	0	0	0
ENSMUSG00000003970	0	0	0	0	0	0	0	0	0	0
ENSMUSG00000003974	0	0	0	0	0	0	0	0	0	0
ENSMUSG00000003992	0	0	0	0	0	0	0	0	0	0
ENSMUSG00000004018	0	0	0	0	0	0	0	0	0	0
ENSMUSG00000004031	0	0	0	0	0	0	0	0	0	0
ENSMUSG00000004032	0	0	0	0	0	0	0	0	0	0
ENSMUSG00000004035	0	0	0	0	0	0	0	0	0	0
ENSMUSG00000004038	0	0	0	0	0	0	0	0	0	0
ENSMUSG00000004040	0	0	0	0	0	0	0	0	0	0
ENSMUSG00000004043	0	0	0	0	0	0	0	0	0	0
ENSMUSG00000004044	0	0	0	0	0	0	0	0	0	0
ENSMUSG00000004054	0	0	0	0	0	0	0	0	0	0
ENSMUSG00000004056	0	0	0	0	0	0	0	0	0	0
ENSMUSG00000004069	0	0	0	0	0	0	0	0	0	0
ENSMUSG00000004070	0	0	0	0	0	0	0	0	0	0
ENSMUSG00000004071	0	0	0	0	0	0	0	0	0	0
ENSMUSG00000004085	0	1	0	0	0	0	0	0	0	0
ENSMUSG00000004096	0	0	0	0	0	0	0	0	0	0
ENSMUSG00000004098	0	0	0	0	0	0	0	0	0	0
ENSMUSG00000004099	0	1	0	0	0	0	0	0	0	0
ENSMUSG00000004100	0	0	0	0	0	0	0	0	0	0
ENSMUSG00000004105	0	0	0	0	0	0	0	0	0	0
ENSMUSG00000004110	0	1	0	0	0	0	0	0	0	0
ENSMUSG00000004113	0	0	0	0	0	0	0	0	0	0
ENSMUSG00000004127	0	0	0	0	0	0	0	0	0	0
ENSMUSG00000004151	0	0	0	0	0	0	0	0	0	0
ENSMUSG00000004187	0	0	0	0	0	0	0	0	0	0
ENSMUSG00000004207	0	0	0	0	0	0	0	0	0	0
ENSMUSG00000004221	0	0	0	0	0	0	0	0	0	0
ENSMUSG00000004233	0	0	0	0	0	0	0	0	0	0
ENSMUSG00000004263	0	0	0	0	0	0	0	0	0	0
ENSMUSG00000004264	0	0	0	0	0	0	0	0	0	0
ENSMUSG00000004266	0	0	0	0	0	0	0	0	0	0
ENSMUSG00000004267	0	0	0	0	0	0	0	0	0	0
ENSMUSG00000004268	0	0	0	0	0	0	0	0	0	0
ENSMUSG00000004270	0	0	0	0	0	0	0	0	0	0
ENSMUSG00000004285	0	0	0	0	0	0	0	0	0	0
ENSMUSG00000004296	0	0	0	0	0	0	0	0	0	0
ENSMUSG00000004317	0	0	0	0	0	0	0	0	0	0
ENSMUSG00000004319	0	0	0	0	0	0	0	0	0	0
ENSMUSG00000004328	0	0	0	0	0	0	0	0	0	0
ENSMUSG00000004347	0	0	0	0	0	0	0	0	0	0
ENSMUSG00000004356	0	0	0	0	0	0	0	0	0	0
ENSMUSG00000004359	0	0	0	0	0	0	0	0	0	0
ENSMUSG00000004360	0	1	0	0	0	0	0	0	0	0
ENSMUSG00000004364	0	0	0	0	0	0	0	0	0	0
ENSMUSG00000004366	0	0	0	0	0	0	0	0	0	0
ENSMUSG00000004371	0	0	0	0	0	0	0	0	0	0
ENSMUSG00000004383	0	1	0	0	0	0	0	0	0	0
ENSMUSG00000004393	0	0	0	0	0	0	0	0	0	0
ENSMUSG00000004394	0	1	0	0	0	0	0	0	0	0
ENSMUSG00000004415	0	1	0	0	0	0	0	0	0	0
ENSMUSG00000004446	0	0	0	0	0	0	0	0	0	0
ENSMUSG00000004451	0	1	0	0	0	0	0	0	0	0
ENSMUSG00000004455	0	0	0	0	0	0	0	0	0	0
ENSMUSG00000004460	0	1	0	0	0	0	0	0	0	0
ENSMUSG00000004462	0	0	0	0	0	0	0	0	0	0
ENSMUSG00000004473	1	1	0	1	0	0	0	0	0	0
ENSMUSG00000004500	0	0	0	0	0	0	0	0	0	0
ENSMUSG00000004508	0	0	0	0	0	0	0	0	0	0
ENSMUSG00000004530	0	0	0	0	0	0	0	0	0	0
ENSMUSG00000004535	0	0	0	0	0	0	0	0	0	0
ENSMUSG00000004540	0	0	0	0	0	0	0	0	0	0
ENSMUSG00000004552	0	1	0	0	0	0	0	0	0	0
ENSMUSG00000004558	0	1	0	0	0	0	0	0	0	0
ENSMUSG00000004561	0	0	0	0	0	0	0	0	0	0
ENSMUSG00000004562	0	0	0	0	0	0	0	0	0	0
ENSMUSG00000004565	0	0	0	0	0	0	0	0	0	0
ENSMUSG00000004567	0	0	0	0	0	0	0	0	0	0
ENSMUSG00000004568	0	0	0	0	0	0	0	0	0	0
ENSMUSG00000004591	0	0	0	0	0	0	0	0	0	0
ENSMUSG00000004609	0	0	0	0	0	0	0	0	0	0
ENSMUSG00000004610	0	1	0	0	0	0	0	0	0	0
ENSMUSG00000004612	0	0	0	0	0	0	0	0	0	0
ENSMUSG00000004626	0	0	0	0	0	0	0	0	0	0
ENSMUSG00000004630	0	0	0	0	0	0	0	0	0	0
ENSMUSG00000004631	0	0	0	0	0	0	0	0	0	0
ENSMUSG00000004633	0	1	0	0	0	0	0	0	0	0
ENSMUSG00000004637	0	0	0	0	0	0	0	0	0	0
ENSMUSG00000004642	0	1	0	0	0	0	0	0	0	0
ENSMUSG00000004651	0	1	0	0	0	0	0	1	0	0
ENSMUSG00000004655	0	0	0	0	0	0	0	0	0	0
ENSMUSG00000004661	0	0	0	0	0	0	0	0	0	0
ENSMUSG00000004665	0	0	0	0	0	0	0	0	0	0
ENSMUSG00000004667	0	0	0	0	0	0	0	0	0	0
ENSMUSG00000004668	0	0	0	0	0	0	0	0	0	0
ENSMUSG00000004677	0	1	0	0	0	0	0	0	0	0
ENSMUSG00000004698	0	1	0	0	0	0	0	0	0	0
ENSMUSG00000004707	0	0	0	0	0	0	0	0	0	0
ENSMUSG00000004709	0	0	0	0	0	0	0	0	0	0
ENSMUSG00000004730	0	0	0	0	0	0	0	0	0	0
ENSMUSG00000004748	0	1	0	0	0	0	0	0	0	0
ENSMUSG00000004768	0	1	0	0	0	0	0	0	0	0
ENSMUSG00000004771	0	0	0	0	0	0	0	0	0	0
ENSMUSG00000004788	0	0	0	0	0	0	0	0	0	0
ENSMUSG00000004789	0	0	0	0	0	0	0	0	0	0
ENSMUSG00000004791	0	0	0	0	0	0	0	0	0	0
ENSMUSG00000004798	0	0	0	0	0	0	0	0	0	0
ENSMUSG00000004814	0	0	0	0	0	0	0	0	0	0
ENSMUSG00000004815	0	0	0	0	0	0	0	0	0	0
ENSMUSG00000004837	0	0	0	0	0	0	0	0	0	0
ENSMUSG00000004842	0	0	0	0	0	0	0	0	0	0
ENSMUSG00000004843	0	0	0	0	0	0	0	0	0	0
ENSMUSG00000004846	0	0	0	0	0	0	0	0	0	0
ENSMUSG00000004849	0	1	0	0	0	0	0	0	0	0
ENSMUSG00000004864	0	1	0	0	0	0	0	0	0	0
ENSMUSG00000004865	0	0	0	0	0	0	0	0	0	0
ENSMUSG00000004872	0	0	0	0	0	0	0	0	0	0
ENSMUSG00000004880	0	1	0	0	0	0	0	1	0	0
ENSMUSG00000004885	0	1	0	0	0	0	0	0	0	0
ENSMUSG00000004891	0	0	0	0	0	0	0	0	0	0
ENSMUSG00000004892	0	0	0	0	0	0	0	0	0	0
ENSMUSG00000004894	0	0	0	0	0	0	0	0	0	0
ENSMUSG00000004895	0	0	0	0	0	0	0	0	0	0
ENSMUSG00000004896	0	0	0	0	0	0	0	0	0	0
ENSMUSG00000004897	0	0	0	0	0	0	0	0	0	0
ENSMUSG00000004902	0	0	0	0	0	0	0	0	0	0
ENSMUSG00000004929	0	1	0	0	0	0	0	0	0	0
ENSMUSG00000004931	0	0	0	0	0	0	0	0	0	0
ENSMUSG00000004933	0	0	0	0	0	0	0	0	0	0
ENSMUSG00000004934	0	0	0	0	0	0	0	0	0	0
ENSMUSG00000004936	0	0	0	0	0	0	0	0	0	0
ENSMUSG00000004937	0	0	0	0	0	0	0	0	0	0
ENSMUSG00000004939	0	1	0	0	0	0	0	1	0	0
ENSMUSG00000004945	0	0	0	0	0	0	0	0	0	0
ENSMUSG00000004947	0	0	0	0	0	0	0	0	0	0
ENSMUSG00000004948	0	0	0	0	0	0	0	0	0	0
ENSMUSG00000004951	1	0	0	0	0	0	0	0	0	0
ENSMUSG00000004952	0	0	0	0	0	0	0	0	0	0
ENSMUSG00000004961	0	0	0	0	0	0	0	0	0	0
ENSMUSG00000004980	0	0	0	0	0	0	0	0	0	0
ENSMUSG00000004988	0	1	0	0	0	0	0	0	0	0
ENSMUSG00000004994	0	0	0	0	0	0	0	0	0	0
ENSMUSG00000004996	0	0	0	0	0	0	0	0	0	0
ENSMUSG00000005034	0	0	0	0	0	0	0	0	0	0
ENSMUSG00000005043	0	0	0	0	0	0	0	0	0	0
ENSMUSG00000005045	0	0	0	0	0	0	0	0	0	0
ENSMUSG00000005054	0	1	0	0	0	0	0	0	0	0
ENSMUSG00000005057	0	0	0	0	0	0	0	0	0	0
ENSMUSG00000005069	0	0	0	0	1	0	0	0	0	0
ENSMUSG00000005078	0	0	0	0	0	0	0	0	0	0
ENSMUSG00000005087	0	1	0	0	0	0	0	0	0	0
ENSMUSG00000005089	0	0	0	0	0	0	0	0	0	0
ENSMUSG00000005102	0	0	0	0	0	0	0	0	0	0
ENSMUSG00000005103	0	1	0	0	0	0	0	0	0	0
ENSMUSG00000005107	0	0	0	0	0	0	0	0	0	0
ENSMUSG00000005124	0	1	0	0	0	0	0	0	0	0
ENSMUSG00000005125	0	0	0	0	0	0	0	0	0	0
ENSMUSG00000005131	0	0	0	0	0	0	0	0	0	0
ENSMUSG00000005142	1	1	0	0	0	0	0	0	0	0
ENSMUSG00000005148	0	0	0	0	0	0	0	0	0	0
ENSMUSG00000005150	0	0	0	0	0	0	0	0	0	0
ENSMUSG00000005161	0	0	0	0	0	0	0	0	0	0
ENSMUSG00000005198	0	0	0	0	0	0	0	0	0	0
ENSMUSG00000005204	0	0	0	0	0	0	0	0	0	0
ENSMUSG00000005220	0	1	0	0	0	0	0	0	0	0
ENSMUSG00000005225	0	1	0	0	0	0	0	0	0	0
ENSMUSG00000005233	0	1	0	0	0	0	0	1	0	0
ENSMUSG00000005237	0	0	0	0	0	0	0	0	0	0
ENSMUSG00000005251	0	0	0	0	0	0	0	0	0	0
ENSMUSG00000005262	0	0	0	0	0	0	0	0	0	0
ENSMUSG00000005267	0	0	0	0	0	0	0	0	0	0
ENSMUSG00000005268	0	0	0	0	0	0	0	0	0	0
ENSMUSG00000005299	0	0	0	0	0	0	0	0	0	0
ENSMUSG00000005312	0	0	0	0	0	0	0	0	0	0
ENSMUSG00000005320	0	0	0	0	0	0	0	0	0	0
ENSMUSG00000005338	0	0	0	0	0	0	0	0	0	0
ENSMUSG00000005339	0	0	0	0	0	0	0	0	0	0
ENSMUSG00000005354	0	1	0	0	0	0	0	0	0	0
ENSMUSG00000005355	0	1	0	0	0	0	0	1	0	0
ENSMUSG00000005357	0	0	0	0	0	0	0	0	0	0
ENSMUSG00000005360	0	0	0	0	0	0	0	0	0	0
ENSMUSG00000005362	0	1	0	0	0	0	0	0	0	0
ENSMUSG00000005364	0	0	0	0	0	0	0	0	0	0
ENSMUSG00000005370	0	1	0	0	0	0	0	0	0	0
ENSMUSG00000005371	0	0	0	0	0	0	0	0	0	0
ENSMUSG00000005373	0	1	0	0	0	0	0	0	0	0
ENSMUSG00000005374	0	0	0	0	0	0	0	0	0	0
ENSMUSG00000005378	0	0	0	0	0	0	0	0	0	0
ENSMUSG00000005397	0	0	0	0	0	0	0	0	0	0
ENSMUSG00000005410	0	1	0	0	0	0	0	0	0	0
ENSMUSG00000005413	0	1	0	0	0	0	0	0	0	0
ENSMUSG00000005417	0	0	0	0	0	0	0	0	0	0
ENSMUSG00000005442	0	0	0	0	0	0	0	0	0	0
ENSMUSG00000005447	0	0	0	0	0	0	0	0	0	0
ENSMUSG00000005465	0	0	0	0	0	0	0	0	0	0
ENSMUSG00000005469	0	0	0	0	0	0	0	0	0	0
ENSMUSG00000005470	0	1	0	0	0	0	0	0	0	0
ENSMUSG00000005474	0	0	0	0	0	0	0	0	0	0
ENSMUSG00000005481	0	1	0	0	0	0	0	0	0	0
ENSMUSG00000005483	0	0	0	0	0	0	0	0	1	0
ENSMUSG00000005493	0	0	0	0	0	0	0	0	0	0
ENSMUSG00000005501	0	0	0	0	0	0	0	0	0	0
ENSMUSG00000005505	0	0	0	0	0	0	0	0	0	0
ENSMUSG00000005506	0	0	0	0	0	0	0	0	0	0
ENSMUSG00000005510	0	1	0	0	0	0	0	0	0	0
ENSMUSG00000005514	0	0	0	0	0	0	0	0	0	0
ENSMUSG00000005533	0	1	0	0	0	0	0	0	0	0
ENSMUSG00000005534	0	1	0	0	0	0	0	0	0	0
ENSMUSG00000005540	0	0	0	0	0	0	0	0	0	0
ENSMUSG00000005547	0	0	0	0	0	0	0	0	0	0
ENSMUSG00000005553	0	0	0	0	0	0	0	0	0	0
ENSMUSG00000005566	0	1	0	0	0	0	0	0	0	0
ENSMUSG00000005575	0	0	0	0	0	0	0	0	0	0
ENSMUSG00000005580	0	0	0	0	0	0	0	0	0	0
ENSMUSG00000005583	0	1	0	0	0	0	0	0	0	0
ENSMUSG00000005609	0	0	0	0	0	0	0	0	0	0
ENSMUSG00000005610	0	1	0	0	0	0	0	0	0	0
ENSMUSG00000005611	0	1	0	0	0	0	0	0	0	0
ENSMUSG00000005615	0	0	0	0	0	0	0	0	0	0
ENSMUSG00000005621	0	0	0	0	0	0	0	0	0	0
ENSMUSG00000005625	1	0	0	0	0	0	0	0	0	0
ENSMUSG00000005628	0	1	0	0	0	0	0	0	0	0
ENSMUSG00000005640	0	0	0	0	0	0	0	0	0	0
ENSMUSG00000005649	0	0	0	0	0	0	0	0	0	0
ENSMUSG00000005656	0	0	0	0	0	0	0	0	0	0
ENSMUSG00000005667	0	1	0	0	0	0	0	0	0	0
ENSMUSG00000005672	0	0	0	0	0	0	0	0	0	0
ENSMUSG00000005674	0	0	0	0	0	0	0	0	0	0
ENSMUSG00000005677	0	0	0	0	0	0	0	0	0	0
ENSMUSG00000005681	0	0	0	0	0	0	0	0	0	0
ENSMUSG00000005682	0	0	0	0	0	0	0	0	0	0
ENSMUSG00000005683	0	0	0	0	0	0	0	0	0	0
ENSMUSG00000005686	0	0	0	0	0	0	0	0	0	0
ENSMUSG00000005687	0	1	0	0	0	0	0	0	0	0
ENSMUSG00000005696	0	0	0	0	0	0	0	0	0	0
ENSMUSG00000005698	0	0	0	0	0	0	0	0	0	0
ENSMUSG00000005699	0	0	0	0	0	0	0	0	0	0
ENSMUSG00000005705	0	0	0	0	0	0	0	0	0	0
ENSMUSG00000005716	0	0	0	0	0	0	0	0	0	0
ENSMUSG00000005718	0	0	0	0	0	0	0	0	0	0
ENSMUSG00000005732	0	1	0	0	0	0	0	0	0	0
ENSMUSG00000005763	0	1	0	0	0	0	0	0	0	0
ENSMUSG00000005774	0	0	0	0	0	0	0	0	0	0
ENSMUSG00000005779	0	0	0	0	0	0	0	0	0	0
ENSMUSG00000005800	0	0	0	0	0	0	0	0	0	0
ENSMUSG00000005802	0	0	0	0	0	0	0	0	0	0
ENSMUSG00000005803	0	0	0	0	0	0	0	0	0	0
ENSMUSG00000005804	0	0	0	0	0	0	0	0	0	0
ENSMUSG00000005813	0	0	0	0	0	0	0	0	0	0
ENSMUSG00000005823	0	0	0	0	0	0	0	0	0	0
ENSMUSG00000005824	0	0	0	0	0	0	0	0	0	0
ENSMUSG00000005836	0	0	0	0	0	0	0	0	0	0
ENSMUSG00000005846	0	0	0	0	0	0	0	0	0	0
ENSMUSG00000005864	0	0	0	0	0	0	0	0	0	0
ENSMUSG00000005871	0	0	0	0	0	0	0	0	0	0
ENSMUSG00000005873	0	1	0	0	0	0	0	0	0	0
ENSMUSG00000005881	0	1	0	0	0	0	0	0	0	0
ENSMUSG00000005882	0	1	0	0	0	0	0	0	0	0
ENSMUSG00000005883	0	0	0	0	0	0	0	0	0	0
ENSMUSG00000005886	0	0	0	0	0	0	0	0	0	0
ENSMUSG00000005892	0	0	0	0	0	0	0	0	0	0
ENSMUSG00000005893	0	0	0	0	0	0	0	0	0	0
ENSMUSG00000005897	0	0	0	0	0	0	0	0	0	0
ENSMUSG00000005899	0	0	0	0	0	0	0	0	0	0
ENSMUSG00000005907	0	0	0	0	0	0	0	0	0	0
ENSMUSG00000005917	0	1	0	1	1	0	0	0	0	0
ENSMUSG00000005936	0	0	0	0	0	0	0	0	0	0
ENSMUSG00000005947	0	0	0	0	0	0	0	0	0	0
ENSMUSG00000005949	0	0	0	0	0	0	0	0	0	0
ENSMUSG00000005950	0	0	0	0	0	0	0	0	0	0
ENSMUSG00000005951	0	0	0	0	0	0	0	0	0	0
ENSMUSG00000005952	0	0	0	0	0	0	0	0	0	0
ENSMUSG00000005958	0	0	0	0	0	0	0	0	0	0
ENSMUSG00000005968	0	0	0	0	0	0	0	0	0	0
ENSMUSG00000005973	1	1	0	0	0	0	0	0	0	0
ENSMUSG00000005980	0	0	0	0	0	0	0	0	0	0
ENSMUSG00000005981	0	0	0	0	0	0	0	0	0	0
ENSMUSG00000005982	0	0	0	0	0	0	0	0	0	0
ENSMUSG00000005983	0	0	0	0	0	0	0	0	0	0
ENSMUSG00000005986	0	0	0	0	0	0	0	0	0	0
ENSMUSG00000005994	0	1	0	0	0	0	0	1	0	0
ENSMUSG00000006005	0	0	0	0	0	0	0	0	0	0
ENSMUSG00000006007	0	0	0	0	0	0	0	0	0	0
ENSMUSG00000006010	0	0	0	0	0	0	0	0	0	0
ENSMUSG00000006014	0	0	0	0	0	0	0	0	0	0
ENSMUSG00000006019	0	0	0	0	0	0	0	0	0	0
ENSMUSG00000006021	0	0	0	0	0	0	0	0	0	0
ENSMUSG00000006024	0	0	0	0	0	0	0	0	0	0
ENSMUSG00000006050	0	0	0	0	0	0	0	0	0	0
ENSMUSG00000006056	0	0	0	0	0	0	0	0	0	0
ENSMUSG00000006057	0	1	0	0	0	0	0	0	0	0
ENSMUSG00000006058	0	1	0	0	0	0	0	0	0	0
ENSMUSG00000006095	0	1	0	0	0	0	0	0	0	0
ENSMUSG00000006127	0	0	0	0	0	0	0	0	0	0
ENSMUSG00000006134	0	0	0	0	0	0	0	0	0	0
ENSMUSG00000006143	0	0	0	0	0	0	0	0	0	0
ENSMUSG00000006154	0	0	0	0	0	0	0	0	0	0
ENSMUSG00000006169	0	1	0	0	0	0	0	0	0	0
ENSMUSG00000006179	0	0	0	0	0	0	0	0	0	0
ENSMUSG00000006191	0	1	0	0	0	0	0	0	0	0
ENSMUSG00000006204	0	0	0	0	0	0	0	0	0	0
ENSMUSG00000006205	0	0	0	0	0	0	0	0	0	0
ENSMUSG00000006215	0	0	0	0	0	0	0	0	0	0
ENSMUSG00000006216	0	0	0	0	0	0	0	0	0	0
ENSMUSG00000006218	0	0	0	0	0	0	0	0	0	0
ENSMUSG00000006219	0	0	0	0	0	0	0	0	0	0
ENSMUSG00000006221	0	1	0	0	0	0	0	0	0	0
ENSMUSG00000006235	0	0	0	0	0	0	0	0	0	0
ENSMUSG00000006241	0	0	0	0	0	0	0	0	0	0
ENSMUSG00000006262	0	0	0	0	0	0	0	0	0	0
ENSMUSG00000006269	0	1	0	0	0	0	0	0	0	0
ENSMUSG00000006273	0	0	0	0	0	0	0	0	0	0
ENSMUSG00000006276	0	0	0	0	0	0	0	0	0	0
ENSMUSG00000006281	0	0	0	0	0	0	0	0	0	0
ENSMUSG00000006288	0	0	0	0	0	0	0	0	0	0
ENSMUSG00000006289	0	0	0	0	0	0	0	0	0	0
ENSMUSG00000006299	0	0	0	0	0	0	0	0	0	0
ENSMUSG00000006301	0	0	0	0	0	0	0	0	0	0
ENSMUSG00000006304	0	0	0	0	0	0	0	0	0	0
ENSMUSG00000006307	0	0	0	0	0	0	0	0	0	0
ENSMUSG00000006310	0	0	0	0	0	0	0	0	0	0
ENSMUSG00000006311	0	0	0	0	0	0	0	0	0	0
ENSMUSG00000006313	0	0	0	0	0	0	0	0	0	0
ENSMUSG00000006315	0	0	0	0	0	0	0	0	0	0
ENSMUSG00000006333	0	0	0	0	0	0	0	0	0	0
ENSMUSG00000006335	0	0	0	0	0	0	0	0	0	0
ENSMUSG00000006342	0	0	0	0	0	0	0	0	0	0
ENSMUSG00000006344	0	0	0	0	0	0	0	0	0	0
ENSMUSG00000006345	0	1	0	0	0	0	0	0	0	0
ENSMUSG00000006356	0	0	0	0	0	0	0	0	0	0
ENSMUSG00000006360	0	0	0	0	0	0	0	0	0	0
ENSMUSG00000006362	0	1	0	0	0	0	0	0	0	0
ENSMUSG00000006369	0	0	0	0	0	0	0	0	0	0
ENSMUSG00000006373	0	0	0	0	0	0	0	0	0	0
ENSMUSG00000006378	0	1	0	0	0	0	0	0	0	0
ENSMUSG00000006386	0	0	0	0	0	0	0	0	0	0
ENSMUSG00000006389	0	0	0	0	0	0	0	0	0	0
ENSMUSG00000006390	0	0	0	0	0	0	0	0	0	0
ENSMUSG00000006392	0	0	0	0	0	0	0	0	0	0
ENSMUSG00000006395	0	0	0	0	0	0	0	0	0	0
ENSMUSG00000006398	0	1	0	0	0	0	0	0	0	0
ENSMUSG00000006403	0	0	0	0	0	0	0	0	0	0
ENSMUSG00000006411	0	0	0	0	0	0	0	0	0	0
ENSMUSG00000006412	0	0	0	0	0	0	0	0	0	0
ENSMUSG00000006418	0	0	0	0	0	0	0	0	0	0
ENSMUSG00000006423	0	0	0	0	0	0	0	0	0	0
ENSMUSG00000006435	0	1	0	0	0	0	0	0	0	0
ENSMUSG00000006442	0	1	0	0	0	0	0	0	0	0
ENSMUSG00000006445	0	0	0	0	0	0	0	0	0	0
ENSMUSG00000006456	0	0	0	0	0	0	0	0	0	0
ENSMUSG00000006457	0	0	0	0	0	0	0	0	0	0
ENSMUSG00000006462	0	0	0	0	0	0	0	0	0	0
ENSMUSG00000006463	0	0	0	1	0	0	0	0	0	0
ENSMUSG00000006464	0	0	0	0	0	0	0	0	0	0
ENSMUSG00000006469	0	0	0	0	0	0	0	0	0	0
ENSMUSG00000006471	0	0	0	0	0	0	0	0	0	0
ENSMUSG00000006476	0	0	0	0	0	0	0	0	0	0
ENSMUSG00000006494	0	0	0	0	0	0	0	0	0	0
ENSMUSG00000006498	0	1	0	0	0	0	0	0	0	0
ENSMUSG00000006517	0	0	0	0	0	0	0	0	0	0
ENSMUSG00000006519	0	0	0	0	0	0	0	0	0	0
ENSMUSG00000006522	0	0	0	0	0	0	0	0	0	0
ENSMUSG00000006526	0	0	0	0	0	0	0	0	0	0
ENSMUSG00000006527	0	0	0	0	0	0	0	0	0	0
ENSMUSG00000006529	0	0	0	0	0	0	0	0	0	0
ENSMUSG00000006538	0	0	0	0	0	0	0	0	0	0
ENSMUSG00000006542	0	0	0	0	0	0	0	0	0	0
ENSMUSG00000006567	0	0	0	0	0	0	0	0	0	0
ENSMUSG00000006570	0	0	0	0	0	0	0	0	0	0
ENSMUSG00000006574	0	1	0	0	0	0	0	0	0	0
ENSMUSG00000006575	0	0	0	0	0	0	0	0	0	0
ENSMUSG00000006576	0	0	0	0	0	0	0	0	0	0
ENSMUSG00000006585	0	1	0	0	0	0	0	0	0	0
ENSMUSG00000006586	0	0	0	0	0	0	0	0	0	0
ENSMUSG00000006587	0	0	0	0	0	0	0	0	0	0
ENSMUSG00000006589	0	0	0	0	0	0	0	0	0	0
ENSMUSG00000006599	0	1	0	0	0	0	0	0	0	0
ENSMUSG00000006611	0	0	0	0	0	0	0	0	0	0
ENSMUSG00000006638	0	0	0	0	0	0	0	0	0	0
ENSMUSG00000006641	0	0	0	0	0	0	0	0	0	0
ENSMUSG00000006642	0	0	0	0	0	0	0	0	0	0
ENSMUSG00000006649	0	0	0	0	0	0	0	0	0	0
ENSMUSG00000006651	0	0	0	0	0	0	0	0	0	0
ENSMUSG00000006673	0	0	0	0	0	0	0	0	0	0
ENSMUSG00000006675	0	0	0	0	0	0	0	0	0	0
ENSMUSG00000006676	0	0	0	0	0	0	0	0	0	0
ENSMUSG00000006678	0	0	0	0	0	0	0	0	0	0
ENSMUSG00000006699	0	1	0	0	0	0	0	0	0	0
ENSMUSG00000006705	0	0	0	0	0	0	0	0	0	0
ENSMUSG00000006711	0	0	0	0	0	0	0	0	0	0
ENSMUSG00000006715	0	1	0	0	0	0	0	0	0	0
ENSMUSG00000006717	0	0	0	0	0	0	0	0	0	0
ENSMUSG00000006720	0	0	0	0	0	0	0	0	0	0
ENSMUSG00000006724	0	1	0	0	0	0	0	0	0	0
ENSMUSG00000006728	0	1	0	0	0	0	0	0	0	0
ENSMUSG00000006731	0	0	0	0	0	0	0	0	0	0
ENSMUSG00000006732	0	0	0	0	0	0	0	0	0	0
ENSMUSG00000006736	0	1	0	0	0	0	0	0	0	0
ENSMUSG00000006740	0	0	0	0	0	0	0	0	0	0
ENSMUSG00000006763	0	0	0	0	0	0	0	0	0	0
ENSMUSG00000006764	0	0	0	0	0	0	0	0	0	0
ENSMUSG00000006777	0	0	0	0	0	0	0	0	0	0
ENSMUSG00000006782	0	0	0	0	0	0	0	0	0	0
ENSMUSG00000006784	0	0	0	0	0	0	0	0	0	0
ENSMUSG00000006800	0	1	0	0	0	0	0	0	0	0
ENSMUSG00000006818	0	0	0	0	0	0	0	0	0	0
ENSMUSG00000006850	0	0	0	0	0	0	0	0	0	0
ENSMUSG00000006906	0	0	0	0	0	0	0	0	0	0
ENSMUSG00000006920	0	1	0	0	0	0	0	0	0	0
ENSMUSG00000006930	0	0	0	0	0	0	0	0	0	0
ENSMUSG00000006931	0	0	0	0	0	0	0	0	0	0
ENSMUSG00000006932	0	0	0	0	0	0	0	0	0	0
ENSMUSG00000006941	0	0	0	0	0	0	0	0	0	0
ENSMUSG00000006948	0	0	0	0	0	0	0	0	0	0
ENSMUSG00000006958	0	0	0	0	0	0	0	0	0	0
ENSMUSG00000006998	0	0	0	0	0	0	0	0	0	0
ENSMUSG00000007021	0	0	0	0	0	0	0	0	0	0
ENSMUSG00000007029	0	0	0	0	0	0	0	0	0	0
ENSMUSG00000007030	0	1	0	0	0	0	0	0	0	0
ENSMUSG00000007033	0	1	0	0	0	0	0	0	0	0
ENSMUSG00000007034	0	0	0	0	0	0	0	0	0	0
ENSMUSG00000007035	0	0	0	0	0	0	0	0	0	0
ENSMUSG00000007036	0	0	0	0	0	0	0	0	0	0
ENSMUSG00000007038	0	0	0	0	0	0	0	0	0	0
ENSMUSG00000007039	0	0	0	0	0	0	0	0	0	0
ENSMUSG00000007041	0	0	0	0	0	0	0	0	0	0
ENSMUSG00000007050	0	0	0	0	0	0	0	0	0	0
ENSMUSG00000007080	0	1	0	0	0	0	0	1	0	0
ENSMUSG00000007097	0	1	0	0	0	0	0	0	0	0
ENSMUSG00000007107	0	0	0	0	0	0	0	0	0	0
ENSMUSG00000007122	0	0	0	0	0	0	0	0	0	0
ENSMUSG00000007207	0	0	0	0	0	0	0	0	0	0
ENSMUSG00000007216	0	1	0	0	0	0	0	0	0	0
ENSMUSG00000007279	0	0	0	0	0	0	0	0	0	0
ENSMUSG00000007338	0	0	0	0	0	0	0	0	0	0
ENSMUSG00000007379	0	0	0	0	0	0	0	0	0	0
ENSMUSG00000007411	0	0	0	0	0	0	0	0	0	0
ENSMUSG00000007415	0	0	0	0	0	0	0	0	0	0
ENSMUSG00000007440	0	0	0	0	0	0	0	0	0	0
ENSMUSG00000007457	0	0	0	0	0	0	0	0	0	0
ENSMUSG00000007458	0	0	0	0	0	0	0	0	0	0
ENSMUSG00000007476	0	0	0	0	0	0	0	0	0	0
ENSMUSG00000007480	0	1	0	0	0	0	0	0	0	0
ENSMUSG00000007564	0	0	0	0	0	0	0	0	0	0
ENSMUSG00000007570	0	0	0	0	0	0	0	0	0	0
ENSMUSG00000007589	0	0	0	0	0	0	0	0	0	0
ENSMUSG00000007591	0	0	0	0	0	0	0	0	0	0
ENSMUSG00000007594	1	1	0	1	0	0	0	0	0	0
ENSMUSG00000007603	0	1	0	0	0	0	0	0	0	0
ENSMUSG00000007610	0	0	0	0	0	0	0	0	0	0
ENSMUSG00000007613	0	0	0	0	0	0	0	0	0	0
ENSMUSG00000007617	0	0	0	0	0	0	0	0	0	0
ENSMUSG00000007646	0	0	0	0	0	0	0	0	0	0
ENSMUSG00000007653	0	0	0	0	0	0	0	0	0	0
ENSMUSG00000007655	0	0	0	0	0	0	0	0	0	0
ENSMUSG00000007656	0	0	0	0	0	0	0	0	0	0
ENSMUSG00000007659	0	0	0	0	0	0	0	0	0	0
ENSMUSG00000007670	0	0	0	0	0	0	0	0	0	0
ENSMUSG00000007682	0	1	0	0	0	0	0	0	1	0
ENSMUSG00000007721	0	0	0	0	0	0	0	0	0	0
ENSMUSG00000007739	0	0	0	0	0	0	0	0	0	0
ENSMUSG00000007777	0	0	0	0	0	0	0	0	0	0
ENSMUSG00000007783	0	0	0	0	0	0	0	0	0	0
ENSMUSG00000007805	0	0	0	0	0	0	0	0	0	0
ENSMUSG00000007812	0	0	0	0	0	0	0	0	0	0
ENSMUSG00000007815	0	0	0	0	0	0	0	0	0	0
ENSMUSG00000007817	0	0	0	0	0	0	0	0	0	0
ENSMUSG00000007827	0	0	0	0	0	0	0	0	0	0
ENSMUSG00000007833	0	0	0	0	0	0	0	0	0	0
ENSMUSG00000007836	0	1	0	0	0	0	0	0	0	0
ENSMUSG00000007837	0	0	0	0	0	0	0	0	0	0
ENSMUSG00000007850	0	0	0	0	0	0	0	0	0	0
ENSMUSG00000007867	0	0	0	0	0	0	0	0	0	0
ENSMUSG00000007872	0	0	0	0	0	0	0	0	0	0
ENSMUSG00000007877	0	0	0	0	0	0	0	0	0	0
ENSMUSG00000007880	0	0	0	0	0	0	0	0	0	0
ENSMUSG00000007888	0	0	0	0	0	0	0	0	0	0
ENSMUSG00000007891	0	0	0	0	0	0	0	0	0	0
ENSMUSG00000007892	0	0	0	0	0	0	0	0	0	0
ENSMUSG00000007908	0	0	0	0	0	0	0	0	0	0
ENSMUSG00000007944	0	0	0	0	0	0	0	0	0	0
ENSMUSG00000007946	0	0	0	0	0	0	0	0	0	0
ENSMUSG00000007950	0	0	0	0	0	0	0	0	0	0
ENSMUSG00000007987	0	0	0	0	0	0	0	0	0	0
ENSMUSG00000007989	0	0	0	0	0	0	0	0	0	0
ENSMUSG00000008028	0	0	0	0	0	0	0	0	0	0
ENSMUSG00000008035	0	1	0	0	0	0	0	0	0	0
ENSMUSG00000008036	0	1	0	0	0	0	0	0	0	0
ENSMUSG00000008090	0	0	0	0	0	0	0	0	0	0
ENSMUSG00000008129	0	0	0	0	0	0	0	0	0	0
ENSMUSG00000008136	0	1	0	0	0	0	0	0	0	0
ENSMUSG00000008140	0	0	0	0	0	0	0	0	0	0
ENSMUSG00000008153	0	0	0	0	0	0	0	0	0	0
ENSMUSG00000008167	0	0	0	0	0	0	0	0	0	0
ENSMUSG00000008193	0	0	0	0	0	0	0	0	0	0
ENSMUSG00000008200	0	0	0	0	0	0	0	0	0	0
ENSMUSG00000008206	0	0	0	0	0	0	0	0	0	0
ENSMUSG00000008226	0	1	0	0	0	0	0	0	0	0
ENSMUSG00000008301	0	0	0	0	0	0	0	0	0	0
ENSMUSG00000008305	0	0	0	0	0	0	0	0	0	0
ENSMUSG00000008307	0	0	0	0	0	0	0	0	0	0
ENSMUSG00000008318	0	0	0	0	0	0	0	0	0	0
ENSMUSG00000008333	0	0	0	0	0	0	0	0	0	0
ENSMUSG00000008348	0	0	0	0	0	0	0	0	0	0
ENSMUSG00000008373	0	0	0	0	0	0	0	0	0	0
ENSMUSG00000008384	0	0	0	0	0	0	0	0	0	0
ENSMUSG00000008393	0	0	0	0	0	0	0	0	0	0
ENSMUSG00000008398	0	0	0	0	0	0	0	0	0	0
ENSMUSG00000008429	0	0	0	0	0	0	0	0	0	0
ENSMUSG00000008435	0	0	0	0	0	0	0	0	0	0
ENSMUSG00000008438	0	0	0	0	0	0	0	0	0	0
ENSMUSG00000008450	0	0	0	0	0	0	0	0	0	0
ENSMUSG00000008461	0	0	0	0	0	0	0	0	0	0
ENSMUSG00000008475	0	0	0	0	0	0	0	0	0	0
ENSMUSG00000008482	0	0	0	0	0	0	0	0	0	0
ENSMUSG00000008489	0	0	0	0	0	0	0	0	0	0
ENSMUSG00000008496	0	0	0	0	0	0	0	0	0	0
ENSMUSG00000008540	0	0	0	0	0	0	0	0	0	0
ENSMUSG00000008575	0	0	0	0	0	0	0	0	0	0
ENSMUSG00000008590	0	0	0	0	0	0	0	0	0	0
ENSMUSG00000008601	0	1	0	0	0	0	0	0	0	0
ENSMUSG00000008604	0	0	0	0	0	0	0	0	0	0
ENSMUSG00000008658	0	1	0	0	0	0	0	0	0	0
ENSMUSG00000008668	0	0	0	0	0	0	0	0	0	0
ENSMUSG00000008682	0	0	0	0	0	0	0	0	0	0
ENSMUSG00000008683	0	0	0	0	0	0	0	0	0	0
ENSMUSG00000008690	0	0	0	0	0	0	0	0	0	0
ENSMUSG00000008730	0	0	0	0	0	0	0	0	0	0
ENSMUSG00000008734	0	1	0	0	0	0	0	0	0	0
ENSMUSG00000008763	0	1	0	0	0	0	0	0	0	0
ENSMUSG00000008813	0	0	0	0	0	0	0	0	0	0
ENSMUSG00000008822	0	1	0	0	0	0	0	0	0	0
ENSMUSG00000008843	0	0	0	0	0	0	0	0	0	0
ENSMUSG00000008845	0	0	0	0	0	0	0	0	0	0
ENSMUSG00000008855	0	0	0	0	0	0	0	0	0	0
ENSMUSG00000008859	0	0	0	0	0	0	0	0	0	0
ENSMUSG00000008874	0	0	0	0	0	0	0	0	0	0
ENSMUSG00000008892	0	1	0	0	0	0	0	0	0	0
ENSMUSG00000008932	0	0	0	0	0	0	0	0	0	0
ENSMUSG00000008958	0	0	0	0	0	0	0	0	0	0
ENSMUSG00000008976	0	0	0	0	0	0	0	0	0	0
ENSMUSG00000008999	0	0	0	0	0	0	0	0	0	0
ENSMUSG00000009013	0	1	0	0	0	0	0	0	0	0
ENSMUSG00000009030	0	0	0	0	0	0	0	0	0	0
ENSMUSG00000009035	0	0	0	0	0	0	0	0	0	0
ENSMUSG00000009047	0	0	0	0	0	0	0	0	0	0
ENSMUSG00000009070	0	0	0	0	0	0	0	0	0	0
ENSMUSG00000009073	0	0	0	0	0	0	0	0	0	0
ENSMUSG00000009075	0	1	0	0	0	0	0	0	0	0
ENSMUSG00000009076	0	0	0	0	0	0	0	0	0	0
ENSMUSG00000009079	0	1	0	0	0	0	0	0	0	0
ENSMUSG00000009090	0	0	0	0	0	0	0	0	0	0
ENSMUSG00000009092	0	0	0	0	0	0	0	0	0	0
ENSMUSG00000009093	0	0	0	0	0	0	0	0	0	0
ENSMUSG00000009097	0	0	0	0	0	0	0	0	0	0
ENSMUSG00000009108	0	0	0	0	0	0	0	0	0	0
ENSMUSG00000009112	0	0	0	0	0	0	0	0	0	0
ENSMUSG00000009114	0	1	0	0	0	0	0	0	0	0
ENSMUSG00000009115	0	0	0	0	0	0	0	0	0	0
ENSMUSG00000009145	0	0	0	0	0	0	0	0	0	0
ENSMUSG00000009185	1	1	0	0	0	0	0	0	0	0
ENSMUSG00000009207	0	0	0	0	0	0	0	0	0	0
ENSMUSG00000009210	0	1	0	0	0	0	0	0	0	0
ENSMUSG00000009214	0	0	0	0	0	0	0	0	0	0
ENSMUSG00000009216	0	1	0	0	0	0	0	0	0	0
ENSMUSG00000009246	0	0	0	0	0	0	0	0	0	0
ENSMUSG00000009248	0	0	0	0	0	0	0	0	0	0
ENSMUSG00000009281	0	0	0	0	0	0	0	0	0	0
ENSMUSG00000009291	0	0	0	0	0	0	0	0	0	0
ENSMUSG00000009292	0	0	0	0	0	0	0	0	0	0
ENSMUSG00000009293	0	0	0	0	0	0	0	0	0	0
ENSMUSG00000009350	0	0	1	1	0	0	0	0	0	0
ENSMUSG00000009356	0	0	0	0	0	0	0	0	0	0
ENSMUSG00000009376	0	0	0	0	0	0	0	0	0	0
ENSMUSG00000009378	0	0	0	0	0	0	0	0	0	0
ENSMUSG00000009394	0	0	0	0	0	0	0	1	0	0
ENSMUSG00000009406	0	0	0	0	0	0	0	0	0	0
ENSMUSG00000009418	0	0	0	0	0	0	0	0	0	0
ENSMUSG00000009470	0	0	0	0	0	0	0	0	0	0
ENSMUSG00000009471	0	1	0	0	0	0	0	0	0	0
ENSMUSG00000009487	0	0	0	0	0	0	0	0	0	0
ENSMUSG00000009535	0	0	0	0	0	0	0	0	0	0
ENSMUSG00000009545	0	1	0	0	0	0	0	0	0	0
ENSMUSG00000009549	0	0	0	0	0	0	0	0	0	0
ENSMUSG00000009551	0	0	0	0	0	0	0	0	0	0
ENSMUSG00000009555	0	0	0	0	0	0	0	0	0	0
ENSMUSG00000009563	0	1	0	0	0	0	0	0	0	0
ENSMUSG00000009566	0	0	0	0	0	0	0	0	0	0
ENSMUSG00000009569	0	0	0	0	0	0	0	0	0	0
ENSMUSG00000009575	0	0	0	0	0	0	0	0	0	0
ENSMUSG00000009580	0	0	0	0	0	0	0	0	0	0
ENSMUSG00000009585	0	0	0	0	0	0	0	0	0	0
ENSMUSG00000009588	0	0	0	0	0	0	0	0	0	0
ENSMUSG00000009596	0	0	0	0	0	0	0	0	0	0
ENSMUSG00000009614	0	1	0	0	0	0	0	0	0	0
ENSMUSG00000009621	0	0	0	0	0	0	0	0	0	0
ENSMUSG00000009628	0	0	0	0	0	0	0	0	0	0
ENSMUSG00000009630	0	0	0	0	0	0	0	0	0	0
ENSMUSG00000009633	0	0	0	0	0	0	0	0	0	0
ENSMUSG00000009640	0	0	0	0	0	0	0	0	0	0
ENSMUSG00000009646	0	0	0	0	0	0	0	0	0	0
ENSMUSG00000009647	0	0	0	0	0	0	0	0	0	0
ENSMUSG00000009654	0	0	0	0	0	0	0	0	0	0
ENSMUSG00000009670	0	0	0	0	0	0	0	0	0	0
ENSMUSG00000009681	0	0	0	0	0	0	0	0	0	0
ENSMUSG00000009687	0	0	0	0	0	0	0	0	0	0
ENSMUSG00000009731	0	1	0	0	0	0	0	0	0	0
ENSMUSG00000009733	0	0	0	0	0	0	0	0	0	0
ENSMUSG00000009734	0	0	0	0	0	0	0	0	0	0
ENSMUSG00000009739	0	0	0	0	0	0	0	0	0	0
ENSMUSG00000009741	0	0	0	0	0	0	0	0	0	0
ENSMUSG00000009772	0	0	0	0	0	0	0	0	0	0
ENSMUSG00000009828	0	0	0	0	0	0	0	0	0	0
ENSMUSG00000009863	0	0	0	0	0	0	0	0	0	0
ENSMUSG00000009876	0	0	0	0	0	0	0	0	0	0
ENSMUSG00000009894	0	0	0	0	0	0	0	0	0	0
ENSMUSG00000009900	0	0	0	0	0	0	0	0	0	0
ENSMUSG00000009905	0	0	0	0	0	0	0	0	0	0
ENSMUSG00000009907	0	0	0	0	0	0	0	0	0	0
ENSMUSG00000009927	0	0	0	0	0	0	0	0	0	0
ENSMUSG00000009941	0	0	0	0	0	0	0	0	0	0
ENSMUSG00000009995	0	0	0	0	0	0	0	0	0	0
ENSMUSG00000010021	0	0	0	0	0	0	0	0	0	0
ENSMUSG00000010025	0	0	0	0	0	0	0	0	0	0
ENSMUSG00000010044	0	0	0	0	0	0	0	0	0	0
ENSMUSG00000010045	0	0	0	0	0	0	0	0	0	0
ENSMUSG00000010047	0	0	0	0	0	0	0	0	0	0
ENSMUSG00000010048	0	0	0	0	0	0	0	0	0	0
ENSMUSG00000010051	0	0	0	0	0	0	0	0	0	0
ENSMUSG00000010054	0	0	0	0	0	0	0	0	0	0
ENSMUSG00000010057	0	0	0	0	0	0	0	0	0	0
ENSMUSG00000010064	0	0	0	0	0	0	0	0	0	0
ENSMUSG00000010066	0	0	0	0	0	0	0	0	0	0
ENSMUSG00000010067	0	1	0	0	0	0	0	0	0	0
ENSMUSG00000010080	0	1	0	0	0	0	0	0	0	0
ENSMUSG00000010086	0	0	0	0	0	0	0	0	0	0
ENSMUSG00000010095	0	0	0	0	0	0	0	0	0	0
ENSMUSG00000010097	0	0	0	0	0	0	0	0	0	0
ENSMUSG00000010110	0	0	0	0	0	0	0	0	0	0
ENSMUSG00000010122	0	1	0	0	0	0	0	0	0	0
ENSMUSG00000010136	0	0	0	0	0	0	0	0	0	0
ENSMUSG00000010142	0	0	0	0	0	0	0	0	0	0
ENSMUSG00000010154	0	0	0	0	0	0	0	0	0	0
ENSMUSG00000010175	0	0	0	0	0	0	0	0	0	0
ENSMUSG00000010205	0	0	0	0	0	0	0	0	0	0
ENSMUSG00000010277	0	0	0	0	0	0	0	0	0	0
ENSMUSG00000010290	0	0	0	0	0	0	0	0	0	0
ENSMUSG00000010307	0	0	0	0	0	0	0	0	0	0
ENSMUSG00000010311	0	0	0	0	0	0	0	0	0	0
ENSMUSG00000010342	0	0	0	0	0	0	0	0	0	0
ENSMUSG00000010358	0	0	0	0	0	0	0	0	0	0
ENSMUSG00000010362	0	1	0	0	0	0	0	0	0	0
ENSMUSG00000010376	0	0	0	0	0	0	0	0	0	0
ENSMUSG00000010392	0	0	0	0	0	0	0	0	0	0
ENSMUSG00000010406	0	0	0	0	0	0	0	0	0	0
ENSMUSG00000010435	0	0	0	0	0	0	0	0	0	0
ENSMUSG00000010453	0	1	0	0	0	0	0	0	0	0
ENSMUSG00000010461	0	0	0	0	0	0	0	0	0	0
ENSMUSG00000010476	0	0	0	0	0	0	0	0	0	0
ENSMUSG00000010492	0	1	0	0	0	0	0	0	0	0
ENSMUSG00000010505	0	0	0	0	0	0	0	0	0	0
ENSMUSG00000010517	0	0	0	0	0	0	0	0	0	0
ENSMUSG00000010529	0	1	0	0	0	0	0	0	0	0
ENSMUSG00000010538	0	0	0	0	0	0	0	0	0	0
ENSMUSG00000010554	0	0	0	0	0	0	0	0	0	0
ENSMUSG00000010592	0	0	0	0	0	0	0	0	0	0
ENSMUSG00000010601	0	0	0	0	0	0	0	0	0	0
ENSMUSG00000010607	0	0	0	0	0	0	0	0	0	0
ENSMUSG00000010608	0	0	0	0	0	0	0	0	0	0
ENSMUSG00000010609	0	0	0	0	0	0	0	0	0	0
ENSMUSG00000010651	0	0	0	0	0	0	0	0	0	0
ENSMUSG00000010660	0	0	0	0	0	0	0	0	0	0
ENSMUSG00000010663	0	0	0	0	0	0	0	0	0	0
ENSMUSG00000010721	0	0	0	0	0	0	0	0	0	0
ENSMUSG00000010751	0	0	0	0	0	0	0	0	0	0
ENSMUSG00000010755	0	0	0	0	0	0	0	0	0	0
ENSMUSG00000010760	0	1	0	0	0	0	0	0	0	0
ENSMUSG00000010796	0	0	0	0	0	0	0	0	0	0
ENSMUSG00000010797	0	0	0	0	0	0	0	0	0	0
ENSMUSG00000010803	0	0	0	0	0	0	0	0	0	0
ENSMUSG00000010825	0	0	0	0	0	0	0	0	0	0
ENSMUSG00000010830	1	1	0	1	0	0	0	0	0	0
ENSMUSG00000010911	0	0	0	0	0	0	0	0	0	0
ENSMUSG00000010914	0	0	0	0	0	0	0	0	0	0
ENSMUSG00000010936	0	0	0	0	0	0	0	0	0	0
ENSMUSG00000011008	0	0	0	0	0	0	0	0	0	0
ENSMUSG00000011034	0	0	0	0	0	0	0	0	0	0
ENSMUSG00000011096	0	0	0	0	0	0	0	0	0	0
ENSMUSG00000011114	0	1	0	0	0	0	0	0	0	0
ENSMUSG00000011118	0	0	0	0	0	0	0	0	0	0
ENSMUSG00000011148	0	1	0	0	0	0	0	0	0	0
ENSMUSG00000011154	0	0	0	0	0	0	0	0	0	0
ENSMUSG00000011158	0	0	0	0	0	0	0	0	0	0
ENSMUSG00000011171	0	0	0	0	0	0	0	0	0	0
ENSMUSG00000011179	0	1	0	0	0	0	0	0	0	0
ENSMUSG00000011254	0	0	0	0	0	0	0	1	0	0
ENSMUSG00000011256	0	0	0	0	0	0	0	0	0	0
ENSMUSG00000011257	0	0	0	0	0	0	0	0	0	0
ENSMUSG00000011263	0	0	0	0	0	0	0	0	0	0
ENSMUSG00000011267	0	0	0	0	0	0	0	0	0	0
ENSMUSG00000011305	0	1	0	0	0	0	0	0	0	0
ENSMUSG00000011306	0	0	0	0	0	0	0	0	0	0
ENSMUSG00000011349	0	0	0	0	0	0	0	0	0	0
ENSMUSG00000011382	0	1	0	0	0	0	0	0	0	0
ENSMUSG00000011427	0	1	0	0	0	0	0	0	0	0
ENSMUSG00000011463	0	1	0	0	0	0	0	0	0	0
ENSMUSG00000011589	0	0	0	0	0	0	0	0	0	0
ENSMUSG00000011632	0	1	0	0	0	0	0	0	0	0
ENSMUSG00000011658	0	0	0	0	0	0	0	0	0	0
ENSMUSG00000011751	0	0	0	0	0	0	0	0	0	0
ENSMUSG00000011752	0	1	0	0	0	0	0	0	0	0
ENSMUSG00000011831	0	0	0	0	0	0	0	0	0	0
ENSMUSG00000011832	0	0	0	0	0	0	0	0	0	0
ENSMUSG00000011837	0	0	0	0	0	0	0	0	0	0
ENSMUSG00000011877	0	0	0	0	0	0	0	0	0	0
ENSMUSG00000011884	0	0	0	0	0	0	0	0	0	0
ENSMUSG00000011958	0	0	0	0	0	0	0	0	0	0
ENSMUSG00000011960	0	0	0	0	0	0	0	0	0	0
ENSMUSG00000012017	0	0	0	0	0	0	0	0	0	0
ENSMUSG00000012076	0	0	0	0	0	0	0	0	0	0
ENSMUSG00000012114	0	0	0	0	0	0	0	0	0	0
ENSMUSG00000012117	0	0	0	0	0	0	0	0	0	0
ENSMUSG00000012123	0	0	0	0	0	0	0	0	0	0
ENSMUSG00000012126	0	0	0	0	0	0	0	0	0	0
ENSMUSG00000012187	0	1	0	0	0	0	0	0	0	0
ENSMUSG00000012211	0	0	0	0	0	0	0	0	0	0
ENSMUSG00000012282	0	1	0	0	0	0	0	0	0	0
ENSMUSG00000012296	0	1	0	0	0	0	0	0	0	0
ENSMUSG00000012350	0	1	0	0	0	0	0	0	0	0
ENSMUSG00000012396	0	0	0	0	0	0	0	0	0	0
ENSMUSG00000012405	0	0	0	0	0	0	0	0	0	0
ENSMUSG00000012422	0	1	0	0	0	0	0	0	0	0
ENSMUSG00000012428	0	0	0	0	0	0	0	0	0	0
ENSMUSG00000012429	0	0	0	0	0	0	0	0	0	0
ENSMUSG00000012443	0	1	0	0	0	0	0	1	0	0
ENSMUSG00000012483	0	1	0	0	0	0	0	0	0	0
ENSMUSG00000012519	0	0	0	0	0	0	0	0	0	0
ENSMUSG00000012535	0	0	0	0	0	0	0	0	0	0
ENSMUSG00000012609	0	0	0	0	0	0	0	0	0	0
ENSMUSG00000012640	0	0	0	0	0	0	0	0	0	0
ENSMUSG00000012705	0	0	0	0	0	0	0	0	0	0
ENSMUSG00000012777	0	0	0	0	0	0	0	0	0	0
ENSMUSG00000012819	0	0	0	0	0	0	0	0	0	0
ENSMUSG00000012848	0	0	0	0	0	0	0	0	0	0
ENSMUSG00000012889	0	0	0	0	0	0	0	0	0	0
ENSMUSG00000013033	0	1	0	0	0	0	0	0	0	0
ENSMUSG00000013076	0	0	0	0	0	0	0	0	0	0
ENSMUSG00000013083	0	0	0	0	0	0	0	0	0	0
ENSMUSG00000013089	0	0	0	0	0	0	0	0	0	0
ENSMUSG00000013091	0	0	0	0	0	0	0	0	0	0
ENSMUSG00000013150	0	0	0	0	0	0	0	0	0	0
ENSMUSG00000013155	0	0	0	0	0	0	0	0	0	0
ENSMUSG00000013158	0	0	0	0	0	0	0	0	0	0
ENSMUSG00000013160	0	1	0	0	0	0	0	0	0	0
ENSMUSG00000013236	0	0	0	0	0	0	0	0	0	0
ENSMUSG00000013275	0	0	0	0	0	0	0	0	0	0
ENSMUSG00000013338	0	0	0	0	0	0	0	0	0	0
ENSMUSG00000013353	0	0	0	0	0	0	0	0	0	0
ENSMUSG00000013367	0	0	0	0	0	0	0	0	0	0
ENSMUSG00000013415	0	0	0	0	0	0	0	1	0	0
ENSMUSG00000013418	0	0	0	0	0	0	0	0	0	0
ENSMUSG00000013419	0	0	0	0	0	0	0	0	0	0
ENSMUSG00000013465	0	0	0	0	0	0	0	0	0	0
ENSMUSG00000013483	0	0	0	0	0	0	0	0	0	0
ENSMUSG00000013495	0	0	0	0	0	0	0	0	0	0
ENSMUSG00000013523	0	0	0	0	0	0	0	0	0	0
ENSMUSG00000013539	0	1	0	0	0	0	0	0	0	0
ENSMUSG00000013562	0	0	0	0	0	0	0	0	0	0
ENSMUSG00000013584	0	1	0	0	0	0	0	0	0	0
ENSMUSG00000013593	0	1	0	0	0	0	0	0	0	0
ENSMUSG00000013611	0	0	0	0	0	0	0	0	0	0
ENSMUSG00000013622	0	0	0	0	0	0	0	0	0	0
ENSMUSG00000013629	0	0	0	0	0	0	0	0	0	0
ENSMUSG00000013643	0	0	0	0	0	0	0	0	0	0
ENSMUSG00000013646	0	0	0	0	0	0	0	0	0	0
ENSMUSG00000013653	0	0	0	0	0	0	0	0	0	0
ENSMUSG00000013662	0	0	0	0	0	0	0	0	0	0
ENSMUSG00000013663	0	0	0	0	0	0	0	0	0	0
ENSMUSG00000013668	0	0	0	0	0	0	0	0	0	0
ENSMUSG00000013698	0	0	0	0	0	0	0	0	0	0
ENSMUSG00000013701	0	0	0	0	0	0	0	0	0	0
ENSMUSG00000013707	0	0	0	0	0	0	0	0	0	0
ENSMUSG00000013736	0	0	0	0	0	0	0	0	0	0
ENSMUSG00000013766	0	0	0	0	0	0	0	0	0	0
ENSMUSG00000013787	0	1	0	0	0	0	0	0	0	0
ENSMUSG00000013822	0	1	0	0	0	0	0	0	0	0
ENSMUSG00000013833	0	0	0	0	0	0	0	0	0	0
ENSMUSG00000013846	0	0	0	0	0	0	0	0	0	0
ENSMUSG00000013858	0	0	0	0	0	0	0	0	0	0
ENSMUSG00000013878	0	0	0	0	0	0	0	0	0	0
ENSMUSG00000013921	0	0	0	0	0	0	0	0	0	0
ENSMUSG00000013928	0	0	0	0	0	0	0	0	0	0
ENSMUSG00000013936	1	0	0	0	0	0	0	0	0	0
ENSMUSG00000013973	0	0	0	0	0	0	0	0	0	0
ENSMUSG00000013974	0	0	0	0	0	0	0	0	0	0
ENSMUSG00000013997	0	0	0	0	0	0	0	0	0	0
ENSMUSG00000014030	0	0	0	0	0	0	0	1	0	0
ENSMUSG00000014039	0	0	0	0	0	0	0	0	0	0
ENSMUSG00000014074	0	0	0	0	0	0	0	0	0	0
ENSMUSG00000014075	0	0	0	0	0	0	0	0	0	0
ENSMUSG00000014077	0	0	0	0	0	0	0	0	0	0
ENSMUSG00000014104	0	0	0	0	0	0	0	0	0	0
ENSMUSG00000014158	0	0	0	0	0	0	0	0	0	0
ENSMUSG00000014164	0	0	0	0	0	0	0	0	0	0
ENSMUSG00000014177	0	0	0	0	0	0	0	0	0	0
ENSMUSG00000014195	0	0	0	0	0	0	0	0	0	0
ENSMUSG00000014198	0	0	0	0	0	0	0	0	0	0
ENSMUSG00000014226	0	0	0	0	0	0	0	0	0	0
ENSMUSG00000014232	0	0	0	0	0	0	0	0	0	0
ENSMUSG00000014243	0	1	0	0	0	0	0	0	0	0
ENSMUSG00000014245	0	0	0	0	0	0	0	0	0	0
ENSMUSG00000014294	0	1	0	0	0	0	0	0	0	0
ENSMUSG00000014301	0	0	0	0	0	0	0	0	0	0
ENSMUSG00000014303	0	0	0	0	0	0	0	0	0	0
ENSMUSG00000014313	0	1	0	0	0	0	0	0	0	0
ENSMUSG00000014329	0	0	0	0	0	0	0	0	0	0
ENSMUSG00000014349	0	0	0	0	0	0	0	0	0	0
ENSMUSG00000014353	0	0	0	0	0	0	0	0	0	0
ENSMUSG00000014355	0	0	0	0	0	0	0	0	0	0
ENSMUSG00000014361	0	0	0	0	0	0	0	0	0	0
ENSMUSG00000014402	0	0	0	0	0	0	0	0	0	0
ENSMUSG00000014418	0	0	0	0	0	0	0	0	0	0
ENSMUSG00000014426	0	0	0	0	0	0	0	0	0	0
ENSMUSG00000014444	0	0	0	0	0	0	0	0	0	0
ENSMUSG00000014453	0	0	0	0	0	0	0	0	0	0
ENSMUSG00000014470	0	0	0	0	0	0	0	0	0	0
ENSMUSG00000014496	0	0	0	0	0	0	0	0	0	0
ENSMUSG00000014498	0	0	0	0	0	0	0	0	0	0
ENSMUSG00000014503	0	1	0	0	0	0	0	0	0	0
ENSMUSG00000014504	0	0	0	0	0	0	0	0	0	0
ENSMUSG00000014542	0	0	0	0	0	0	0	0	0	0
ENSMUSG00000014543	0	0	0	0	0	0	0	0	0	0
ENSMUSG00000014547	0	0	0	0	0	0	0	0	0	0
ENSMUSG00000014550	0	0	0	0	0	0	0	0	0	0
ENSMUSG00000014551	0	0	0	0	0	0	0	0	0	0
ENSMUSG00000014554	0	0	0	0	0	0	0	0	0	0
ENSMUSG00000014592	0	0	0	0	0	0	0	0	0	0
ENSMUSG00000014599	0	0	0	0	0	0	0	0	0	0
ENSMUSG00000014601	0	1	0	0	0	0	0	0	0	0
ENSMUSG00000014602	0	0	0	0	0	0	0	0	0	0
ENSMUSG00000014603	0	1	0	0	0	0	0	0	0	0
ENSMUSG00000014606	0	1	0	0	0	0	0	0	0	0
ENSMUSG00000014609	0	0	0	0	0	0	0	0	0	0
ENSMUSG00000014633	0	0	0	0	0	0	0	0	0	0
ENSMUSG00000014668	0	0	0	0	0	0	0	0	0	0
ENSMUSG00000014686	0	0	0	0	0	0	0	0	0	0
ENSMUSG00000014704	0	0	0	0	0	0	0	0	0	0
ENSMUSG00000014725	0	0	0	0	0	0	0	0	0	0
ENSMUSG00000014747	0	0	0	0	0	0	0	0	0	0
ENSMUSG00000014748	0	0	0	0	0	0	0	0	0	0
ENSMUSG00000014763	0	0	0	0	0	0	0	0	0	0
ENSMUSG00000014767	0	0	0	0	0	0	0	0	0	0
ENSMUSG00000014769	0	0	0	0	0	0	0	0	0	0
ENSMUSG00000014771	0	0	0	0	0	0	0	0	0	0
ENSMUSG00000014773	0	1	0	0	0	0	0	0	0	0
ENSMUSG00000014776	1	1	0	0	0	0	0	0	0	0
ENSMUSG00000014778	0	1	0	0	0	0	0	0	0	0
ENSMUSG00000014782	0	0	0	0	0	0	0	0	0	0
ENSMUSG00000014786	0	0	0	0	0	0	0	0	0	0
ENSMUSG00000014791	0	0	0	0	0	0	0	0	0	0
ENSMUSG00000014813	0	0	0	0	0	0	0	0	0	0
ENSMUSG00000014837	0	1	0	0	0	0	0	0	0	0
ENSMUSG00000014846	0	0	0	0	0	0	0	0	0	0
ENSMUSG00000014850	0	0	0	0	0	0	0	0	0	0
ENSMUSG00000014852	0	0	0	0	0	0	0	0	0	0
ENSMUSG00000014856	0	0	0	0	0	0	0	0	0	0
ENSMUSG00000014859	0	0	0	0	0	0	0	0	0	0
ENSMUSG00000014867	0	1	0	0	0	0	0	0	0	0
ENSMUSG00000014873	0	0	0	0	0	0	0	0	0	0
ENSMUSG00000014905	0	0	0	0	0	0	0	0	0	0
ENSMUSG00000014907	0	0	0	0	0	0	0	0	0	0
ENSMUSG00000014932	0	0	0	0	0	0	0	0	0	0
ENSMUSG00000014956	0	0	0	0	0	0	0	0	0	0
ENSMUSG00000014959	0	1	0	0	0	0	0	0	0	0
ENSMUSG00000014980	0	0	0	0	0	0	0	0	0	0
ENSMUSG00000015002	0	0	0	0	0	0	0	0	0	0
ENSMUSG00000015013	0	0	0	0	0	0	0	0	0	0
ENSMUSG00000015016	0	0	0	0	0	0	0	0	0	0
ENSMUSG00000015023	0	0	0	0	0	0	0	0	0	0
ENSMUSG00000015027	0	0	0	0	0	0	0	0	0	0
ENSMUSG00000015053	0	0	0	0	0	0	0	0	0	0
ENSMUSG00000015083	0	0	0	0	0	0	0	0	0	0
ENSMUSG00000015085	0	0	0	0	0	0	0	0	0	0
ENSMUSG00000015087	0	0	0	0	0	0	0	0	0	0
ENSMUSG00000015090	0	0	0	0	0	0	0	0	0	0
ENSMUSG00000015092	0	0	0	0	0	0	0	0	0	0
ENSMUSG00000015093	0	0	0	0	0	0	0	0	0	0
ENSMUSG00000015094	0	0	0	0	0	0	0	0	0	0
ENSMUSG00000015095	0	0	0	0	0	0	0	0	0	0
ENSMUSG00000015112	0	1	0	0	0	0	0	0	0	0
ENSMUSG00000015120	0	1	0	0	0	0	0	0	0	0
ENSMUSG00000015126	0	0	0	0	0	0	0	0	0	0
ENSMUSG00000015127	0	0	0	0	0	0	0	0	0	0
ENSMUSG00000015133	0	0	0	0	0	0	0	0	0	0
ENSMUSG00000015134	0	0	0	0	0	0	0	1	0	0
ENSMUSG00000015143	0	0	0	0	0	0	0	0	0	0
ENSMUSG00000015149	0	0	0	0	0	0	0	0	0	0
ENSMUSG00000015165	0	0	0	0	0	0	0	0	0	0
ENSMUSG00000015176	0	1	0	0	0	0	0	0	0	0
ENSMUSG00000015189	0	0	0	0	0	0	0	0	0	0
ENSMUSG00000015202	0	0	0	0	0	0	0	0	0	0
ENSMUSG00000015214	0	0	0	0	0	0	0	0	0	0
ENSMUSG00000015217	0	1	0	0	0	0	0	1	0	0
ENSMUSG00000015222	0	0	0	0	0	0	0	0	0	0
ENSMUSG00000015224	0	0	0	0	0	0	0	0	0	0
ENSMUSG00000015242	0	0	0	0	0	0	0	0	0	0
ENSMUSG00000015243	0	0	0	0	0	0	0	0	0	0
ENSMUSG00000015247	0	1	0	0	0	0	0	0	0	0
ENSMUSG00000015289	0	0	0	0	0	0	0	0	0	0
ENSMUSG00000015290	0	0	0	0	0	0	0	0	0	0
ENSMUSG00000015291	0	0	0	0	0	0	0	0	0	0
ENSMUSG00000015305	0	1	0	0	0	0	0	0	0	0
ENSMUSG00000015312	0	0	0	0	0	0	0	0	0	0
ENSMUSG00000015314	0	0	0	0	0	0	0	0	0	0
ENSMUSG00000015316	0	0	0	0	0	0	0	0	0	0
ENSMUSG00000015335	0	0	0	0	0	0	0	0	0	0
ENSMUSG00000015337	0	0	0	0	0	0	0	0	0	0
ENSMUSG00000015340	0	0	0	0	0	0	0	0	0	0
ENSMUSG00000015341	0	0	0	0	0	0	0	0	0	0
ENSMUSG00000015342	0	1	0	0	0	0	0	0	0	0
ENSMUSG00000015354	0	0	0	0	0	0	0	0	0	0
ENSMUSG00000015355	0	0	0	0	0	0	0	0	0	0
ENSMUSG00000015357	0	0	0	0	0	0	0	0	0	0
ENSMUSG00000015363	0	0	0	0	0	0	0	0	0	0
ENSMUSG00000015377	0	1	0	0	0	0	0	0	0	0
ENSMUSG00000015396	0	0	0	0	0	0	0	0	0	0
ENSMUSG00000015401	0	0	0	0	0	0	0	0	0	0
ENSMUSG00000015405	0	1	0	0	0	0	0	0	0	0
ENSMUSG00000015437	0	0	0	0	0	0	0	0	0	0
ENSMUSG00000015451	0	0	0	0	0	0	0	0	0	0
ENSMUSG00000015452	0	1	0	0	0	0	0	0	0	0
ENSMUSG00000015461	0	0	0	0	0	0	0	0	0	0
ENSMUSG00000015467	0	0	0	0	0	0	0	0	0	0
ENSMUSG00000015468	0	1	0	0	0	0	0	0	0	0
ENSMUSG00000015474	0	0	0	0	0	0	0	0	0	0
ENSMUSG00000015476	0	0	0	0	0	0	0	0	0	0
ENSMUSG00000015478	0	0	0	0	0	0	0	0	0	0
ENSMUSG00000015484	0	0	0	0	0	0	0	0	0	0
ENSMUSG00000015488	0	0	0	0	0	0	0	0	0	0
ENSMUSG00000015501	0	0	0	0	0	0	0	0	0	0
ENSMUSG00000015519	0	0	0	0	0	0	0	0	0	0
ENSMUSG00000015522	0	0	0	0	0	0	0	0	0	0
ENSMUSG00000015533	0	0	0	0	0	0	0	0	0	0
ENSMUSG00000015536	0	0	0	0	0	0	0	0	0	0
ENSMUSG00000015542	0	0	0	0	0	0	0	0	0	0
ENSMUSG00000015568	0	0	0	0	0	0	0	0	0	0
ENSMUSG00000015575	0	0	0	0	0	0	0	0	0	0
ENSMUSG00000015597	0	0	0	0	0	0	0	0	0	0
ENSMUSG00000015599	0	0	0	0	0	0	0	0	0	0
ENSMUSG00000015605	0	0	0	0	0	0	0	0	0	0
ENSMUSG00000015619	0	0	0	0	0	0	0	0	0	0
ENSMUSG00000015627	0	0	0	0	0	0	0	0	0	0
ENSMUSG00000015647	0	0	0	0	0	0	0	0	0	0
ENSMUSG00000015652	0	1	0	0	0	0	0	1	0	0
ENSMUSG00000015653	0	0	0	0	0	0	0	0	0	0
ENSMUSG00000015656	0	0	0	0	0	0	0	0	0	0
ENSMUSG00000015659	0	1	0	0	0	0	0	0	0	0
ENSMUSG00000015665	0	0	0	0	0	0	0	0	0	0
ENSMUSG00000015668	0	0	0	0	0	0	0	0	0	0
ENSMUSG00000015671	0	0	0	0	0	0	0	0	0	0
ENSMUSG00000015672	0	0	0	0	0	0	0	0	0	0
ENSMUSG00000015697	0	0	0	0	0	0	0	0	0	0
ENSMUSG00000015702	0	0	0	0	0	0	0	0	0	0
ENSMUSG00000015709	0	0	0	0	0	0	0	0	0	0
ENSMUSG00000015711	0	1	0	0	0	0	0	0	0	0
ENSMUSG00000015714	0	0	0	0	0	0	0	0	0	0
ENSMUSG00000015733	0	0	0	0	0	0	0	0	0	0
ENSMUSG00000015745	0	0	0	0	0	0	0	0	0	0
ENSMUSG00000015747	0	0	0	0	0	0	0	0	0	0
ENSMUSG00000015748	0	0	0	0	0	0	0	0	0	0
ENSMUSG00000015749	0	0	0	0	0	0	0	0	0	0
ENSMUSG00000015750	0	0	0	0	0	0	0	0	0	0
ENSMUSG00000015755	0	0	0	0	0	0	0	0	0	0
ENSMUSG00000015757	0	0	0	0	0	0	0	0	0	0
ENSMUSG00000015759	0	0	0	0	0	0	0	0	0	0
ENSMUSG00000015766	0	0	0	0	0	0	0	0	0	0
ENSMUSG00000015776	0	1	0	0	0	0	0	0	0	0
ENSMUSG00000015787	0	0	0	0	0	0	0	0	0	0
ENSMUSG00000015790	0	0	0	0	0	0	0	0	0	0
ENSMUSG00000015804	0	0	0	0	0	0	0	0	0	0
ENSMUSG00000015806	0	0	0	0	0	0	0	0	0	0
ENSMUSG00000015812	0	0	0	0	0	0	0	0	0	0
ENSMUSG00000015829	0	1	0	0	0	0	0	0	0	0
ENSMUSG00000015837	1	1	0	0	0	0	0	0	0	0
ENSMUSG00000015839	0	0	0	0	0	0	0	0	0	0
ENSMUSG00000015843	0	1	0	0	0	0	0	0	0	0
ENSMUSG00000015846	0	0	0	0	0	0	0	0	0	0
ENSMUSG00000015850	0	1	0	0	0	0	0	0	0	0
ENSMUSG00000015852	0	0	0	0	0	0	0	0	0	0
ENSMUSG00000015854	0	0	0	0	0	0	0	0	0	0
ENSMUSG00000015869	0	0	0	0	0	0	0	0	0	0
ENSMUSG00000015879	0	0	0	0	0	0	0	0	0	0
ENSMUSG00000015880	0	1	0	0	0	0	0	1	0	0
ENSMUSG00000015882	0	0	0	0	0	0	0	0	0	0
ENSMUSG00000015889	0	0	0	0	0	0	0	0	0	0
ENSMUSG00000015890	0	0	0	0	0	0	0	0	0	0
ENSMUSG00000015932	0	0	0	0	0	0	0	0	0	0
ENSMUSG00000015937	0	1	0	0	0	0	0	0	0	0
ENSMUSG00000015942	0	0	0	0	0	0	0	0	0	0
ENSMUSG00000015943	0	0	0	0	0	0	0	0	0	0
ENSMUSG00000015944	0	0	0	0	0	0	0	0	0	0
ENSMUSG00000015947	0	0	0	0	0	0	0	0	0	0
ENSMUSG00000015950	0	0	0	0	0	0	0	0	0	0
ENSMUSG00000015957	0	1	0	0	0	0	0	0	0	0
ENSMUSG00000015961	0	0	0	0	0	0	0	0	0	0
ENSMUSG00000015962	0	0	0	0	0	0	0	0	0	0
ENSMUSG00000015966	0	0	0	0	0	0	0	0	0	0
ENSMUSG00000015968	0	0	0	0	0	0	0	0	0	0
ENSMUSG00000015970	0	0	0	0	0	0	0	0	0	0
ENSMUSG00000015971	0	0	0	0	0	0	0	0	0	0
ENSMUSG00000015980	0	0	0	0	0	0	0	0	0	0
ENSMUSG00000015981	0	0	0	0	0	0	0	0	0	0
ENSMUSG00000015994	0	0	0	0	0	0	0	0	0	0
ENSMUSG00000016018	0	0	0	0	0	0	0	0	0	0
ENSMUSG00000016024	0	1	0	0	0	0	0	0	0	0
ENSMUSG00000016028	0	0	0	0	0	0	0	0	0	0
ENSMUSG00000016087	0	0	0	0	0	0	0	0	0	0
ENSMUSG00000016128	0	1	0	0	0	0	0	1	0	0
ENSMUSG00000016150	0	0	0	0	0	0	0	0	0	0
ENSMUSG00000016179	0	0	0	0	0	0	0	0	0	0
ENSMUSG00000016181	0	0	0	0	0	0	0	0	0	0
ENSMUSG00000016194	0	0	0	0	0	0	0	0	0	0
ENSMUSG00000016200	0	0	0	0	0	0	0	0	0	0
ENSMUSG00000016206	0	0	0	0	0	0	0	0	0	0
ENSMUSG00000016239	0	0	0	0	0	0	0	0	0	0
ENSMUSG00000016252	0	0	0	0	0	0	0	0	0	0
ENSMUSG00000016253	0	0	0	0	0	0	0	0	0	0
ENSMUSG00000016255	0	0	0	0	0	0	0	0	0	0
ENSMUSG00000016256	0	0	0	0	0	0	0	0	0	0
ENSMUSG00000016257	0	0	0	0	0	0	0	0	0	0
ENSMUSG00000016262	0	0	0	0	0	0	0	0	0	0
ENSMUSG00000016283	0	1	0	0	0	0	0	0	0	0
ENSMUSG00000016308	0	1	0	0	0	0	0	0	0	0
ENSMUSG00000016319	0	1	0	0	0	0	0	1	0	0
ENSMUSG00000016327	0	1	0	0	0	0	0	0	0	0
ENSMUSG00000016344	0	0	0	0	0	0	0	0	0	0
ENSMUSG00000016346	0	0	0	0	0	0	0	0	0	0
ENSMUSG00000016349	0	0	0	0	0	0	0	0	0	0
ENSMUSG00000016356	0	0	0	0	0	0	0	0	0	0
ENSMUSG00000016382	0	0	0	0	0	0	0	0	0	0
ENSMUSG00000016386	0	0	0	0	0	0	0	0	0	0
ENSMUSG00000016409	0	0	0	0	0	0	0	0	0	0
ENSMUSG00000016427	0	0	0	0	0	0	0	0	0	0
ENSMUSG00000016458	0	0	0	0	0	0	0	0	0	0
ENSMUSG00000016477	0	0	0	0	0	0	0	1	0	0
ENSMUSG00000016481	0	0	0	0	0	0	0	0	0	0
ENSMUSG00000016487	0	0	0	0	0	0	0	0	0	0
ENSMUSG00000016493	0	0	0	0	0	0	0	0	0	0
ENSMUSG00000016494	0	0	0	0	0	0	0	0	0	0
ENSMUSG00000016495	0	0	0	0	0	0	0	0	0	0
ENSMUSG00000016496	0	0	0	0	0	0	0	0	0	0
ENSMUSG00000016498	0	0	0	0	0	0	0	0	0	0
ENSMUSG00000016503	0	0	0	0	0	0	0	0	0	0
ENSMUSG00000016510	0	0	0	0	0	0	0	0	0	0
ENSMUSG00000016520	0	0	0	0	0	0	0	0	0	0
ENSMUSG00000016524	0	0	0	0	0	0	0	0	0	0
ENSMUSG00000016526	0	1	0	0	0	0	0	0	0	0
ENSMUSG00000016528	0	0	0	0	0	0	0	0	0	0
ENSMUSG00000016529	0	0	0	0	0	0	0	0	1	0
ENSMUSG00000016534	0	0	0	0	0	0	0	0	0	0
ENSMUSG00000016541	0	0	0	0	0	0	0	0	0	0
ENSMUSG00000016552	0	0	0	0	0	0	0	0	0	0
ENSMUSG00000016554	0	1	0	0	0	0	0	0	0	0
ENSMUSG00000016559	0	1	0	0	0	0	0	0	0	0
ENSMUSG00000016619	0	1	0	0	0	0	0	0	0	0
ENSMUSG00000016624	0	0	0	0	0	0	0	0	0	0
ENSMUSG00000016637	0	0	0	0	0	0	0	0	0	0
ENSMUSG00000016664	0	0	0	0	0	0	0	0	0	0
ENSMUSG00000016756	0	1	0	0	0	0	0	0	0	0
ENSMUSG00000016757	0	0	0	0	0	0	0	0	0	0
ENSMUSG00000016758	0	0	0	0	0	0	0	0	0	0
ENSMUSG00000016763	0	0	0	0	0	0	0	0	0	0
ENSMUSG00000016831	0	0	0	0	0	0	0	0	0	0
ENSMUSG00000016833	0	0	0	0	0	0	0	0	0	0
ENSMUSG00000016918	0	1	0	0	0	0	0	0	0	0
ENSMUSG00000016921	0	1	0	0	0	0	0	0	0	0
ENSMUSG00000016933	0	0	0	0	0	0	0	0	0	0
ENSMUSG00000016940	0	0	0	0	0	0	0	0	0	0
ENSMUSG00000016942	0	0	0	0	0	0	0	0	0	0
ENSMUSG00000016946	0	1	0	0	0	0	0	0	0	0
ENSMUSG00000016982	0	0	0	0	0	0	0	0	0	0
ENSMUSG00000016984	0	0	0	0	0	0	0	0	0	0
ENSMUSG00000016995	0	1	0	0	0	0	0	0	0	0
ENSMUSG00000016998	0	0	0	0	0	0	0	0	0	0
ENSMUSG00000017002	0	1	0	0	0	0	0	0	0	0
ENSMUSG00000017003	0	0	0	0	0	0	0	0	0	0
ENSMUSG00000017007	0	0	0	0	0	0	0	0	0	0
ENSMUSG00000017009	0	0	0	0	0	0	0	0	0	0
ENSMUSG00000017057	0	0	0	0	0	0	0	0	0	0
ENSMUSG00000017119	0	0	0	0	0	0	0	0	0	0
ENSMUSG00000017132	0	0	0	0	0	0	0	0	0	0
ENSMUSG00000017144	0	0	0	0	0	0	0	0	0	0
ENSMUSG00000017146	0	1	0	0	0	0	0	1	0	0
ENSMUSG00000017165	0	0	0	0	0	0	0	0	0	0
ENSMUSG00000017167	0	0	0	0	0	0	0	0	0	0
ENSMUSG00000017176	0	0	0	0	0	0	0	0	0	0
ENSMUSG00000017188	0	0	0	0	0	0	0	0	0	0
ENSMUSG00000017195	0	0	0	0	0	0	0	0	0	0
ENSMUSG00000017204	0	1	0	0	0	0	0	0	0	0
ENSMUSG00000017210	0	0	0	0	0	0	0	0	0	0
ENSMUSG00000017211	0	0	0	0	0	0	0	0	0	0
ENSMUSG00000017221	0	0	0	0	0	0	0	0	0	0
ENSMUSG00000017264	0	0	0	0	0	0	0	0	0	0
ENSMUSG00000017286	0	0	0	0	0	0	0	0	0	0
ENSMUSG00000017288	0	0	0	0	0	0	0	0	0	0
ENSMUSG00000017291	0	0	0	0	0	0	0	0	0	0
ENSMUSG00000017299	0	0	0	0	0	0	0	0	0	0
ENSMUSG00000017300	0	0	0	0	0	0	0	0	0	0
ENSMUSG00000017307	0	0	0	0	0	0	0	0	0	0
ENSMUSG00000017309	0	1	0	0	0	0	0	0	0	0
ENSMUSG00000017311	0	0	0	0	0	0	0	0	0	0
ENSMUSG00000017314	0	0	0	0	0	0	0	0	0	0
ENSMUSG00000017344	0	0	0	0	0	0	0	0	0	0
ENSMUSG00000017376	0	0	0	0	0	0	0	0	0	0
ENSMUSG00000017386	0	1	0	0	0	0	0	0	0	0
ENSMUSG00000017390	0	0	0	0	0	0	0	0	0	0
ENSMUSG00000017400	0	0	0	0	0	0	0	0	0	0
ENSMUSG00000017404	0	0	0	0	0	0	0	0	0	0
ENSMUSG00000017405	0	0	0	0	0	0	0	0	0	0
ENSMUSG00000017412	0	0	0	0	0	0	0	0	0	0
ENSMUSG00000017417	0	0	0	0	0	0	0	0	0	0
ENSMUSG00000017418	0	1	0	0	0	0	0	0	0	0
ENSMUSG00000017421	0	0	0	0	0	0	0	0	0	0
ENSMUSG00000017428	0	0	0	0	0	0	0	0	0	0
ENSMUSG00000017446	0	0	0	0	0	0	0	0	0	0
ENSMUSG00000017453	0	0	0	0	0	0	0	0	0	0
ENSMUSG00000017466	0	0	0	0	0	0	0	0	0	0
ENSMUSG00000017478	0	0	0	0	0	0	0	0	0	0
ENSMUSG00000017485	0	0	0	0	0	0	0	0	0	0
ENSMUSG00000017491	0	0	0	0	0	0	0	0	0	0
ENSMUSG00000017493	0	0	0	0	0	0	0	0	0	0
ENSMUSG00000017499	0	1	0	0	0	0	0	0	0	0
ENSMUSG00000017548	0	0	0	0	0	0	0	0	0	0
ENSMUSG00000017550	0	1	0	0	0	0	0	0	0	0
ENSMUSG00000017561	0	0	0	0	0	0	0	0	0	0
ENSMUSG00000017588	0	1	0	0	0	0	0	0	0	0
ENSMUSG00000017607	0	0	0	0	0	0	0	0	0	0
ENSMUSG00000017615	0	0	0	0	0	0	0	0	0	0
ENSMUSG00000017631	0	0	0	0	0	0	0	0	0	0
ENSMUSG00000017639	0	0	0	0	0	0	0	0	0	0
ENSMUSG00000017652	0	0	0	0	0	0	0	0	0	0
ENSMUSG00000017664	0	0	0	0	0	0	0	0	0	0
ENSMUSG00000017667	0	0	0	0	0	0	0	0	0	0
ENSMUSG00000017670	0	0	0	0	0	0	0	0	0	0
ENSMUSG00000017677	0	0	0	0	0	0	0	0	0	0
ENSMUSG00000017679	0	0	0	0	0	0	0	0	0	0
ENSMUSG00000017686	0	0	0	0	0	0	0	0	0	0
ENSMUSG00000017688	0	0	0	0	0	0	0	0	0	0
ENSMUSG00000017692	0	0	0	0	0	0	0	0	0	0
ENSMUSG00000017697	0	1	0	0	0	0	0	0	0	0
ENSMUSG00000017707	0	0	0	0	0	0	0	0	0	0
ENSMUSG00000017713	0	0	0	0	0	0	0	0	0	0
ENSMUSG00000017715	0	0	0	0	0	0	0	0	0	0
ENSMUSG00000017716	0	1	0	0	0	0	0	1	0	0
ENSMUSG00000017718	0	0	0	0	0	0	0	0	0	0
ENSMUSG00000017721	0	1	0	0	0	0	0	0	0	0
ENSMUSG00000017723	0	0	0	0	0	0	0	0	0	0
ENSMUSG00000017724	0	1	0	0	0	0	0	0	0	0
ENSMUSG00000017734	0	0	0	0	0	0	0	0	0	0
ENSMUSG00000017737	0	0	0	0	0	0	0	0	0	0
ENSMUSG00000017740	0	0	0	0	0	0	0	0	0	0
ENSMUSG00000017747	0	0	0	0	0	0	0	0	0	0
ENSMUSG00000017754	0	1	0	0	0	0	0	0	0	0
ENSMUSG00000017756	0	0	0	0	0	0	0	0	0	0
ENSMUSG00000017760	0	1	0	0	0	0	0	0	0	0
ENSMUSG00000017764	0	1	0	0	0	0	0	0	0	0
ENSMUSG00000017765	0	0	0	0	0	0	0	0	0	0
ENSMUSG00000017767	0	0	0	0	0	0	0	0	0	0
ENSMUSG00000017774	0	0	0	0	0	0	0	0	0	0
ENSMUSG00000017776	0	0	0	0	0	0	0	0	0	0
ENSMUSG00000017778	0	1	0	0	0	0	0	0	0	0
ENSMUSG00000017781	0	0	0	0	0	0	0	0	0	0
ENSMUSG00000017801	0	0	0	0	0	0	0	0	0	0
ENSMUSG00000017802	0	0	0	0	0	0	0	0	0	0
ENSMUSG00000017817	0	1	0	0	0	0	0	0	0	0
ENSMUSG00000017830	0	0	0	0	0	0	0	0	0	0
ENSMUSG00000017831	0	0	0	0	0	0	0	0	0	0
ENSMUSG00000017832	0	0	0	0	0	0	0	0	0	0
ENSMUSG00000017837	0	1	0	0	0	0	0	0	0	0
ENSMUSG00000017843	0	0	0	0	0	0	0	0	0	0
ENSMUSG00000017858	0	0	0	0	0	0	0	0	0	0
ENSMUSG00000017861	0	1	0	0	0	0	0	0	0	0
ENSMUSG00000017868	0	0	0	0	0	0	0	0	0	0
ENSMUSG00000017897	0	1	0	0	0	0	0	0	0	0
ENSMUSG00000017929	0	0	0	0	0	0	0	0	0	0
ENSMUSG00000017943	0	0	0	0	0	0	0	0	0	0
ENSMUSG00000017950	0	0	0	0	0	0	0	0	0	0
ENSMUSG00000017969	0	0	0	0	0	0	0	0	0	0
ENSMUSG00000017978	0	0	0	0	0	0	0	0	0	0
ENSMUSG00000017999	0	1	0	0	0	0	0	0	0	0
ENSMUSG00000018001	0	0	0	0	0	0	0	0	0	0
ENSMUSG00000018008	0	0	0	0	0	0	0	0	0	0
ENSMUSG00000018012	0	0	0	0	0	0	0	0	0	0
ENSMUSG00000018040	0	0	0	0	0	0	0	0	0	0
ENSMUSG00000018042	0	0	0	0	0	0	0	0	0	0
ENSMUSG00000018068	0	0	0	0	0	0	0	0	0	0
ENSMUSG00000018076	0	0	0	0	0	0	0	0	0	0
ENSMUSG00000018102	0	1	0	0	0	0	0	0	0	0
ENSMUSG00000018126	0	0	0	0	0	0	0	0	0	0
ENSMUSG00000018143	0	0	0	0	0	0	0	0	0	0
ENSMUSG00000018160	0	0	0	0	0	0	0	0	0	0
ENSMUSG00000018166	0	0	0	0	0	0	0	0	0	0
ENSMUSG00000018167	0	0	0	0	0	0	0	0	0	0
ENSMUSG00000018168	0	0	0	0	0	0	0	0	0	0
ENSMUSG00000018169	0	0	0	0	0	0	0	0	0	0
ENSMUSG00000018171	0	0	0	0	0	0	0	0	0	0
ENSMUSG00000018189	0	1	0	0	0	0	0	0	0	0
ENSMUSG00000018196	0	0	0	0	0	0	0	0	0	0
ENSMUSG00000018199	0	0	0	0	0	0	0	0	0	0
ENSMUSG00000018209	0	0	0	0	0	0	0	0	0	0
ENSMUSG00000018217	0	0	0	0	0	0	0	0	0	0
ENSMUSG00000018238	0	0	0	0	0	0	0	0	0	0
ENSMUSG00000018239	0	0	0	0	0	0	0	0	0	0
ENSMUSG00000018263	0	1	0	0	0	0	0	0	0	0
ENSMUSG00000018286	0	0	0	0	0	0	0	0	0	0
ENSMUSG00000018287	0	0	0	0	0	0	0	0	0	0
ENSMUSG00000018293	0	1	0	0	0	0	0	0	0	0
ENSMUSG00000018322	0	0	0	0	0	0	0	0	0	0
ENSMUSG00000018326	0	0	0	0	0	0	0	0	0	0
ENSMUSG00000018334	0	1	0	0	0	0	0	0	0	0
ENSMUSG00000018339	0	0	0	0	0	0	0	0	0	0
ENSMUSG00000018340	0	0	0	0	0	0	0	0	0	0
ENSMUSG00000018341	0	1	0	0	0	0	0	0	0	0
ENSMUSG00000018347	0	0	0	0	0	0	0	0	0	0
ENSMUSG00000018362	0	1	0	0	0	0	0	0	0	0
ENSMUSG00000018363	0	0	0	0	0	0	0	0	0	0
ENSMUSG00000018372	0	0	0	0	0	0	0	0	0	0
ENSMUSG00000018377	0	1	0	0	0	0	0	0	0	0
ENSMUSG00000018378	0	0	0	0	0	0	0	0	0	0
ENSMUSG00000018379	0	0	0	0	0	0	0	0	0	0
ENSMUSG00000018381	0	0	0	0	0	0	0	0	0	0
ENSMUSG00000018387	0	0	0	0	0	0	0	0	0	0
ENSMUSG00000018395	0	0	0	0	0	0	0	0	0	0
ENSMUSG00000018398	0	0	0	0	0	0	0	0	0	0
ENSMUSG00000018401	0	0	0	0	0	0	0	0	0	0
ENSMUSG00000018405	0	0	0	0	0	0	0	0	0	0
ENSMUSG00000018411	0	1	0	0	0	0	0	0	0	0
ENSMUSG00000018412	0	0	0	0	0	0	0	0	0	0
ENSMUSG00000018415	0	0	0	0	0	0	0	0	0	0
ENSMUSG00000018417	0	1	0	0	0	0	0	0	0	0
ENSMUSG00000018425	0	0	0	0	0	0	0	0	0	0
ENSMUSG00000018427	0	0	0	0	0	0	0	0	0	0
ENSMUSG00000018428	0	1	0	0	0	0	0	0	0	0
ENSMUSG00000018433	0	0	0	0	0	0	0	0	0	0
ENSMUSG00000018442	0	0	0	0	0	0	0	0	0	0
ENSMUSG00000018446	0	0	0	0	0	0	0	0	0	0
ENSMUSG00000018449	0	0	0	0	0	0	0	0	0	0
ENSMUSG00000018451	0	1	0	0	0	0	0	0	0	0
ENSMUSG00000018459	0	0	0	0	0	0	0	0	0	0
ENSMUSG00000018470	0	0	0	0	0	0	0	0	0	0
ENSMUSG00000018474	0	0	0	0	0	0	0	0	0	0
ENSMUSG00000018476	0	0	0	0	0	0	0	0	0	0
ENSMUSG00000018479	0	0	0	0	0	0	0	0	0	0
ENSMUSG00000018481	0	0	0	0	0	0	0	0	0	0
ENSMUSG00000018486	0	0	0	0	0	0	0	0	0	0
ENSMUSG00000018500	0	0	0	0	0	0	0	0	0	0
ENSMUSG00000018501	0	0	0	0	0	0	0	0	0	0
ENSMUSG00000018507	0	0	0	0	0	0	0	0	0	0
ENSMUSG00000018509	0	1	0	0	0	0	0	0	0	0
ENSMUSG00000018537	0	0	0	0	0	0	0	0	0	0
ENSMUSG00000018541	0	0	0	0	0	0	0	0	0	0
ENSMUSG00000018543	0	0	0	0	0	0	0	0	0	0
ENSMUSG00000018547	0	1	0	0	0	0	0	0	0	0
ENSMUSG00000018548	0	0	0	0	0	0	0	0	0	0
ENSMUSG00000018554	0	0	0	0	0	0	0	0	0	0
ENSMUSG00000018559	0	0	0	0	0	0	0	0	0	0
ENSMUSG00000018565	0	0	0	0	0	0	0	0	0	0
ENSMUSG00000018566	0	1	0	0	0	0	0	0	0	0
ENSMUSG00000018567	0	0	0	0	0	0	0	0	0	0
ENSMUSG00000018569	0	0	0	0	0	0	0	0	0	0
ENSMUSG00000018570	0	0	0	0	0	0	0	0	0	0
ENSMUSG00000018572	0	0	0	0	0	0	0	0	0	0
ENSMUSG00000018574	0	1	0	0	0	0	0	0	0	0
ENSMUSG00000018581	0	0	0	0	0	0	0	0	0	0
ENSMUSG00000018583	0	0	0	0	0	0	0	0	0	0
ENSMUSG00000018585	0	1	0	0	0	0	0	0	0	0
ENSMUSG00000018593	1	1	0	1	0	0	0	0	0	0
ENSMUSG00000018595	0	0	0	0	0	0	0	0	0	0
ENSMUSG00000018599	0	1	0	0	0	0	0	0	0	0
ENSMUSG00000018604	0	0	0	0	1	0	0	1	0	0
ENSMUSG00000018620	0	0	0	0	0	0	0	0	0	0
ENSMUSG00000018623	0	0	0	0	0	0	0	0	0	0
ENSMUSG00000018634	0	1	0	0	0	0	0	0	0	0
ENSMUSG00000018648	0	0	0	0	0	0	0	0	0	0
ENSMUSG00000018651	0	0	0	0	0	0	0	0	0	0
ENSMUSG00000018654	0	0	0	0	0	0	0	0	0	0
ENSMUSG00000018659	0	0	0	0	0	0	0	0	0	0
ENSMUSG00000018661	0	0	0	0	0	0	0	0	0	0
ENSMUSG00000018666	0	0	0	0	0	0	0	0	0	0
ENSMUSG00000018669	0	0	0	0	0	0	0	0	0	0
ENSMUSG00000018672	1	1	0	0	0	0	0	0	0	0
ENSMUSG00000018677	0	1	0	0	0	0	0	0	0	0
ENSMUSG00000018678	0	0	0	0	0	0	0	0	0	0
ENSMUSG00000018697	0	0	0	0	0	0	0	0	0	0
ENSMUSG00000018698	0	0	0	0	0	0	0	0	0	0
ENSMUSG00000018707	0	0	0	0	0	0	0	0	0	0
ENSMUSG00000018727	0	1	0	0	0	0	0	0	0	0
ENSMUSG00000018733	0	0	0	0	0	0	0	0	0	0
ENSMUSG00000018736	0	0	0	0	0	0	0	0	0	0
ENSMUSG00000018740	0	0	0	0	0	0	0	0	0	0
ENSMUSG00000018750	0	1	0	0	0	0	0	0	0	0
ENSMUSG00000018752	0	0	0	0	0	0	0	0	0	0
ENSMUSG00000018761	0	1	0	0	0	0	0	0	0	0
ENSMUSG00000018765	0	1	0	0	0	0	0	0	0	0
ENSMUSG00000018770	0	0	0	0	0	0	0	0	0	0
ENSMUSG00000018774	0	0	0	0	0	0	0	0	0	0
ENSMUSG00000018796	0	1	0	0	0	0	0	0	0	0
ENSMUSG00000018800	0	0	0	0	0	0	0	0	0	0
ENSMUSG00000018809	0	0	0	0	0	0	0	0	0	0
ENSMUSG00000018819	0	0	0	0	0	0	0	0	0	0
ENSMUSG00000018820	0	0	0	0	0	0	0	0	0	0
ENSMUSG00000018821	0	1	0	0	0	0	0	0	0	0
ENSMUSG00000018822	0	1	0	0	0	0	0	0	0	0
ENSMUSG00000018830	0	1	0	0	0	0	0	0	0	0
ENSMUSG00000018841	0	0	0	0	0	0	0	0	0	0
ENSMUSG00000018844	0	0	0	0	0	0	0	0	0	0
ENSMUSG00000018845	0	1	0	0	0	0	0	0	0	0
ENSMUSG00000018846	0	0	0	0	0	0	0	0	0	0
ENSMUSG00000018848	0	0	0	0	0	0	0	0	0	0
ENSMUSG00000018849	0	0	0	0	0	0	0	0	0	0
ENSMUSG00000018858	0	0	0	0	0	0	0	0	0	0
ENSMUSG00000018861	0	0	0	0	0	0	0	0	0	0
ENSMUSG00000018862	0	0	0	0	0	0	0	0	0	0
ENSMUSG00000018865	0	0	0	0	0	0	0	0	0	0
ENSMUSG00000018868	0	0	0	0	0	0	0	0	0	0
ENSMUSG00000018882	0	0	0	0	0	0	0	0	0	0
ENSMUSG00000018893	0	0	0	0	0	0	0	0	0	0
ENSMUSG00000018899	0	0	0	0	0	0	0	0	0	0
ENSMUSG00000018900	0	0	0	0	0	0	0	0	0	0
ENSMUSG00000018906	1	0	0	0	0	0	0	0	0	0
ENSMUSG00000018907	0	0	0	0	0	0	0	0	0	0
ENSMUSG00000018909	0	0	0	0	0	0	0	0	0	0
ENSMUSG00000018916	0	0	0	0	0	0	0	0	0	0
ENSMUSG00000018919	0	0	0	0	0	0	0	0	0	0
ENSMUSG00000018920	0	0	0	0	0	0	0	0	0	0
ENSMUSG00000018921	0	0	0	0	0	0	0	0	0	0
ENSMUSG00000018923	0	0	0	0	0	0	0	0	0	0
ENSMUSG00000018924	0	1	0	0	0	0	0	0	0	0
ENSMUSG00000018925	0	0	0	0	0	0	0	0	0	0
ENSMUSG00000018927	0	0	0	0	0	0	0	0	0	0
ENSMUSG00000018930	0	0	0	0	0	0	0	0	0	0
ENSMUSG00000018931	0	0	0	0	0	0	0	0	0	0
ENSMUSG00000018932	0	0	0	0	0	0	0	0	0	0
ENSMUSG00000018965	0	0	0	0	0	0	0	0	0	0
ENSMUSG00000018973	0	0	0	0	0	0	0	0	0	0
ENSMUSG00000018974	0	0	0	0	0	0	0	0	0	0
ENSMUSG00000018983	0	1	0	0	0	0	0	0	0	0
ENSMUSG00000018986	0	0	0	0	0	0	0	0	0	0
ENSMUSG00000018995	0	0	0	0	0	0	0	0	0	0
ENSMUSG00000018999	0	0	0	0	0	0	0	0	0	0
ENSMUSG00000019027	0	1	0	0	0	0	0	0	0	0
ENSMUSG00000019039	0	0	0	0	0	0	0	0	0	0
ENSMUSG00000019054	0	0	0	0	0	0	0	0	0	0
ENSMUSG00000019055	0	0	0	0	0	0	0	0	0	0
ENSMUSG00000019066	0	0	0	0	0	0	0	0	0	0
ENSMUSG00000019080	0	0	0	0	0	0	0	0	0	0
ENSMUSG00000019082	0	0	0	0	0	0	0	0	0	0
ENSMUSG00000019087	0	1	0	0	0	0	0	0	0	0
ENSMUSG00000019088	0	1	0	0	0	0	0	0	0	0
ENSMUSG00000019102	0	0	0	0	0	0	0	0	0	0
ENSMUSG00000019122	0	0	0	0	0	0	0	0	0	0
ENSMUSG00000019124	0	0	0	0	0	0	0	0	0	0
ENSMUSG00000019132	0	0	0	0	0	0	0	0	0	0
ENSMUSG00000019139	0	0	0	0	0	0	0	0	0	0
ENSMUSG00000019143	0	0	0	0	0	0	0	0	0	0
ENSMUSG00000019158	0	0	0	0	0	0	0	0	0	0
ENSMUSG00000019173	0	1	0	0	0	0	0	0	0	0
ENSMUSG00000019178	0	0	0	0	0	0	0	0	0	0
ENSMUSG00000019179	0	1	0	0	0	0	0	0	0	0
ENSMUSG00000019188	0	0	0	0	0	0	0	0	0	0
ENSMUSG00000019189	0	0	0	0	0	0	0	0	0	0
[truncated: 31,311 more rows]

## Sheet: Fig 2b
ID	Description	GeneRatio	BgRatio	pvalue	p.adjust	qvalue	geneID	Count	Label
GO:0030198	extracellular matrix organization	24/213	315/20440	3.11718e-14	2.93574e-11	2.72928e-11	Col1a1/Fkbp10/Col14a1/Ccdc80/Kazald1/Prdx4/Col5a2/Col3a1/Fn1/Col5a1/Postn/Sfrp2/Mmp16/Col15a1/P3h1/Col1a2/Crtap/Loxl2/Lum/Olfml2b/Mfap4/Mmp3/Adamts12/Lama1	24	Extracellular Matrix Organization
GO:0043062	extracellular structure organization	24/213	317/20440	3.58454e-14	2.93574e-11	2.72928e-11	Col1a1/Fkbp10/Col14a1/Ccdc80/Kazald1/Prdx4/Col5a2/Col3a1/Fn1/Col5a1/Postn/Sfrp2/Mmp16/Col15a1/P3h1/Col1a2/Crtap/Loxl2/Lum/Olfml2b/Mfap4/Mmp3/Adamts12/Lama1	24	Extracellular Structure Organization
GO:0045229	external encapsulating structure organization	24/213	317/20440	3.58454e-14	2.93574e-11	2.72928e-11	Col1a1/Fkbp10/Col14a1/Ccdc80/Kazald1/Prdx4/Col5a2/Col3a1/Fn1/Col5a1/Postn/Sfrp2/Mmp16/Col15a1/P3h1/Col1a2/Crtap/Loxl2/Lum/Olfml2b/Mfap4/Mmp3/Adamts12/Lama1	24	External Encapsulating Structure Organization
GO:0032963	collagen metabolic process	11/213	116/20440	3.67071e-08	1.80379e-05	1.67693e-05	Col1a1/Naglu/Rcn3/Retreg1/Fn1/Col5a1/Mmp16/P3h1/Col1a2/Mfap4/Mmp3	11	Collagen Metabolic Process
GO:0010466	negative regulation of peptidase activity	14/213	240/20440	2.40413e-07	8.53562e-05	7.93535e-05	Serpinf1/Timp1/Nol3/Mical1/Sfrp2/Wfdc12/Serpinb6d/Serpinb6a/Serpinb6e/Serpina3m/Wfdc18/Stfa3/Cstdc5/Serpina3i	14	Negative Regulation of Peptidase Activity
GO:0001503	ossification	18/213	402/20440	2.4318e-07	8.53562e-05	7.93535e-05	Col1a1/Clec11a/Gdf10/Bmp1/Kazald1/Myog/Shox2/Sfrp2/Mmp16/P3h1/Col1a2/Cd276/Lrrc17/Adamts12/Cthrc1/Aspn/Igfbp5/Cebpd	18	Ossification
GO:0018149	peptide cross-linking	7/213	43/20440	2.83381e-07	8.70333e-05	8.09127e-05	Col3a1/Fn1/Bgn/F13a1/Stfa3/Krt2/Cstdc5	7	Peptide Cross-Linking
GO:0051346	negative regulation of hydrolase activity	14/213	341/20440	1.46753e-05	0.00327792	0.0030474	Serpinf1/Timp1/Nol3/Mical1/Sfrp2/Wfdc12/Serpinb6d/Serpinb6a/Serpinb6e/Serpina3m/Wfdc18/Stfa3/Cstdc5/Serpina3i	14	Negative Regulation of Hydrolase Activity
GO:0071229	cellular response to acid chemical	7/213	87/20440	3.4879e-05	0.00659213	0.00612854	Col6a1/Col1a1/Col5a2/Col3a1/Col1a2/Mmp3/Eno1	7	Cellular Response to Acid Chemical
GO:0043588	skin development	13/213	326/20440	4.02223e-05	0.00705902	0.00656259	Col1a1/Naglu/Gal/Col5a2/Col3a1/Col5a1/Col1a2/Igfbp5/Sprr1b/Stfa3/Krt2/Cstdc5/Flg	13	Skin Development
GO:0043171	peptide catabolic process	4/213	23/20440	8.68977e-05	0.0118615	0.0110274	Ace/Mme/Ctsh/Cpq	4	Peptide Catabolic Process
GO:0051604	protein maturation	13/213	354/20440	9.27914e-05	0.0119994	0.0111555	Naglu/Nol3/Ace/Bmp1/Prdx4/Cpxm1/Mme/Mmp16/Ctsh/Cpz/F13a1/Ctla2a/Eno1	13	Protein Maturation
GO:0030167	proteoglycan catabolic process	3/213	10/20440	0.000126857	0.0140071	0.0130221	Naglu/Gusb/Adamts12	3	Proteoglycan Catabolic Process
GO:0071492	cellular response to UV-A	3/213	10/20440	0.000126857	0.0140071	0.0130221	Timp1/Mme/Mmp3	3	Cellular Response to UV-a
GO:0019730	antimicrobial humoral response	7/213	119/20440	0.000252573	0.0229841	0.0213678	Ccl8/Cxcl13/Wfdc12/Hamp2/Wfdc18/Wfdc17/Ccl27a	7	Antimicrobial Humoral Response
GO:0090177	establishment of planar polarity involved in neural tube closure	3/213	16/20440	0.000565269	0.0462955	0.0430398	Sfrp2/Dvl1/Cthrc1	3	Establishment of Planar Polarity Involved in Neural Tube Closure

## Sheet: Fig 3a
Genes	238_GCvsFLT_JC	238_GCvsFLT_JCwFOS	239_GCvsFLT_JC	239_GCvsFLT_JCwFOS	240	241	254_GCvsFLT_25_C57BL	254_GCvsFLT_75_C57BL	254_GCvsFLT_25_C3HHeJ	254_GCvsFLT_75_C3HHeJ
Tyrp1	0.224451	-3.43073	0.0490929	-0.705355	-0.279088	0.611688	-1.44752	-3.60584	0.885537	-0.714944
Dct	0.0192665	-2.88987	-0.1992	-0.416769	-0.391448	0.601491	-1.11905	-3.45041	0.58315	-0.633012
Tyr	0.028802	-3.37803	0.176388	-0.66408	-0.365164	0.360965	-1.27185	-3.6303	1.07608	-1.02692
Lama1	1.60827	3.99815	7.26016	5.97124	0.0347794	1.06095	0.522903	3.37621	1.68692	1.76362
S1pr1	1.12648	3.12536	2.04869	2.20329	-2.53533	-1.49748	1.80255	3.94293	0.491022	1.85918
Hmgcs2	2.16937	5.97491	3.97101	6.47187	-2.03769	-1.02701	1.88161	4.30099	-0.420312	-1.22659
Slc6a18	-0.871466	-4.54982	-3.2495	-3.02359	-0.767901	-0.035403	-1.39974	-3.30472	-1.34277	-1.04386
Txnip	1.9536	4.9126	1.47801	3.23862	-2.68426	-1.99542	1.38649	4.20174	1.05358	1.48824
Igfbp3	1.21473	3.36456	2.58781	2.19543	-1.22573	-0.283636	1.88711	4.02175	-0.347138	1.61821
Adgrf5	1.19238	3.62403	0.636381	1.25078	-0.132444	-0.467983	0.410558	4.43544	0.427611	1.71728
Car4	0.536813	3.41279	0.686048	2.10481	-0.870442	-0.102675	0.389414	4.22764	0.332547	2.37629
Hsd17b11	-0.0144695	3.24413	1.33663	0.73919	-0.186174	1.11303	1.39374	3.77713	0.908076	1.46811
C1qtnf9	1.3203	2.84123	0.487849	0.371086	-0.975098	0.94989	0.310977	3.87931	-0.0909247	0.90056
Klf11	1.55227	3.58304	1.66824	2.04416	-0.788149	-1.23934	1.25888	3.50859	0.353588	1.73177
Flg	-1.60423	-6.24664	-2.86872	-4.34537	1.33898	-0.825396	-0.382835	-3.53969	-2.24559	-1.25813
Casp14	-3.02472	-6.357	-1.98195	-2.18895	0.646051	-1.62887	-2.20894	-4.11456	-2.37346	-1.28198
Krt2	-1.5214	-7.35556	-3.46957	-4.4621	4.19155	0.0780221	-1.01026	-1.15664	-0.434351	-0.261211
Oxtr	1.77536	2.86654	1.49796	1.88129	2.2245	4.16127	1.08615	2.52963	-0.491506	1.72932
Dsc2	0.204984	-2.52386	0.454423	-0.785386	0.304163	-1.26692	0.0811212	-3.30225	0.273563	-0.672739
Tmem252	0.507389	1.73157	1.72873	3.62554	-4.193	-2.54959	1.33126	1.74323	-0.622731	1.45108
Cebpd	0.833144	3.35909	0.234931	4.51913	-3.77973	-2.19253	-0.113551	2.76929	-1.16752	1.27091
Ptgs2	-0.214778	-2.65861	-1.74465	-2.33874	0.338171	-0.194769	-0.524015	0.109672	-4.29199	1.67442
Otx1	-1.98447	-5.25801	-2.87001	-4.20036	4.14822	-0.199309	-0.98877	1.97772	-0.213015	0.655119
Stil	-1.06637	-3.81031	-1.06386	-1.91029	1.52384	-0.408381	-1.44189	-3.87504	1.12235	-1.02321
Top2a	-1.16984	-4.2061	-1.43392	-1.68973	0.687434	0.350164	-1.25063	-3.68819	1.55777	-1.61879
Ddit4	0.482621	2.48563	-0.412718	1.7323	-2.68144	-3.9686	-0.608999	0.891314	0.94219	-0.604413
Prr9	0.0815722	-3.13805	0.0204546	-0.796959	-0.0398547	-0.035973	-1.99583	-3.29732	0.150402	-0.696571
Ercc6l	-1.18877	-3.41192	-1.23477	-0.931768	0.519195	1.01376	-0.828882	-3.69862	1.5978	-1.65721
Bard1	-1.48354	-3.17125	-1.59634	-1.22175	1.05801	-0.52622	-1.29599	-3.31138	1.39583	-1.25631
Brca1	-1.20149	-3.72355	-1.28783	-0.313653	1.25756	-0.436847	-0.678211	-4.10247	1.68684	-1.88465
Rad54b	-1.29027	-4.03789	-1.21357	-1.64128	0.836385	-0.60945	-0.614004	-3.45219	1.84075	-1.35398
Exo1	-1.26323	-3.74879	-1.68524	-0.505632	1.109	-0.378768	-1.1233	-3.91858	0.790054	-2.06433
Tm4sf4	0.218078	-2.86527	0.175797	-1.29701	0.194771	0.182686	-9.70857	-2.07241	-0.113707	-0.318662

## Sheet: Fig 3b
ID	Description	GeneRatio	BgRatio	pvalue	p.adjust	qvalue	geneID	Count	Percentage	Label
GO:0007059	chromosome segregation	37/189	422/20440	1.5143e-25	4.16282e-22	3.60723e-22	Spc25/Kif11/Ncapg/Slc25a5/Brca1/Birc5/Top2a/Trip13/Ska3/Esco2/Sgo1/Ndc80/Cenpf/Nuf2/Nusap1/Knl1/Bub1/Tpx2/Kif2c/Stil/Cdca8/Mad2l1/Mki67/Kif23/Zwilch/Kif4/Kif15/Tacc3/Prc1/Bub1b/Ccnb1/Kif14/Cenph/Cenpe/Cdca2/Haspin/Spdl1	37	19.5767	Chromosome Segregation
GO:0071459	protein localization to chromosome, centromeric region	7/189	26/20440	2.93139e-09	1.32105e-07	1.14473e-07	Cdk1/Ndc80/Knl1/Zwilch/Bub1b/Haspin/Spdl1	7	3.7037	Protein Localization to Chromosome, Centromeric Region
GO:0006260	DNA replication	14/189	269/20440	2.22963e-07	9.01361e-06	7.81061e-06	Dbf4/Pole/Brca1/Cdk1/Esco2/Bard1/Rad51/Gins1/Ccna2/Orc1/Polq/Dtl/Pclaf/Ticrr	14	7.40741	DNA Replication
GO:1901617	organic hydroxy compound biosynthetic process	11/189	226/20440	8.65758e-06	0.000261535	0.000226629	Tyr/Lbr/Tyrp1/Dct/Sqle/Cyb5r1/Hmgcs2/Slc24a5/Gpr37/Cyb5r2/Gm12248	11	5.82011	Organic Hydroxy Compound Biosynthetic Process
GO:0140694	non-membrane-bounded organelle assembly	13/189	387/20440	6.75065e-05	0.0018017	0.00156124	Kif11/Birc5/Sqle/Ndc80/Tpx2/Stil/Cdca8/Kif23/Kif15/Prc1/Cenph/Cenpe/Actc1	13	6.87831	Non-Membrane-Bounded Organelle Assembly
GO:0044550	secondary metabolite biosynthetic process	4/189	26/20440	9.02751e-05	0.00234119	0.00202873	Tyr/Tyrp1/Dct/Slc24a5	4	2.1164	Secondary Metabolite Biosynthetic Process
GO:0033522	histone H2A ubiquitination	4/189	29/20440	0.000140345	0.00335644	0.00290847	Brca1/Otub2/Bard1/Rad51	4	2.1164	Histone H2A Ubiquitination
GO:0034508	centromere complex assembly	4/189	31/20440	0.000183263	0.00430589	0.0037312	Cenpi/Cenph/Cenpe/H3f3a	4	2.1164	Centromere Complex Assembly
GO:0009314	response to radiation	13/189	431/20440	0.000196487	0.00457748	0.00396655	Tyr/Brca1/Pbk/Dct/Bard1/Rad51/Rad51ap1/Trpm1/Fignl1/Dtl/Pclaf/Ticrr/Rad54b	13	6.87831	Response to Radiation
GO:0044342	type B pancreatic cell proliferation	4/189	36/20440	0.000330932	0.00739621	0.00640907	Birc5/Igfbp3/Errfi1/Rasgrf1	4	2.1164	Type B Pancreatic Cell Proliferation
GO:0006636	unsaturated fatty acid biosynthetic process	4/189	40/20440	0.000498855	0.0107137	0.0092838	Scd2/Fabp5/Ptgs2/Scd4	4	2.1164	Unsaturated Fatty Acid Biosynthetic Process
GO:0098739	import across plasma membrane	8/189	202/20440	0.000599393	0.0124828	0.0108168	Arg2/Slc39a10/Trpm1/Slc30a1/Slc7a1/Trpv3/Slc39a8/Kcnj15	8	4.2328	Import Across Plasma Membrane
GO:0033002	muscle cell proliferation	9/189	263/20440	0.000789569	0.0155109	0.0134408	Shh/Cdk1/Igfbp3/Orc1/Flt1/Ptgs2/Ccnb1/S1pr1/Skp2	9	4.7619	Muscle Cell Proliferation
GO:0051546	keratinocyte migration	3/189	20/20440	0.000789934	0.0155109	0.0134408	Has2/Serpine1/Krt2	3	1.5873	Keratinocyte Migration
GO:0046148	pigment biosynthetic process	4/189	52/20440	0.00135568	0.0246806	0.0213866	Tyr/Tyrp1/Dct/Slc24a5	4	2.1164	Pigment Biosynthetic Process
GO:0042307	positive regulation of protein import into nucleus	4/189	53/20440	0.00145587	0.0258205	0.0223744	Shh/Brca1/Cdk1/Ptgs2	4	2.1164	Positive Regulation of Protein Import into Nucleus
GO:0070509	calcium ion import	4/189	53/20440	0.00145587	0.0258205	0.0223744	Slc24a5/Serpine1/Slc30a1/Trpv3	4	2.1164	Calcium Ion Import
GO:1901605	alpha-amino acid metabolic process	7/189	190/20440	0.00198274	0.0328347	0.0284524	Tyrp1/Arg2/Dct/Cps1/Cth/Ctps/Slc39a8	7	3.7037	Alpha-Amino Acid Metabolic Process
GO:0007176	regulation of epidermal growth factor-activated receptor activity	3/189	28/20440	0.00215002	0.0353916	0.0306681	Errfi1/Areg/Gprc5a	3	1.5873	Regulation of Epidermal Growth Factor-Activated Receptor Activity
GO:0072528	pyrimidine-containing compound biosynthetic process	3/189	29/20440	0.0023819	0.0378489	0.0327974	Upp1/Cps1/Ctps	3	1.5873	Pyrimidine-Containing Compound Biosynthetic Process
GO:0006882	intracellular zinc ion homeostasis	3/189	30/20440	0.0026287	0.0410584	0.0355786	Slc39a10/Slc30a1/Slc39a8	3	1.5873	Intracellular Zinc Ion Homeostasis
GO:0022612	gland morphogenesis	6/189	152/20440	0.00293644	0.0445981	0.0386458	Shh/Tbx3/Areg/Mki67/Lama1/Pthlh	6	3.1746	Gland Morphogenesis
GO:0001649	osteoblast differentiation	7/189	206/20440	0.00311574	0.0470613	0.0407803	Shh/Igfbp3/Areg/Fignl1/Pthlh/H3f3a/Cebpd	7	3.7037	Osteoblast Differentiation

## Sheet: Fig 3c
ID	Oxtr	Slc6a18	Flight Status
Mmus_C57-6J_DSKN_FLT_uG_JC_Rep1_F2	456.419	9.40974	Spaceflight
Mmus_C57-6J_DSKN_FLT_uG_JC_Rep2_F3	283.143	5.99878	Spaceflight
Mmus_C57-6J_DSKN_FLT_uG_JC_Rep3_F9	496.434	4.76823	Spaceflight
Mmus_C57-6J_DSKN_FLT_uG_JCwFOS_Rep1_F1	411.17	3.43324	Spaceflight
Mmus_C57-6J_DSKN_FLT_uG_JCwFOS_Rep2_F7	599.203	0	Spaceflight
Mmus_C57-6J_DSKN_FLT_uG_JCwFOS_Rep3_F8	493.022	1.93664	Spaceflight
Mmus_C57-6J_DSKN_GC_1G_JC_Rep1_G5	263.084	9.0502	Ground
Mmus_C57-6J_DSKN_GC_1G_JC_Rep2_G6	261.857	9.61387	Ground
Mmus_C57-6J_DSKN_GC_1G_JC_Rep3_G12	359.205	14.0049	Ground
Mmus_C57-6J_DSKN_GC_1G_JCwFOS_Rep1_G4	230.56	13.4316	Ground
Mmus_C57-6J_DSKN_GC_1G_JCwFOS_Rep2_G10	360.007	70.6384	Ground
Mmus_C57-6J_DSKN_GC_1G_JCwFOS_Rep3_G11	286.506	15.6713	Ground
Mmus_C57-6J_FSKN_FLT_uG_JC_Rep1_F2	429.049	5.9294	Spaceflight
Mmus_C57-6J_FSKN_FLT_uG_JC_Rep2_F9	704.592	0.530179	Spaceflight
Mmus_C57-6J_FSKN_FLT_uG_JCwFOS_Rep1_F1	418.828	3.13605	Spaceflight
Mmus_C57-6J_FSKN_FLT_uG_JCwFOS_Rep2_F7	964.533	8.38994	Spaceflight
Mmus_C57-6J_FSKN_FLT_uG_JCwFOS_Rep3_F8	534.544	3.78045	Spaceflight
Mmus_C57-6J_FSKN_GC_1G_JC_Rep1_G5	367.104	30.4923	Ground
Mmus_C57-6J_FSKN_GC_1G_JC_Rep2_G6	256.265	9.51469	Ground
Mmus_C57-6J_FSKN_GC_1G_JC_Rep3_G12	489.033	32.8051	Ground
Mmus_C57-6J_FSKN_GC_1G_JCwFOS_Rep1_G4	387.734	36.6521	Ground
Mmus_C57-6J_FSKN_GC_1G_JCwFOS_Rep2_G10	430.895	19.2531	Ground
Mmus_C57-6J_FSKN_GC_1G_JCwFOS_Rep3_G11	373.405	27.8662	Ground
Mmus_BAL-TAL_DSKN_GC_Rep1_G1	706.163	28.4161	Ground
Mmus_BAL-TAL_DSKN_GC_Rep2_G2	331.563	14.3525	Ground
Mmus_BAL-TAL_DSKN_GC_Rep3_G3	902.912	25.9293	Ground
Mmus_BAL-TAL_DSKN_GC_Rep4_G4	508.501	25.5056	Ground
Mmus_BAL-TAL_DSKN_GC_Rep5_G5	790.456	35.3341	Ground
Mmus_BAL-TAL_DSKN_GC_Rep6_G6	816.631	40.0674	Ground
Mmus_BAL-TAL_DSKN_GC_Rep7_G7	526.082	10.3754	Ground
Mmus_BAL-TAL_DSKN_GC_Rep8_G8	443.3	31.3232	Ground
Mmus_BAL-TAL_DSKN_GC_Rep9_G9	1058.31	23.6914	Ground
Mmus_BAL-TAL_DSKN_GC_Rep10_G10	758.132	16.0675	Ground
Mmus_BAL-TAL_DSKN_FLT_Rep1_F1	904.205	17.1587	Spaceflight
Mmus_BAL-TAL_DSKN_FLT_Rep2_F2	384.855	25.3481	Spaceflight
Mmus_BAL-TAL_DSKN_FLT_Rep3_F3	1073.37	9.28672	Spaceflight
Mmus_BAL-TAL_DSKN_FLT_Rep4_F4	816.238	13.4758	Spaceflight
Mmus_BAL-TAL_DSKN_FLT_Rep5_F5	800.582	23.4159	Spaceflight
Mmus_BAL-TAL_DSKN_FLT_Rep6_F6	1085.85	31.9832	Spaceflight
Mmus_BAL-TAL_DSKN_FLT_Rep7_F7	1103.1	31.4872	Spaceflight
Mmus_BAL-TAL_DSKN_FLT_Rep8_F8	431.477	22.4355	Spaceflight
Mmus_BAL-TAL_DSKN_FLT_Rep9_F9	1464.74	23.8512	Spaceflight
Mmus_BAL-TAL_DSKN_FLT_Rep10_F10	2492.33	21.3792	Spaceflight
Mmus_BAL-TAL_FSKN_GC_Rep1_G1	520.455	34.7849	Ground
Mmus_BAL-TAL_FSKN_GC_Rep2_G2	1051.89	14.4326	Ground
Mmus_BAL-TAL_FSKN_GC_Rep3_G3	742.262	10.1215	Ground
Mmus_BAL-TAL_FSKN_GC_Rep4_G4	330.883	21.172	Ground
Mmus_BAL-TAL_FSKN_GC_Rep5_G5	759.141	38.1177	Ground
Mmus_BAL-TAL_FSKN_GC_Rep6_G6	900.743	40.002	Ground
Mmus_BAL-TAL_FSKN_GC_Rep7_G7	518.757	19.8534	Ground
Mmus_BAL-TAL_FSKN_GC_Rep8_G8	667.995	12.8848	Ground
Mmus_BAL-TAL_FSKN_GC_Rep9_G9	499.205	26.3251	Ground
Mmus_BAL-TAL_FSKN_GC_Rep10_G10	646.478	14.8718	Ground
Mmus_BAL-TAL_FSKN_FLT_Rep1_F1	816.547	59.8512	Spaceflight
Mmus_BAL-TAL_FSKN_FLT_Rep2_F2	751.958	21.7859	Spaceflight
Mmus_BAL-TAL_FSKN_FLT_Rep3_F3	1273.79	14.9623	Spaceflight
Mmus_BAL-TAL_FSKN_FLT_Rep4_F4	1715.71	15.8963	Spaceflight
Mmus_BAL-TAL_FSKN_FLT_Rep5_F5	1415.89	16.8823	Spaceflight
Mmus_BAL-TAL_FSKN_FLT_Rep6_F6	863.443	13.4142	Spaceflight
Mmus_BAL-TAL_FSKN_FLT_Rep7_F7	1486.11	20.514	Spaceflight
Mmus_BAL-TAL_FSKN_FLT_Rep8_F9	1047.64	35.3151	Spaceflight
Mmus_BAL-TAL_FSKN_FLT_Rep9_F10	1280.26	14.4756	Spaceflight
Mmus_C57-6J_SKN_FLT_25days_Rep1_F1	1888.41	6.8008	Spaceflight
Mmus_C57-6J_SKN_FLT_25days_Rep2_F5	1014.02	12.7176	Spaceflight
Mmus_C57-6J_SKN_FLT_25days_Rep3_F9	450.607	8.47408	Spaceflight
Mmus_C57-6J_SKN_FLT_25days_Rep4_F13	577.026	5.88841	Spaceflight
Mmus_C57-6J_SKN_FLT_25days_Rep5_F17	790.527	10.2353	Spaceflight
Mmus_C57-6J_SKN_FLT_75days_Rep1_F3	1320.75	10.6314	Spaceflight
Mmus_C57-6J_SKN_FLT_75days_Rep2_F7	826.423	4.37506	Spaceflight
Mmus_C57-6J_SKN_FLT_75days_Rep3_F11	2655.91	3.79239	Spaceflight
Mmus_C57-6J_SKN_FLT_75days_Rep4_F15	709.87	5.22765	Spaceflight
Mmus_C57-6J_SKN_FLT_75days_Rep5_F19	630.811	5.9857	Spaceflight
Mmus_C57-6J_SKN_GC_25days_Rep1_G1	941.969	9.52312	Ground
Mmus_C57-6J_SKN_GC_25days_Rep2_G5	347.87	15.7192	Ground
Mmus_C57-6J_SKN_GC_25days_Rep3_G9	948.553	20.2983	Ground
Mmus_C57-6J_SKN_GC_25days_Rep4_G13	564.019	15.8699	Ground
Mmus_C57-6J_SKN_GC_25days_Rep5_G17	532.173	9.86368	Ground
Mmus_C57-6J_SKN_GC_75days_Rep1_G3	351.465	20.1065	Ground
Mmus_C57-6J_SKN_GC_75days_Rep2_G7	794.056	25.252	Ground
Mmus_C57-6J_SKN_GC_75days_Rep3_G15	434.298	17.1813	Ground
Mmus_C57-6J_SKN_GC_75days_Rep4_G11	688.689	17.3168	Ground
Mmus_C57-6J_SKN_GC_75days_Rep5_G19	465.643	17.7902	Ground
Mmus_C3H-HeJ_SKN_FLT_25days_Rep1_F2	346.865	3.4106	Spaceflight
Mmus_C3H-HeJ_SKN_FLT_25days_Rep2_F6	975.328	9.83621	Spaceflight
Mmus_C3H-HeJ_SKN_FLT_25days_Rep3_F10	342.141	13.8272	Spaceflight
Mmus_C3H-HeJ_SKN_FLT_25days_Rep4_F14	1592.67	15.3508	Spaceflight
Mmus_C3H-HeJ_SKN_FLT_25days_Rep5_F18	775.749	3.40311	Spaceflight
Mmus_C3H-HeJ_SKN_FLT_75days_Rep1_F4	1141.69	0.764929	Spaceflight
Mmus_C3H-HeJ_SKN_FLT_75days_Rep2_F8	1012.57	3.62401	Spaceflight
Mmus_C3H-HeJ_SKN_FLT_75days_Rep3_F12	851.899	11.7204	Spaceflight
Mmus_C3H-HeJ_SKN_FLT_75days_Rep4_F16	2134.59	8.36699	Spaceflight
Mmus_C3H-HeJ_SKN_FLT_75days_Rep5_F20	868.409	8.49429	Spaceflight
Mmus_C3H-HeJ_SKN_GC_25days_Rep1_G2	1939.54	7.33436	Ground
Mmus_C3H-HeJ_SKN_GC_25days_Rep2_G6	855.019	17.343	Ground
Mmus_C3H-HeJ_SKN_GC_25days_Rep3_G10	616.577	12.2846	Ground
Mmus_C3H-HeJ_SKN_GC_25days_Rep4_G14	972.556	3.78758	Ground
Mmus_C3H-HeJ_SKN_GC_25days_Rep5_G18	339.116	36.12	Ground
Mmus_C3H-HeJ_SKN_GC_75days_Rep1_G4	608.95	12.6356	Ground
Mmus_C3H-HeJ_SKN_GC_75days_Rep2_G8	444.05	13.5461	Ground
Mmus_C3H-HeJ_SKN_GC_75days_Rep3_G12	778.951	10.5177	Ground
Mmus_C3H-HeJ_SKN_GC_75days_Rep4_G16	1167.69	6.1394	Ground
Mmus_C3H-HeJ_SKN_GC_75days_Rep5_G20	455.606	3.46142	Ground

## Sheet: Fig 3d
ID	Casp14	S1pr1	Flight Status
Mmus_C57-6J_DSKN_FLT_uG_JC_Rep1_F2	632.158	1102.02	Spaceflight
Mmus_C57-6J_DSKN_FLT_uG_JC_Rep2_F3	686.628	465.734	Spaceflight
Mmus_C57-6J_DSKN_FLT_uG_JC_Rep3_F9	491.136	1168.06	Spaceflight
Mmus_C57-6J_DSKN_FLT_uG_JCwFOS_Rep1_F1	471.093	1373.84	Spaceflight
Mmus_C57-6J_DSKN_FLT_uG_JCwFOS_Rep2_F7	378.525	1379.06	Spaceflight
Mmus_C57-6J_DSKN_FLT_uG_JCwFOS_Rep3_F8	422.657	1290.01	Spaceflight
Mmus_C57-6J_DSKN_GC_1G_JC_Rep1_G5	1099.79	719.182	Ground
Mmus_C57-6J_DSKN_GC_1G_JC_Rep2_G6	1587.89	571.434	Ground
Mmus_C57-6J_DSKN_GC_1G_JC_Rep3_G12	680.021	840.154	Ground
Mmus_C57-6J_DSKN_GC_1G_JCwFOS_Rep1_G4	1566.81	665.539	Ground
Mmus_C57-6J_DSKN_GC_1G_JCwFOS_Rep2_G10	1896.85	825.367	Ground
Mmus_C57-6J_DSKN_GC_1G_JCwFOS_Rep3_G11	1237.27	532.828	Ground
Mmus_C57-6J_FSKN_FLT_uG_JC_Rep1_F2	817.009	783.859	Spaceflight
Mmus_C57-6J_FSKN_FLT_uG_JC_Rep2_F9	641.295	2084.2	Spaceflight
Mmus_C57-6J_FSKN_FLT_uG_JCwFOS_Rep1_F1	512.853	1851.15	Spaceflight
Mmus_C57-6J_FSKN_FLT_uG_JCwFOS_Rep2_F7	605.265	1481.68	Spaceflight
Mmus_C57-6J_FSKN_FLT_uG_JCwFOS_Rep3_F8	689.763	1737.64	Spaceflight
Mmus_C57-6J_FSKN_GC_1G_JC_Rep1_G5	1723.06	665.804	Ground
Mmus_C57-6J_FSKN_GC_1G_JC_Rep2_G6	972.775	893.717	Ground
Mmus_C57-6J_FSKN_GC_1G_JC_Rep3_G12	1496.95	797.862	Ground
Mmus_C57-6J_FSKN_GC_1G_JCwFOS_Rep1_G4	1588.4	884.448	Ground
Mmus_C57-6J_FSKN_GC_1G_JCwFOS_Rep2_G10	446.211	1332.35	Ground
Mmus_C57-6J_FSKN_GC_1G_JCwFOS_Rep3_G11	1405.53	626.523	Ground
Mmus_BAL-TAL_DSKN_GC_Rep1_G1	795.552	815.851	Ground
Mmus_BAL-TAL_DSKN_GC_Rep2_G2	1433.07	469.049	Ground
Mmus_BAL-TAL_DSKN_GC_Rep3_G3	396.697	1037.2	Ground
Mmus_BAL-TAL_DSKN_GC_Rep4_G4	1009.28	902.497	Ground
Mmus_BAL-TAL_DSKN_GC_Rep5_G5	376.887	1295.14	Ground
Mmus_BAL-TAL_DSKN_GC_Rep6_G6	847.148	958.182	Ground
Mmus_BAL-TAL_DSKN_GC_Rep7_G7	491.029	962.646	Ground
Mmus_BAL-TAL_DSKN_GC_Rep8_G8	670.176	732.826	Ground
Mmus_BAL-TAL_DSKN_GC_Rep9_G9	385.763	1283.8	Ground
Mmus_BAL-TAL_DSKN_GC_Rep10_G10	531.508	1145.29	Ground
Mmus_BAL-TAL_DSKN_FLT_Rep1_F1	534.953	972.875	Spaceflight
Mmus_BAL-TAL_DSKN_FLT_Rep2_F2	1198.56	326.711	Spaceflight
Mmus_BAL-TAL_DSKN_FLT_Rep3_F3	461.489	678.179	Spaceflight
Mmus_BAL-TAL_DSKN_FLT_Rep4_F4	1312.36	339.409	Spaceflight
Mmus_BAL-TAL_DSKN_FLT_Rep5_F5	434.629	784.909	Spaceflight
Mmus_BAL-TAL_DSKN_FLT_Rep6_F6	424.867	922.009	Spaceflight
Mmus_BAL-TAL_DSKN_FLT_Rep7_F7	1015.18	645.881	Spaceflight
Mmus_BAL-TAL_DSKN_FLT_Rep8_F8	1222.16	398.933	Spaceflight
Mmus_BAL-TAL_DSKN_FLT_Rep9_F9	556.679	855.679	Spaceflight
Mmus_BAL-TAL_DSKN_FLT_Rep10_F10	720.294	639.782	Spaceflight
Mmus_BAL-TAL_FSKN_GC_Rep1_G1	1242.89	532.867	Ground
Mmus_BAL-TAL_FSKN_GC_Rep2_G2	719.34	1136.71	Ground
Mmus_BAL-TAL_FSKN_GC_Rep3_G3	537.445	942.763	Ground
Mmus_BAL-TAL_FSKN_GC_Rep4_G4	1462.68	844.057	Ground
Mmus_BAL-TAL_FSKN_GC_Rep5_G5	838.641	1052.36	Ground
Mmus_BAL-TAL_FSKN_GC_Rep6_G6	935.632	872.576	Ground
Mmus_BAL-TAL_FSKN_GC_Rep7_G7	714.17	761.277	Ground
Mmus_BAL-TAL_FSKN_GC_Rep8_G8	1029.74	857.785	Ground
Mmus_BAL-TAL_FSKN_GC_Rep9_G9	1881.08	672.947	Ground
Mmus_BAL-TAL_FSKN_GC_Rep10_G10	1312.73	757.489	Ground
Mmus_BAL-TAL_FSKN_FLT_Rep1_F1	907.314	995.424	Spaceflight
Mmus_BAL-TAL_FSKN_FLT_Rep2_F2	955.702	552.506	Spaceflight
Mmus_BAL-TAL_FSKN_FLT_Rep3_F3	691.759	548.851	Spaceflight
Mmus_BAL-TAL_FSKN_FLT_Rep4_F4	1210.92	677.772	Spaceflight
Mmus_BAL-TAL_FSKN_FLT_Rep5_F5	680.563	947.331	Spaceflight
Mmus_BAL-TAL_FSKN_FLT_Rep6_F6	1073.64	736.589	Spaceflight
Mmus_BAL-TAL_FSKN_FLT_Rep7_F7	723.392	931.1	Spaceflight
Mmus_BAL-TAL_FSKN_FLT_Rep8_F9	712.447	521.119	Spaceflight
Mmus_BAL-TAL_FSKN_FLT_Rep9_F10	655.043	479.175	Spaceflight
Mmus_C57-6J_SKN_FLT_25days_Rep1_F1	455.068	1859.97	Spaceflight
Mmus_C57-6J_SKN_FLT_25days_Rep2_F5	520.364	1651.18	Spaceflight
Mmus_C57-6J_SKN_FLT_25days_Rep3_F9	643.702	1463.67	Spaceflight
Mmus_C57-6J_SKN_FLT_25days_Rep4_F13	475.114	1387.68	Spaceflight
Mmus_C57-6J_SKN_FLT_25days_Rep5_F17	402.866	1081.24	Spaceflight
Mmus_C57-6J_SKN_FLT_75days_Rep1_F3	417.606	2271.92	Spaceflight
Mmus_C57-6J_SKN_FLT_75days_Rep2_F7	471.287	2191.12	Spaceflight
Mmus_C57-6J_SKN_FLT_75days_Rep3_F11	464.465	1454.56	Spaceflight
Mmus_C57-6J_SKN_FLT_75days_Rep4_F15	530.553	1210.46	Spaceflight
Mmus_C57-6J_SKN_FLT_75days_Rep5_F19	872.188	1313.76	Spaceflight
Mmus_C57-6J_SKN_GC_25days_Rep1_G1	609.427	1483.51	Ground
Mmus_C57-6J_SKN_GC_25days_Rep2_G5	1312.7	583.25	Ground
Mmus_C57-6J_SKN_GC_25days_Rep3_G9	780.054	1065.43	Ground
Mmus_C57-6J_SKN_GC_25days_Rep4_G13	586.678	1177.38	Ground
Mmus_C57-6J_SKN_GC_25days_Rep5_G17	1024.34	966.833	Ground
Mmus_C57-6J_SKN_GC_75days_Rep1_G3	3337.92	738.003	Ground
Mmus_C57-6J_SKN_GC_75days_Rep2_G7	666.04	1343.67	Ground
Mmus_C57-6J_SKN_GC_75days_Rep3_G15	2155.35	498.261	Ground
Mmus_C57-6J_SKN_GC_75days_Rep4_G11	773.968	848.985	Ground
Mmus_C57-6J_SKN_GC_75days_Rep5_G19	696.401	545.805	Ground
Mmus_C3H-HeJ_SKN_FLT_25days_Rep1_F2	714.252	775.163	Spaceflight
Mmus_C3H-HeJ_SKN_FLT_25days_Rep2_F6	567.698	1566.43	Spaceflight
Mmus_C3H-HeJ_SKN_FLT_25days_Rep3_F10	653.926	933.02	Spaceflight
Mmus_C3H-HeJ_SKN_FLT_25days_Rep4_F14	550.536	1725.05	Spaceflight
Mmus_C3H-HeJ_SKN_FLT_25days_Rep5_F18	491.614	1236.56	Spaceflight
Mmus_C3H-HeJ_SKN_FLT_75days_Rep1_F4	698.752	1359.3	Spaceflight
Mmus_C3H-HeJ_SKN_FLT_75days_Rep2_F8	462.263	1196.71	Spaceflight
Mmus_C3H-HeJ_SKN_FLT_75days_Rep3_F12	536.659	1117.69	Spaceflight
Mmus_C3H-HeJ_SKN_FLT_75days_Rep4_F16	482.192	1537.33	Spaceflight
Mmus_C3H-HeJ_SKN_FLT_75days_Rep5_F20	1186.74	773.251	Spaceflight
Mmus_C3H-HeJ_SKN_GC_25days_Rep1_G2	841.505	1400.29	Ground
Mmus_C3H-HeJ_SKN_GC_25days_Rep2_G6	911.635	1367.45	Ground
Mmus_C3H-HeJ_SKN_GC_25days_Rep3_G10	986.198	1209.19	Ground
Mmus_C3H-HeJ_SKN_GC_25days_Rep4_G14	1105.19	854.454	Ground
Mmus_C3H-HeJ_SKN_GC_25days_Rep5_G18	1510.1	850.54	Ground
Mmus_C3H-HeJ_SKN_GC_75days_Rep1_G4	1013.06	873.347	Ground
Mmus_C3H-HeJ_SKN_GC_75days_Rep2_G8	1455.93	626.134	Ground
Mmus_C3H-HeJ_SKN_GC_75days_Rep3_G12	488.802	1043.84	Ground
Mmus_C3H-HeJ_SKN_GC_75days_Rep4_G16	780.953	1033.47	Ground
Mmus_C3H-HeJ_SKN_GC_75days_Rep5_G20	886.242	616.346	Ground

## Sheet: Fig 4a
	LAMA1	HMGCS2	GALNT15	SERPINA3	TXNIP	IGFBP3	KLF11	S1PR1	CHRNB1	VWA8	ZBTB46	CYB5R1	ADGRF5	CA4	FLT1	STARD13	PTPRB	HSD17B11	MICB	MICA	BTNL9	C1QTNF9	C1QTNF9B	RASGRF1	DNAH6	PBLD	ANKRD1	TMEM177	NMRK2	ARRDC3	CEBPD	TMEM252	ERRFI1	SERPINE1	KCNJ15	DDIT4	OXTR	MMD2	TBX3	HOXC11	ACTC1	HAS2	ANGPTL8	AREG	PTGS2	DIO2	DSC2	PGM2	SCD
Post_OE	-0.240112	0.42973	0.00648397	0.059245	0.376601	0.0642845	-0.0315364	0.27131	-0.235505	0.254272	0.400491	-0.326757	-0.652514	-0.11744	-0.049887	0.294335	-0.383207	0.0309344	-0.0688968	-0.00514231	-0.331992	0.0317417	0.299326	-0.818138	-0.212592	-0.129858	0.558751	-0.212093	0.553947	-0.184563	0.100953	-0.161402	-0.179465	0.52792	0.339372	-0.332951	0.225663	-0.0796538	-0.0189275	0.188569	0.371547	0.171581	-0.424801	-0.314525	0.0185601	0.0123986	-0.114936	-0.0846135	-0.153474
Post_IE	-0.138928	0.535637	0.224507	0.243187	-0.251216	-0.0609683	-0.077333	0.239193	-0.0464688	0.306345	0.277983	-0.453433	0.0280559	0.132075	0.205405	0.303764	0.421411	0.0015775	0.531058	-0.329791	0.673552	-0.128031	-0.0643507	0.14043	0.0112445	0.0395594	0.297026	0.288231	0.515929	0.0182499	0.161547	0.366178	-0.0533999	0.392325	0.354153	0.193616	0.280692	0.124857	0.284636	0.259023	-0.267276	-0.248341	-0.313288	-0.304734	0.260613	0.0769259	-0.600057	-0.0366561	0.000680606
Post_OD	-0.0394941	-0.0283795	0.181553	0.251158	-0.22987	0.145261	0.301604	0.232065	0.0346057	0.218682	0.0921312	-0.171694	0.0357891	-0.0701159	0.403024	0.0390742	0.173194	-0.0539517	0.579066	0.163446	0.221489	-0.0720346	0.096272	0.392911	0.170506	0.145299	0.390883	-0.0186647	-0.205909	0.164313	0.198943	0.299938	0.623476	0.175743	0.202078	0.12628	0.164436	-0.27235	0.162014	0.53293	0.438566	0.212224	-0.0517705	-0.300113	-0.0108753	0.444952	0.21934	0.27176	0.351437
Post_VA	0.237029	-0.593258	-0.257781	0.162777	-0.0938842	0.176758	0.0861692	0.30896	0.176644	-0.00241488	-0.0240171	-0.252037	-0.458702	-0.102369	0.282652	-0.798966	0.229035	-0.288211	-0.243346	0.34018	-0.545235	0.166696	0.513655	0.190556	0.278449	0.424809	-0.358869	-0.000981417	-0.0328262	-0.0123332	0.143245	0.55898	0.410863	-0.197259	0.211135	0.177862	0.499183	0.105754	-0.102315	-0.0415521	-1.09925	-0.134557	-0.304589	-0.166761	-0.0472563	0.290306	-0.240998	0.200468	-0.171446
[truncated: 135 more columns]

## Sheet: Fig 4b
Genes	In-flight vs Pre-flight	Post-flight vs Pre-flight	Post-flight vs In-flight
LAMA1	0.282178	-0.627977	-0.910154
HMGCS2	-1.1497	-0.0915267	1.05817
TXNIP	2.77996	0.843083	-1.93687
IGFBP3	1.21018	0.184632	-1.02554
S1PR1	2.42602	0.75893	-1.66709
CA4	-0.184983	0.486101	0.671084
HSD17B11	2.78307	1.10445	-1.67862
C1QTNF9B	-1.33605	-0.228888	1.10716
CEBPD	-2.54581	0.689634	3.23544
DDIT4	1.78016	0.567719	-1.21244
OXTR	-0.894973	0.113254	1.00823
DSC2	2.75264	1.91954	-0.833101
DCT	0.118997	-0.229011	-0.348008
TYRP1	-0.130219	0.355188	0.485407
TYR	0.04846	0.403446	0.354986
PRR9	0.676572	0.883214	0.206642
BARD1	2.56263	1.03492	-1.52771
STIL	-0.0820129	-0.144008	-0.0619951
RAD54B	1.73461	0.954783	-0.779825
BRCA1	2.63266	1.45592	-1.17674
EXO1	-0.0184704	-0.413024	-0.394554
TOP2A	2.0094	0.88206	-1.12734
KIF11	0.40503	-0.872275	-1.2773
SLC6A18	-1.76407	0.445653	2.20972
FLG	-0.0115968	-0.384712	-0.373116
CASP14	-0.727972	-0.442358	0.285614
OTX1	-0.439978	-1.09362	-0.653643
KRT2	2.68879	0.176833	-2.51196
TM4SF4	-0.925004	-0.609083	0.315921
PTGS2	2.35213	0.909687	-1.44244
ERCC6L	0.180065	-0.201381	-0.381445

## Sheet: Fig 5a
		238_GCvsFLT_JC	238_GCvsFLT_JCwFOS	239_GCvsFLT_JC	239_GCvsFLT_JCwFOS	240	241	254_GCvsFLT_25_C57BL	254_GCvsFLT_75_C57BL	254_GCvsFLT_25_C3HHeJ	254_GCvsFLT_75_C3HHeJ
Pathways	DURCHDEWALD SKIN CARCINOGENESIS DN	0.956503	-1.5016	0.950279	-1.43027	1.20753	-2.06454	-0.969206	-1.62097	-1.66607	-1.14937
	GOBP EPIDERMIS MORPHOGENESIS	-1.0046	-1.7153	-1.00603	-1.20629	1.55066	1.02196	-1.67063	-1.33811	-1.22086	1.01559
	GOBP REGULATION OF EPIDERMIS DEVELOPMENT	0.901869	-1.67634	-1.42761	-0.982148	1.59834	-1.52408	-1.92978	-1.59194	-1.51922	-1.38145
	GOBP REGULATION OF KERATINOCYTE DIFFERENTIATION	0.880479	-1.3741	-1.01121	-0.707278	0.843625	-2.08307	-1.69288	-1.33672	-1.54799	-1.35476
	GOBP REGULATION OF WATER LOSS VIA SKIN	1.36992	-1.49145	-0.938766	-1.57065	1.03213	-1.54151	-2.15627	-1.31028	-2.32241	-1.1612
	HP ABNORMAL ELASTICITY OF SKIN	-2.27004	-1.83836	-1.6873	-2.17188	1.51507	0.985084	-0.841964	-1.10357	-0.84047	-1.00774
	HP ABNORMALITY OF EPIDERMAL MORPHOLOGY	-0.879069	-1.93459	-0.764986	-1.71729	1.10037	-1.59243	-1.73785	-1.35388	-2.17313	-1.71396
	HP DERMAL ATROPHY	-2.01144	-1.68841	-1.89175	-2.14498	1.816	1.16042	0.807187	-0.679321	0.98653	-0.994183
	HP THIN SKIN	-1.96041	-1.37573	-1.59044	-1.969	1.57933	1.098	0.774083	-0.791917	1.24384	0.870678
	REACTOME COLLAGEN BIOSYNTHESIS AND MODIFYING ENZYMES	-2.94593	-2.27994	-2.86098	-2.93879	1.81081	1.69215	1.66531	1.48455	1.84122	1.59169
	REACTOME KERATINIZATION	0.613411	-3.33192	-1.44397	-2.61622	1.31487	-2.43946	-3.53539	-2.86155	-2.52596	-1.41664
Genes	Adam12	-1.57132	-4.13641	-0.46243	-4.05846	0.0285495	-0.297059	1.08822	-0.825794	1.63341	-0.0549981
	Bmp1	-4.78874	-5.02218	-1.98228	-3.84521	1.54377	0.0819075	-0.786335	0.0805006	-0.0167871	-0.327905
	Casp14	-3.02472	-6.357	-1.98195	-2.18895	0.646051	-1.62887	-2.20894	-4.11456	-2.37346	-1.28198
	Cep55	-1.29463	-5.41768	-1.67707	-1.8161	0.469764	0.0263843	-0.929419	-3.90785	1.29986	-1.54097
	Col12a1	-1.18317	-3.9637	-1.09173	-1.41638	0.180986	0.159368	-0.608358	-3.35221	0.926422	-1.69258
	Col14a1	-5.94098	-4.65734	-1.72017	-2.53116	-1.03696	-0.489961	1.90394	-0.89123	3.76803	-1.09124
	Col15a1	-3.60163	-2.73517	-1.67986	-4.26032	0.281624	1.58733	0.141025	-0.219835	1.22409	2.08821
	Col1a1	-6.08708	-6.94388	-4.23531	-6.60413	1.95041	1.69305	-0.154362	0.240787	0.209327	0.148545
	Col1a2	-6.59479	-6.72351	-4.37054	-7.26537	1.79129	2.01935	0.372279	0.0228278	-0.0786539	0.100674
	Col3a1	-9.6762	-9.36425	-5.41937	-8.70748	1.02755	0.760274	2.2066	-0.238539	-0.357244	1.05045
	Col5a1	-7.30579	-7.26339	-5.01083	-6.80397	2.14043	0.904471	-0.550789	0.787511	0.397368	0.753579
	Col5a2	-6.52738	-5.26396	-3.40793	-5.67881	0.271685	0.613195	2.14541	-0.328834	1.5081	0.878001
	Col6a1	-5.09683	-5.53245	-3.35532	-5.29064	0.820421	1.13281	-0.637878	0.503636	0.820963	0.24395
	Col6a2	-5.18913	-5.33739	-3.31271	-4.72009	1.16619	1.48985	-0.675298	0.600087	0.916171	0.408992
	Col6a3	-4.35471	-5.6624	-2.36839	-4.03548	0.0875718	1.34039	-0.038456	0.53834	2.02704	1.24237
	Crtap	-4.02203	-4.13681	-1.27731	-3.09068	-0.400455	1.77834	-0.522863	0.577896	-0.126918	0.134349
	Cstdc5	-1.14195	-5.90683	-2.30586	-4.59983	1.6711	1.81224	-1.21205	-0.96777	-1.68927	-0.483265
	Dcun1d3	1.74769	3.73682	1.9111	4.05998	-2.20722	-2.05968	0.248627	0.930753	-0.66685	0.102088
	Dsc2	0.204984	-2.52386	0.454423	-0.785386	0.304163	-1.26692	0.0811212	-3.30225	0.273563	-0.672739
	Errfi1	0.407547	2.71711	-0.121006	2.23196	-4.45013	-3.88479	0.554021	2.14643	-2.3421	2.36094
	Fkbp14	-5.72577	-6.00052	-2.50305	-2.93861	-0.810077	2.2395	1.08495	0.254425	0.451623	1.04321
	Flg	-1.60423	-6.24664	-2.86872	-4.34537	1.33898	-0.825396	-0.382835	-3.53969	-2.24559	-1.25813
	Gjb6	0.124444	-4.85651	-0.199826	-1.64302	0.049352	0.172671	-2.12541	-3.34059	0.433674	-1.40013
	Hmmr	-1.35311	-4.83678	-1.10921	-2.13744	0.591645	-0.605401	-0.659671	-3.87299	1.48325	-1.75408
	Igfbp5	-3.33344	-3.08613	-2.75522	-5.06278	-0.640623	-0.366142	0.246218	2.24848	0.467149	2.00669
	Kif11	-1.32035	-4.43877	-1.34307	-1.47205	0.582559	0.382256	-0.912955	-3.72873	1.46333	-1.81804
	Krt2	-1.5214	-7.35556	-3.46957	-4.4621	4.19155	0.0780221	-1.01026	-1.15664	-0.434351	-0.261211
	Krt24	-0.326198	-4.02973	-3.04365	-4.54115	-1.62274	0.200563	-0.588657	1.77993	0.365919	0.628049
	Krt31	0.189235	-4.46625	-0.037906	-1.13263	0.159392	-0.143015	-4.15873	-2.06132	-0.952244	-0.409436
	Krt6a	1.1608	-2.69273	0.115957	-0.522163	-0.276586	0.181109	-2.43551	-1.24264	-0.419177	-0.597181
	Krt6b	0.688903	-5.27467	0.293143	-3.46551	-0.239987	0.819291	-2.24816	-0.648082	-1.13485	-0.250464
	Krtap1-3	-0.107016	-4.37605	-0.128256	-1.0007	0.422836	-0.387152	-2.12558	-2.67136	0.511674	-0.528595
	Krtap1-4	-0.143803	-3.41119	-0.273198	-0.890558	0.607406	-0.429409	-2.14646	-1.57781	-1.74691	-0.622266
	Krtap1-5	0.358422	-4.85923	0.222686	-0.937831	0.0431643	-0.867696	-3.03618	-2.73602	0.338418	-0.481884
	Krtap10-10	-0.453424	-3.90927	-0.286323	-0.968241	0.297322	-1.04368	-3.15598	-2.89805	-1.18863	-0.20567
	Krtap10-4	-0.3494	-3.28457	-0.162691	-0.745085	0.377264	-1.16109	-2.25877	-2.57198	-1.26963	-0.174324
	Krtap12-1	-0.328806	-4.79933	-0.224224	-1.09918	0.247707	-0.663239	-2.06688	-3.08247	-1.05061	-0.325114
	Krtap13-1	0.12916	-3.74289	-0.00946435	-1.05868	0.220825	-0.342505	-2.75015	-2.06636	0.0175163	-0.388121
	Krtap27-1	0.0101264	-3.47655	-0.221008	-0.784684	0.0569151	-0.167712	-8.08113	-1.91055	0.219308	-0.530582
	Krtap3-2	0.123033	-3.0101	0.15859	-0.89894	0.287915	-1.22044	-1.54653	-3.94588	-0.411755	-0.526124
	Krtap3-3	0.301687	-5.4721	0.140895	-0.863727	0.182802	-0.675331	-3.42567	-2.90104	-0.549464	-0.469517
	Krtap4-16	-0.109347	-4.11977	-0.113531	-0.871021	0.30119	-0.867908	-2.40025	-2.62211	0.727922	-0.772106
	Krtap4-7	-0.0654832	-4.54612	-0.0480313	-1.01409	0.270039	-0.942076	-2.33807	-2.74011	1.06071	-0.785128
	Krtap5-1	-0.177339	-3.47036	-0.180084	-1.30654	0.357218	-0.877192	-1.73892	-2.06972	-1.93591	-0.111012
	Krtap5-2	-1.07738	-3.6369	-0.849323	-0.0543452	0.0744273	-1.96705	-1.42388	-3.38983	0.330567	-0.157088
	Krtap5-4	-0.272813	-4.17235	-0.122575	-0.963014	0.321924	-1.21574	-2.54138	-3.18524	-0.340231	-0.408363
	Krtap5-5	-0.487774	-4.98968	-0.156603	-0.957415	0.361195	-1.1783	-2.3141	-2.77427	-0.593156	-0.0425733
	Krtap9-3	0.322481	-4.26107	0.130524	-0.935434	0.142845	-0.529715	-3.16261	-2.67838	0.301237	-0.429031
	Lce1g	-0.14878	-3.82339	-1.94133	-3.51731	0.131639	0.212468	-0.139321	-1.63587	-0.705099	1.049
	Maged2	-3.43992	-2.90803	-2.29467	-3.21346	-0.128059	1.01221	-0.0863996	0.301562	0.462648	0.0969944
	Mmp3	-7.44375	-5.4131	-2.87529	-5.57186	-1.41741	0.87256	2.17255	2.11423	0.787087	0.345101
	Orc1	-1.50984	-2.89233	-0.928831	-0.334441	1.02976	0.562204	-1.13307	-4.16245	1.04557	-1.74064
	P3h1	-3.8236	-2.89447	-1.57612	-1.82362	0.768745	1.88633	-0.299067	0.440829	1.5761	-0.129197
	Pcolce	-6.06253	-4.9604	-2.20491	-4.65229	0.812654	2.41709	-0.286188	0.667936	0.060829	0.247415
	Phgdh	-1.67484	-5.09354	-2.10476	-4.01787	1.58676	1.17413	-1.3759	-0.793755	-0.295672	-0.441632
	Ptgs2	-0.214778	-2.65861	-1.74465	-2.33874	0.338171	-0.194769	-0.524015	0.109672	-4.29199	1.67442
	Pycr1	-4.50983	-4.55982	-2.62149	-3.67758	-0.397029	1.0531	0.33604	0.302474	1.06033	0.148558
	Rptn	0.840688	-5.78071	-0.487266	-1.67916	-0.763833	-0.740248	-1.64129	-3.91116	-2.5412	-1.58145
	Serpinb6a	5.15247	6.16196	0.64289	1.00513	-1.38429	1.97149	0.683762	0.528023	-0.14299	0.339357
	Serpinb6d	-4.45982	-4.73607	-0.795443	-2.75723	3.62828	0.441596	0.975115	-0.0267064	-1.30116	-0.00219023
	Serpinb6e	4.04703	4.01508	0.617696	1.21561	-1.29948	0.561611	0.550311	-0.193446	-0.0480627	-0.581054
	Shh	-0.522869	-4.12535	-0.432638	0.633607	0.329238	-0.434128	-0.753553	-3.32621	1.05402	-1.08051
	Sparc	-6.11855	-6.51904	-2.64369	-5.04165	0.323005	1.69276	0.0547527	-1.32115	-0.376535	0.443384
	Sqle	0.0593398	-3.90639	-0.432527	-0.857407	1.89874	0.665415	-1.53507	-3.51098	-2.17926	-1.12636
	Stfa3	-1.32367	-6.10534	-3.0288	-4.04848	3.05979	1.89048	-1.18454	-2.90744	-0.603633	-0.898284
	Stmn1	-1.20788	-3.90568	-1.17436	-0.91074	0.281308	0.652908	-1.53067	-3.57623	0.920619	-1.52335

## Sheet: Fig 5b
	SERPINB6	DCUN1D3	ERRFI1	COL15A1	P3H1	MAGED2	CRTAP	ADAM12	LCE2A	LCE2D	LCE2B	LCE2C	LCE5A	IGFBP5	KRT24	PTGS2	COL6A3	PYCR1	FKBP14	PCOLCE	COL6A2	COL6A1	BMP1	SPARC	COL14A1	PHGDH	CSTA	KRT2	FLG	CASP14	DSC2	SHH	ORC1	STMN1	COL12A1	KIF11	HMMR	CEP55	KRT6A	GJB6	SQLE	RPTN	COL5A2	MMP3	COL1A1	COL1A2	COL5A1	COL3A1
Post_OE	-0.119641	0.0565603	-0.179465	0.0319804	0.288913	-0.0229808	0.355112	-0.233587	-0.140223	0.217902	0.209684	0.373636	-0.294028	-0.309779	0.138344	0.0185601	-0.410051	0.26693	-0.137934	-0.724823	-0.327646	-0.231729	0.140206	0.601391	0.0724171	0.00737246	-0.0286323	-1.17921	-0.354683	-0.811079	-0.114936	-0.473387	-0.138141	-0.0452696	0.0121107	-0.00813103	0.181654	-0.336012	-0.147851	-0.235312	0.180553	-0.384856	0.131559	-0.0965075	-0.146065	0.117263	-0.385577	0.180323
Post_IE	0.14711	0.332548	-0.0533999	0.560981	-0.0923557	0.0637966	-0.367748	0.196774	0.353067	0.150122	0.102416	-0.136051	0.338951	-0.624301	-0.0585605	0.260613	-0.265025	0.227814	0.0328234	0.0742043	-0.0482278	-0.145786	-0.225612	-0.398921	0.0461967	-0.470579	-0.15792	-0.493841	-0.819802	-0.520512	-0.600057	0.10721	0.268045	-0.336104	0.0691702	-0.144565	0.357568	0.159828	-0.207703	-0.559215	-0.186858	0.19988	0.331424	-0.297715	0.0696525	-0.181531	-0.0857305	-0.177525
Post_OD	-0.0226403	0.58113	0.623476	-0.0935717	-0.032967	-0.128302	0.0905279	0.43617	0.287495	-0.0741203	-0.158316	0.288495	0.206462	-0.124034	-0.00781308	-0.0108753	-0.420997	0.100254	-0.119383	-0.236836	-1.05362	-0.846849	-0.323203	-0.870325	0.365418	0.193119	0.143673	-0.399544	-0.396554	-0.109119	0.21934	-0.0693829	-0.237311	-0.0363793	0.128173	0.138705	-0.124376	0.154163	0.103997	-0.380481	0.181133	0.115268	-0.11084	0.274624	-0.9819	-0.895812	-0.195007	-0.887644
Post_VA	-0.45132	0.427004	0.410863	0.0623266	0.0912146	0.0528944	-0.571003	-0.449334	-0.541914	-0.570565	-0.278982	0.360178	0.0725199	-0.477259	0.274483	-0.0472563	-0.994066	-0.197145	0.130381	-0.289041	-1.11662	-0.837588	0.00570456	-0.81533	0.425996	-0.127157	-0.112473	0.247616	-0.0505038	-0.0189759	-0.240998	0.0535012	-0.483103	-0.517129	-0.1538	0.466177	0.0164195	-0.0899285	0.0581167	-0.165124	0.26632	0.208387	-0.0815399	0.154503	-0.392164	-0.743216	-0.595391	-0.776133

[truncated: 8 more sheets: Fig 5c, Fig 6, Fig 7a, Fig 7b, Fig 8a - Astronaut data-blood, Fig 8b - Astronaut data-blood, Fig 8c - Astronaut data-urine, Sheet15]
